# Supplementary material for: Evaluation of transcriptomic changes after photobiomodulation in spinal cord injury
Source: Sci Rep. 2025 Jan 25;15:3193. doi: 10.1038/s41598-025-87300-4 (PMC11762322; doi:10.1038/s41598-025-87300-4)
Supplement: Supplementary file 1 — Supplementary Material 1 [file 41598_2025_87300_MOESM1_ESM.csv]

Identifier	C1	C2	C3	C4	T1	T2	T3	T4
ENSRNOG00000046319	0	0.122428809	0	0.02469242	0	0	0	0
ENSRNOG00000047964	0	0.024140437	0	0	0	0	0	0
ENSRNOG00000050370	0	0.048338216	0.102442163	0.029247712	0	0	0	0
ENSRNOG00000032365	0	0	0	0.087639052	0	0	0	0
ENSRNOG00000040300	0	0.051519972	0.145580255	0	0	0.094804506	0.104981108	0
ENSRNOG00000058808	0	0	0	0	0	0	0	0
ENSRNOG00000061316	1.303259774	0.480087808	0.876128876	0.653588615	0.68375288	0.717790011	1.793484588	0.589330661
ENSRNOG00000050129	0	0	0.133730699	0	0	0	0	0
ENSRNOG00000040316	0	0	0.231747181	0.119096809	0	0	0	0
ENSRNOG00000023659	0	0	0.095840334	0	0	0	0	0
ENSRNOG00000029897	0	0.058929697	0	0	0	0	0	0
ENSRNOG00000042852	0	0	0	0	0	0	0	0.439227638
ENSRNOG00000061806	0	0	0	0	0	0	0	0
ENSRNOG00000055877	0	0	0	0	0	0	0	0
ENSRNOG00000014303	18.76055458	12.0085347	9.578169847	7.864834117	43.22103669	38.18092681	32.49918363	35.05625055
ENSRNOG00000051899	0	0	0	0	0	0	0	0
ENSRNOG00000014330	57.23169677	43.91399681	50.94670404	35.68692931	91.74227807	96.31306147	90.79208229	98.93255789
ENSRNOG00000049505	6.521229734	5.065525187	5.706761774	5.048180467	6.324081601	6.762532885	7.016199418	8.806466505
ENSRNOG00000014916	14.55323356	7.710003364	8.677965648	4.347092344	21.82442895	19.16510469	20.27444867	19.92644466
ENSRNOG00000014996	6.892071492	6.322543464	6.830981656	3.669751814	6.269990162	7.422872921	8.219666541	5.875853145
ENSRNOG00000015239	24.1629569	19.32308549	23.29196587	21.84424428	36.29497966	35.73742438	33.89173745	35.65979387
ENSRNOG00000053710	0	0	0	0	0	0	0	0
ENSRNOG00000015552	8.106417456	3.774222917	5.303121761	4.21596231	9.631833149	11.18090977	10.77536218	11.69533103
ENSRNOG00000016041	1.303185872	0.711243606	0.233693581	0.16012944	1.496591399	0.426119411	1.38187676	0.52907236
ENSRNOG00000016054	31.18424817	19.35378031	18.12249785	7.59148855	37.62587687	42.63839892	45.69225829	41.54763123
ENSRNOG00000016381	7.262110745	4.133984764	3.555215543	3.443853507	14.9978824	12.07222339	13.30705082	12.7591534
ENSRNOG00000054005	0	0	0	0	0	0	0	0
ENSRNOG00000059137	0	0	0	0	0	0	0	0
ENSRNOG00000013160	41.32485035	16.67249462	14.39593404	8.799259779	98.41806147	85.40994291	83.48950513	73.0211392
ENSRNOG00000052788	0	0	0	0	0	0	0	0
ENSRNOG00000023549	4.309289852	4.486892945	3.048415454	0.949458255	8.528674359	6.76767103	7.693976853	6.108968499
ENSRNOG00000031859	0	0	0	0	0	0	0	0
ENSRNOG00000013351	15.45434507	9.422716126	8.895836497	5.770036817	31.46541613	26.48288125	28.72061465	25.69849224
ENSRNOG00000061755	0	3.262276062	0	0	0	0	0.949638265	0
ENSRNOG00000053182	0	0	0	0	0	0	0	0
ENSRNOG00000042741	0.698072076	0.304256133	0.184229605	0.210393622	0.419491678	0.431905191	0.9033936	0.702464023
ENSRNOG00000014258	21.84412457	12.62215385	21.06351638	14.86283451	16.56472795	17.62862053	26.4129348	15.1417305
ENSRNOG00000057302	0	0	0	0	0	0	0	0
ENSRNOG00000014290	2.34638335	1.123858258	1.337791593	1.135128333	7.544222495	4.803780988	5.788264777	5.541946288
ENSRNOG00000041566	0	0.678346292	0	0.820885783	0	0	0	0
ENSRNOG00000014450	7.876936252	4.80628556	3.906736303	2.913388035	17.88953099	17.20703808	16.86784962	12.95203797
ENSRNOG00000014852	13.79149807	10.96864373	9.73948251	7.258924502	18.531758	17.83616956	18.39265079	18.91446279
ENSRNOG00000052274	0	0	0	0	0	0	0	0
ENSRNOG00000040242	6.717055342	3.685503478	2.641269057	1.357370193	8.376896485	8.649355941	6.312643517	10.79047426
ENSRNOG00000054906	0	0	0	0	0	0	0	0
ENSRNOG00000058048	0	0	0	0	0	0	0	0
ENSRNOG00000053880	0	0	0	0	0	0	0	0
ENSRNOG00000011058	18.99563921	8.922272694	8.047156076	4.612405983	38.58828888	31.2221672	35.13050066	30.96937715
ENSRNOG00000014902	0.853418986	0.751013835	0.265267968	0.416543785	1.321285904	1.266813665	1.402797273	0.684843913
ENSRNOG00000014908	33.51866993	36.95653466	39.00916979	39.01513329	40.51563455	40.2353251	47.1751481	50.37916333
ENSRNOG00000036310	0	0	0	0	0	0	0	0
ENSRNOG00000025587	2.29160504	0.789114601	0.761850137	0.700281711	5.526827712	3.412410774	4.770285452	4.140397024
ENSRNOG00000042705	0	0	0.458810111	0	0.163236373	0.448178214	0.330858013	0
ENSRNOG00000043188	0	0.448905635	0	0.181077746	0	1.376756607	0.304908365	0
ENSRNOG00000015217	14.24977791	8.66157362	7.762610457	6.648783739	20.66473967	18.85274669	19.42761819	16.59485258
ENSRNOG00000015473	9.535235809	5.923104563	3.051006096	1.45594194	15.07284579	13.34041672	14.70955603	13.50308717
ENSRNOG00000015551	21.29038857	17.08397264	13.94938361	12.17158327	33.01191159	30.82467148	32.85253735	32.68268646
ENSRNOG00000015660	14.84528129	8.464686846	9.63757552	7.091552652	20.01216582	19.45610901	20.59687748	17.01678067
ENSRNOG00000046983	0.652565331	1.722784234	2.281912722	0.390897992	1.731975342	0	1.755239686	1.450148392
ENSRNOG00000016624	0	0	0	0	0.514690785	0.235520627	0	0
ENSRNOG00000010753	23.25556719	17.15451786	15.79340721	14.61986018	40.02463897	43.03857498	36.18188667	39.80887114
ENSRNOG00000011015	9.127041268	4.067911666	3.038939393	1.863703433	20.25208261	19.32377179	20.11363159	14.65931008
ENSRNOG00000011411	5.788911332	2.42245328	2.453680332	1.584291599	12.05153542	9.587287144	11.79601726	8.336290682
ENSRNOG00000011540	56.30503907	39.15237839	29.87718249	35.7620676	75.52024329	75.70964157	74.64156765	80.95729244
ENSRNOG00000012092	0	0	0	0	0	0	0	0
ENSRNOG00000012103	0.292262672	0.482236701	0.204398817	0.466854474	0.484809448	1.153604588	0.589585842	0.974211065
ENSRNOG00000059930	0	0	0	0	0	0	0	0
ENSRNOG00000059032	0	0	0	0.09983746	0	0	0	0
ENSRNOG00000056005	0	0	0	0	0	0	0	0
ENSRNOG00000055342	0	0	0	0	0	0	0	0
ENSRNOG00000047798	0	0	0	0	0	0	0	0
ENSRNOG00000059769	0	0	0	0	0	0	0	0
ENSRNOG00000047193	0	0.065017217	0	0	0	0	0	0
ENSRNOG00000060990	2.316522395	0.896260645	0.223461919	0.829392372	1.802084447	0.194029947	1.611432808	0.177511688
ENSRNOG00000058425	0.718537494	0.585823392	0.354720908	0.371339696	1.233987915	0.872669301	1.051609932	0.563560068
ENSRNOG00000055421	0	0	0	0	0	0	0.476638363	0
ENSRNOG00000051831	0	0	0	0	0	0	0	0
ENSRNOG00000052007	0	0	0.991451735	1.698384379	0	0	0	0
ENSRNOG00000061685	0	0.701737544	0	2.547576569	0	0	0	0
ENSRNOG00000047746	148.4075237	38.612185	34.95650089	51.5861908	465.4951503	371.9155805	412.4928739	196.5428094
ENSRNOG00000053888	0	0	0	0	0	0	0	0
ENSRNOG00000055836	0	0	0	0	0	0	0	0
ENSRNOG00000060657	0	0	0	0	0	0	0	0
ENSRNOG00000059898	0.973696164	0.840380427	1.094209485	0.55833527	1.52406818	1.061273109	1.34307814	1.442516032
ENSRNOG00000055789	0.37988146	0.358176394	0.50605046	0.758518691	0.864209462	0.757963273	0.875817749	0.241195112
ENSRNOG00000062232	0.770842797	1.729783045	1.581365517	1.97012588	0.204589587	0.187238898	0.829350752	1.370390231
ENSRNOG00000055660	0	0.051476531	0	0.311465938	0	0	0.104892591	0
ENSRNOG00000060284	0	0	0	0.13580831	0	0	0	0
ENSRNOG00000056019	0	0	0	0	0	0	0	0
ENSRNOG00000059861	0	0	0	0	0	0	0	0
ENSRNOG00000056940	24.34739999	12.49841732	13.23275217	8.83220876	30.54672647	28.01378286	35.68037995	34.69920877
ENSRNOG00000060021	5.752897569	0.660337099	1.441845738	0.635641646	0.90526366	1.270352409	1.192650417	0.859020425
ENSRNOG00000060610	0	0	0	0	0	0	0	0
ENSRNOG00000060972	22.01581054	11.99628675	12.63077247	6.657496715	24.9911686	21.5125543	23.74392797	23.49730433
ENSRNOG00000051450	36.74383067	27.63854817	47.53342181	51.1474988	25.69624576	21.67532268	35.61083619	32.14282256
ENSRNOG00000059224	15.42227868	8.589682209	7.615311828	4.651589858	21.80465879	19.79740165	23.32275505	18.00354383
ENSRNOG00000055142	0.364034379	0.168185031	0.305512282	0.174450344	0.628019984	0.132636764	0.489581317	0.323586831
ENSRNOG00000052189	0.082223232	0.515543182	0.076672267	0.098506294	0.218228893	0.199721492	0.16587015	0
ENSRNOG00000053331	0	0	0	0.229440126	0	1.39556943	0	0
ENSRNOG00000053347	16.95209096	14.04943158	7.939910544	10.20096559	25.47525572	23.50279061	23.00667566	22.44802407
ENSRNOG00000059393	0	0	0	0	0	0	0	0
ENSRNOG00000060603	8.441041411	3.567281854	1.944461247	1.612163423	17.75446517	16.85656594	15.5699573	11.69589137
ENSRNOG00000053735	19.81012083	15.47625719	21.56407523	15.17634118	29.40081131	31.13010358	29.25201296	33.87044036
ENSRNOG00000053184	0	0	0	0	0	0	0	0
ENSRNOG00000011460	7.122694752	3.983907314	3.102024743	1.682006397	22.89172354	20.41273258	18.81553438	14.65081493
ENSRNOG00000025799	0	0.032577997	0	0.078847087	0	0	0	0
ENSRNOG00000011994	0.295373504	0.389895687	0	0.55046093	2.025208261	0.597888979	0.926895465	0.820483773
ENSRNOG00000049517	2.913123698	1.423278724	0.846687616	0.513683128	6.27575421	2.848788149	3.154585681	2.94255571
ENSRNOG00000058088	0	0	0.255196157	0	0	0	0	0
ENSRNOG00000054373	0	0	0.393864388	0	0	0	0	0
ENSRNOG00000012057	0.089373078	0.471893073	0.041669711	0.356906862	0.593013296	0.651265734	1.141859731	0.14895546
ENSRNOG00000053291	0	0.25392642	0.102503031	0.043897635	0.218812393	0.534014684	0.369585896	0.244276333
ENSRNOG00000012074	63.53958682	44.54736633	45.40524393	29.4894766	80.23714118	84.22784663	98.72076398	80.53032349
ENSRNOG00000012259	0.627752218	0.121858615	0.172168265	0.088478707	0.539038433	0.538171684	0.496617217	0.410296476
ENSRNOG00000012286	0.044794739	0.354776753	0	0.25043973	0.118889833	0.054403554	0.30121698	0.049772042
ENSRNOG00000057719	0	0	0	0	0	0	0	0.529790038
ENSRNOG00000012311	1.24138794	0.842730823	0.363811085	1.501390025	3.483043586	3.230732528	2.671221746	2.679827522
ENSRNOG00000012322	5.840922223	3.619012435	3.723693402	2.713366023	6.802076483	5.211804391	4.889535682	3.907201528
ENSRNOG00000031700	3.890548126	2.9367131	2.439445783	2.1072775	8.990666415	8.798463105	9.742916735	7.403486019
ENSRNOG00000054452	0	0	0	0	0	0	0	0
ENSRNOG00000012701	56.92895819	35.4390237	30.36456332	14.49255017	100.1341607	92.92395152	81.66658531	88.1820662
ENSRNOG00000053505	0	0	0	0	0	0	0	0
ENSRNOG00000058050	18.1073705	8.591169058	11.31251322	6.065495222	25.95690232	25.56999583	27.5147995	23.34704756
ENSRNOG00000013436	7.067850295	3.983818437	4.762617841	1.606976631	11.84405976	9.649121149	9.227856942	9.515537297
ENSRNOG00000058518	0	0	0	0	0	0	0	0
ENSRNOG00000053617	0	0.277505301	0	0	0	0	0	0
ENSRNOG00000013969	29.47903112	16.07428033	16.55923255	10.58448718	62.60793099	46.74713282	52.39880824	44.10902653
ENSRNOG00000055858	1.001365474	0.55075477	0.661415027	0.099972558	0.553693064	1.01347171	1.346712993	0.741753846
ENSRNOG00000014531	35.02270168	21.23420298	20.65156425	12.12132014	47.70719328	43.03575573	43.17611096	46.23922494
ENSRNOG00000014907	0.102893366	0.113183475	0.031982314	0.164359779	0.045514925	0.083309855	0.13837888	0.114326215
ENSRNOG00000052464	0	0	0	0	0	0	0	0
ENSRNOG00000058612	0	0	0	0	0	0	0	0
ENSRNOG00000048762	0	0.064810155	0	0	0.130311839	0	0	0
ENSRNOG00000058363	0	0	0	0	0	0	0	0
ENSRNOG00000014979	0.168490229	0	0	0	0.223595177	0	0	0
ENSRNOG00000055971	0	0	0	0	0	0	0	0
ENSRNOG00000047605	5.076787237	2.584827606	1.951587453	1.65501166	15.39921624	12.0295959	13.54383284	9.278683855
ENSRNOG00000046617	12.24601323	11.11333287	21.41113852	6.112979237	30.47078959	38.51012806	31.17417719	34.25975577
ENSRNOG00000047754	0	0	0	0	0	0	0	0
ENSRNOG00000028519	0	0	0	0	0	0	0	0
ENSRNOG00000011134	8.339147085	3.122080942	3.392408292	2.594047546	14.91062028	7.912837465	12.60553678	10.44698584
ENSRNOG00000046438	0	0	0	0	0	0	0	0
ENSRNOG00000057281	0	0	0	0	0	0	0	0
ENSRNOG00000058772	0	0	0	0	0	0	0	0
ENSRNOG00000011245	11.0110761	5.984884574	7.889525991	4.655877352	12.08734979	11.79973802	14.5363228	10.75021658
ENSRNOG00000030796	0	0	0	0.221861022	0	0	0	0
ENSRNOG00000051380	0.491156472	0.432220646	0.356220712	0.217934279	0.579368743	0.132558512	0.293575487	0.848914302
ENSRNOG00000011720	4.786866348	2.380639502	3.426361807	2.638561446	5.860328556	5.690861565	5.621692413	5.094016164
ENSRNOG00000039955	0	0.223630646	0	0.180414458	0	0.274342708	0	0.376480833
ENSRNOG00000047783	0.791381018	0.313389023	0.316266075	0.39729989	1.170226434	0.439377518	0.760221295	1.73350512
ENSRNOG00000011855	0	0	0	0	0	0	0	0
ENSRNOG00000053931	0	0	0	0	0	0	0	0
ENSRNOG00000026462	0	0	0	0.234538795	0.194847226	0	0	0
ENSRNOG00000056218	0	0	0	0	0	0	0	0
ENSRNOG00000047821	0	0.32531705	0.766041749	0	0	0	0	0
ENSRNOG00000012346	54.95728351	25.37006076	30.25880249	17.82878435	90.38543981	89.54469084	88.85900911	82.40180243
ENSRNOG00000013202	14.32501061	19.25504206	18.08205741	24.55680983	13.5620293	15.27614809	12.2170649	19.21652023
ENSRNOG00000054921	0	0	0	0	0	0	0	0
ENSRNOG00000053999	0	0	0	0	0	0	0	0
ENSRNOG00000052696	0	0	0	0	0	0	0	0
ENSRNOG00000013304	7.40997081	4.034756651	7.37036483	8.384213941	5.572266461	4.124755441	7.640213867	6.312211344
ENSRNOG00000013422	5.929309095	2.570167568	3.302811606	2.047438837	11.21845166	10.6710724	11.57968048	8.088404366
ENSRNOG00000013791	7.513630149	2.005652034	2.428877787	3.040537233	12.2310598	5.231873915	16.70677688	6.901423726
ENSRNOG00000053913	0	0	0	0	0	0	0	0
ENSRNOG00000013994	9.141766697	4.201178355	3.472984297	3.190998176	13.71918462	7.319587979	15.69452191	9.229568172
ENSRNOG00000015036	16.64474712	13.93461355	5.152478151	7.600457971	35.62212503	13.54582297	26.28418035	17.73624524
ENSRNOG00000015321	4.16950027	2.649967152	5.068817683	1.258052002	11.10726774	6.526791654	7.850448685	6.623171483
ENSRNOG00000015670	88.69483085	64.97644489	71.13464335	56.55772859	85.92236501	87.83294064	91.66227661	99.69544875
ENSRNOG00000026096	0	0.060030645	0.16962891	0	0	0	0	0
ENSRNOG00000056705	0	0	0	0	0	0	0	0.39721456
ENSRNOG00000048934	0	0	0.153344535	0	0	0	0	0.182718697
ENSRNOG00000030414	0	0	0.076672267	0	0	0	0	0.091359349
ENSRNOG00000048072	0	0.05668632	0.160178832	0.137195396	0	0	0	0
ENSRNOG00000052726	0.584525344	0	0	0.233427237	0	0	0	0
ENSRNOG00000048265	0	0	0.560625911	0.274390791	0	0	0	0
ENSRNOG00000046903	0.085887777	0	0	0	0	0	0	0.190862149
ENSRNOG00000045914	0	0	0	0.068597698	0	0	0	0.286293224
ENSRNOG00000047825	0	0	0	0	0	0	0	0
ENSRNOG00000046302	0	0.340117918	0.160178832	0.068597698	0	0	0	0
ENSRNOG00000016089	0.089114774	0	0	0.071175068	0	0	0	0
ENSRNOG00000039869	0	0	0.425326928	0.072859685	0	0	0	0
ENSRNOG00000029877	0	0.175434386	0	0.212298047	0	0	0	0
ENSRNOG00000025982	0	0	0	0.287190361	0	0	0	0.09988267
ENSRNOG00000025951	0	0	0	0.289724394	0	0	0	0
ENSRNOG00000016073	0	0	0	0	0	0	0	0.411528598
ENSRNOG00000016219	1.759430746	0.395313096	0.663241488	0.448480699	1.738721705	1.40940652	2.114492001	0.831883993
ENSRNOG00000039865	0	0	0	0.041342877	0	0	0	0.172544937
ENSRNOG00000016371	3.723640772	2.238623874	2.06272541	1.85509063	6.702775636	5.2835847	6.495313779	4.137387803
ENSRNOG00000060376	4.070954624	5.224427434	2.319851614	3.973970295	2.551117102	2.197424726	2.737465806	6.282351303
ENSRNOG00000016411	563.5244137	570.1481847	547.4018654	578.9285648	304.9628212	333.5128225	352.5886207	377.6144352
ENSRNOG00000057952	0	0	0	0	0	0	0	0
ENSRNOG00000061678	0	0	0	0	0	0	0	0
ENSRNOG00000054517	1.456710797	0	4.07510083	0.581730083	0.966564979	0	0.979548132	0
ENSRNOG00000016627	7.002910832	3.518202804	3.898589871	3.130496631	11.3044416	13.26539993	10.75344619	10.27792673
ENSRNOG00000048248	3.175287401	0.496350946	0	0	4.102880611	0.710391485	3.933235272	0
ENSRNOG00000016700	0	0	0	0.120916073	0	0	0	0
ENSRNOG00000011114	28.34831291	27.09054147	26.98521146	23.93868038	31.34972127	33.80162717	34.94790079	36.33776171
ENSRNOG00000011161	4.380214047	2.772357479	2.492593445	1.991415487	6.379141088	4.146718684	6.404408427	5.01666652
ENSRNOG00000051597	0	0	0	0.839542278	0	0	0	0
ENSRNOG00000057722	0.425292578	0.842085052	1.586322775	0.509515314	0	0.774781649	0.857949053	0
ENSRNOG00000011815	24.25720237	20.01650216	11.84048757	8.606169245	27.69260205	26.05062936	40.41298987	26.78387797
ENSRNOG00000059690	0	0	0	0	0	0	0	0
ENSRNOG00000051379	0	0	0	0	0	0	0	0
ENSRNOG00000059251	0	0	0	0	0	0	0	0
ENSRNOG00000061761	0	0	0	0	0	0	0	0
ENSRNOG00000056881	0	0.109214967	0	0	0	0	0	0
ENSRNOG00000055637	0	0.073378806	0	0	0	0	0	0.123532773
ENSRNOG00000058047	0.321184499	1.059916082	0.299501045	7.695804218	16.19667566	0.585121558	15.33434984	2.319670964
ENSRNOG00000052999	0	1.550505811	0	0.234538795	0	0	0	0.652566777
ENSRNOG00000048976	5.652847177	4.748424046	3.354411702	5.233146868	9.377022748	7.48955594	5.183442198	8.564938943
ENSRNOG00000048796	0	1.224083535	0.432362411	2.592270894	0	0	0	2.060737189
ENSRNOG00000054246	25.2542783	12.98548617	15.60828302	13.36871133	33.90341731	19.61550365	19.35151754	15.98788603
ENSRNOG00000012122	8.23248673	5.156773421	5.082262476	3.896417067	14.0607924	12.49802289	12.04557643	16.04999683
ENSRNOG00000012609	15.07515248	0.384720518	0.206175426	0.305022749	0.426784015	0.659119982	0.567678155	0.089334435
ENSRNOG00000058582	0	0	0	0	0	0	0	0
ENSRNOG00000029608	42.48014108	29.5301837	21.21248704	15.15738831	60.8765212	43.0445946	39.38289235	40.91620288
ENSRNOG00000052712	0	0	0	0	0	0	0	0
ENSRNOG00000057890	0	0.52180484	4.423400046	3.157253012	0	0	1.063270194	0
ENSRNOG00000056670	1.298261553	5.141150846	12.1061475	22.81198387	0	0	4.365003956	0.721258016
ENSRNOG00000013323	9.454327025	5.341353062	3.879065045	2.47675269	8.029681265	8.267293965	9.765045645	4.117893784
ENSRNOG00000021478	9.389213014	5.829697835	8.690484452	4.94383092	8.675829113	8.362398925	5.98629114	12.28714549
ENSRNOG00000021442	7.447420249	9.692848826	9.410958338	6.504083745	5.541930128	11.07372266	11.79437864	9.125623433
ENSRNOG00000041720	0	0	0	0	0	0	0	0
ENSRNOG00000013364	16.74917682	12.42492872	14.29537647	9.646098934	30.2177213	23.83040526	26.99345881	29.2226873
ENSRNOG00000014004	22.41779172	14.75922017	12.41842365	6.847280633	42.63612634	33.2245148	34.81332864	33.47878953
ENSRNOG00000045369	0	0	0	0	0	0	0	0
ENSRNOG00000014190	34.97725981	32.42105495	33.57520517	26.15574905	42.09350173	34.98365332	37.00948906	38.95896231
ENSRNOG00000014240	4.301008217	2.56648215	2.527254676	2.682257368	4.847600411	7.370295495	4.912714644	3.862405587
ENSRNOG00000042944	3.813288539	4.042113447	4.256244704	7.060335562	3.373619677	3.929560893	4.895293319	2.696270598
ENSRNOG00000060033	0	0	0	0	0	0	0	0
ENSRNOG00000050157	0	0	0	0	0	0	0	0
ENSRNOG00000056383	0	0	0	0	0	0	0	0
ENSRNOG00000061372	0	0	0	0	0	0	0	0
ENSRNOG00000056484	0	0	0	0	0	0	0	1.135682512
ENSRNOG00000011568	1.835578813	0.973164329	1.234638009	1.321855767	1.876846571	1.534944776	1.699710389	2.240146685
ENSRNOG00000011588	33.42104098	27.08309355	17.28814155	17.53211967	39.82444023	34.88587922	37.03487723	40.48547301
ENSRNOG00000011622	28.64903663	19.66221137	15.18629452	13.56246077	37.42572804	32.80449623	34.32256734	36.96302152
ENSRNOG00000054753	0.031820136	0.147010032	0.267047371	0.177900944	0.168907812	0.231874797	0.256764939	0
ENSRNOG00000042309	25.70961236	11.954383	11.71689637	7.331031995	39.43966898	36.28430099	38.05185891	32.9230312
ENSRNOG00000012324	19.79367521	10.41232815	10.26425615	3.652246069	39.87763141	37.24943341	37.25049986	36.58245108
ENSRNOG00000061741	0	0	0	0	0	0	0.740491743	0.305890677
ENSRNOG00000054845	0	0	0	0	0	0	0	0
ENSRNOG00000023407	18.80280093	19.39943602	12.79737175	16.57115226	22.08420311	26.90465481	17.87560908	22.21280894
ENSRNOG00000023387	63.40453427	84.93659913	79.3719952	78.85128227	61.08872182	57.66606451	70.28066229	75.91833204
ENSRNOG00000012581	0	0	0	0	0	0	0	0
ENSRNOG00000039788	0	0	0	0	0	0	0	0
ENSRNOG00000051400	0	0	0	0	0	0	0	0
ENSRNOG00000039783	0.211189807	0.696931122	0	0.506025483	0	0.256491642	1.13609692	1.877246892
ENSRNOG00000028357	1.113605905	0.118545954	0.200985556	0.086073461	0.333699521	0.174513925	0.386493554	0.439057064
ENSRNOG00000012775	16.80498719	15.22630681	12.64634212	9.006850386	19.46453922	18.350904	21.90675492	21.78429092
ENSRNOG00000013331	78.64830854	47.45742835	47.3898254	25.79463232	154.5608291	137.851247	137.5148776	128.6433517
ENSRNOG00000014485	35.2845612	29.2295917	32.05737114	23.88665032	39.9290455	40.35848237	50.62235646	39.07089064
ENSRNOG00000014721	0.01970625	0.013006214	0.091879315	0.07869591	0	0	0.079507422	0.087583526
ENSRNOG00000039776	15.92051418	11.48053805	10.48134334	8.123825839	28.70775005	27.75014751	30.67936944	24.52780124
ENSRNOG00000015159	0.053800583	0.047344836	0.050168457	0.128909943	0.095194845	0.261364884	0.241183817	0.259040418
ENSRNOG00000015465	1.622078059	0.76067443	0.47765372	0.613675574	1.302877851	1.088698718	1.148155171	1.280590779
ENSRNOG00000028261	48.27104535	29.43451783	23.49953234	11.50152916	76.34327886	86.73369786	58.79233883	72.24753898
ENSRNOG00000039743	0	0	0	0	0	0	0	0.137773817
ENSRNOG00000060926	0	0	0	0	0	0	0	0
ENSRNOG00000015676	12.17120205	9.367770052	8.800237987	7.657169411	20.42582681	17.60197256	18.08118947	16.85247096
ENSRNOG00000015810	1.748538887	0.927760496	0.895172878	0.575046008	1.501435814	2.040334921	2.213241443	1.371406087
ENSRNOG00000051415	0	0	0	0	0	0	0	0
ENSRNOG00000045233	0	0	0	0	0	0	0	0
ENSRNOG00000016103	3.661359363	1.276648735	1.588988366	0.82762943	3.667027702	4.167079294	4.025974523	3.709981021
ENSRNOG00000016372	3.204788373	1.310376562	1.428615428	0.861534682	5.310961737	4.006159295	6.097136674	3.52614353
ENSRNOG00000056712	0	0.139386224	0	0	0.280259709	0	0	0
ENSRNOG00000026501	0.023748687	0.047022721	0.088581567	0.151742686	0	0.028842963	0	0.026387488
ENSRNOG00000016253	0	0	0	0.126203827	0	0	0	0
ENSRNOG00000061518	0	0	0.433448748	0.092813719	0	0	0	0
ENSRNOG00000025327	0.164300419	0.036146339	0.434090324	0.06561254	0.363391807	0.266058826	0.36827298	0.36511285
ENSRNOG00000016923	47.61087863	30.92167636	35.03229522	28.02444415	62.96970168	65.16108033	70.43383222	62.50330875
ENSRNOG00000017302	0	0	0	0.108074489	0	0	0	0.120280009
ENSRNOG00000017930	7.437019498	3.419000719	4.184877366	1.454244567	14.05525359	12.08461757	15.96850837	11.16980116
ENSRNOG00000053180	0	0	0	0.068981999	0	0	0	0
ENSRNOG00000047971	0	0	0	0	0	0	0	0
ENSRNOG00000049394	65.57592243	81.59263853	79.10202243	79.19813542	56.67035515	59.24836506	71.44876194	77.0442395
ENSRNOG00000012720	0.216208342	0.30918004	0.168009936	0.259025121	0.334739488	0.612702278	0.193849026	0.320309364
ENSRNOG00000060323	0	0	0	0	0	0	0	0
ENSRNOG00000057164	0	0	0	0	0	0	0	0
ENSRNOG00000012742	0.584217699	1.199601864	1.089553275	0.518454179	3.445719364	2.601635221	1.571401424	2.740780462
ENSRNOG00000058487	0	0	0	0	0	0	0	0
ENSRNOG00000055826	0	0	0.442989073	0.216815027	0	0	0	0
ENSRNOG00000053323	0	0	0	0	0	0	0	0
ENSRNOG00000056842	0	0	0	0	0	0	0	0
ENSRNOG00000033609	1.262275625	0.885176825	0.662095273	0.409567747	3.716638131	1.628858648	2.281156652	2.36677204
ENSRNOG00000054020	0	0	0	0	0	0	0	0
ENSRNOG00000054169	0	0	0	0	0	0	0	0
ENSRNOG00000057928	0	0.264864062	0.093553472	0.240389546	0	0	0	0
ENSRNOG00000016812	0.656573717	0.216670806	0.164835956	0.242030206	0.603212542	0.55205572	0.713200892	0.420881521
ENSRNOG00000023053	11.7557725	4.265157733	4.810808939	1.727615831	18.00744951	15.89287034	16.5328091	15.80875005
ENSRNOG00000052375	0	0	0	0	0	0	0	0
ENSRNOG00000055337	0	0	0	0	0	0	0	0
ENSRNOG00000057357	0	0	0	0	0	0	0	0
ENSRNOG00000017150	26.52678069	18.60606973	27.56550569	27.51921864	22.73217636	27.46170511	26.32859529	31.54072753
ENSRNOG00000043733	0	0	0	0	0	0	0	0
ENSRNOG00000034075	19.21150612	9.388946796	7.055264718	5.764456141	49.32359593	35.73983347	33.80862563	35.25410224
ENSRNOG00000017254	10.62859914	7.843161138	8.723144922	5.178414119	16.67836183	15.51792885	16.97910275	15.92920196
ENSRNOG00000017601	43.06967182	28.53844515	25.6960661	13.3956242	53.58907835	56.31628216	55.68149309	51.1439311
ENSRNOG00000052644	0	0	0	0	0	0	0	0
ENSRNOG00000017613	7.678151346	4.07647222	3.658947564	1.663696246	15.13930803	13.38471309	14.16997553	11.70698646
ENSRNOG00000055880	0	0	0	0	0	0.682938232	0	0
ENSRNOG00000058077	4.34277632	2.866251939	3.509646046	0.693706296	15.9445406	9.317992132	9.928847027	10.45485505
ENSRNOG00000032150	14.08938653	8.198353697	8.365547368	4.501220148	27.66442973	26.19132867	22.35147969	26.03826635
ENSRNOG00000055957	0	0	0	0	0	0	0	0
ENSRNOG00000047406	1.570948357	3.049508806	2.929784446	2.435595181	3.188409152	3.703626564	3.355515029	4.20974022
ENSRNOG00000027422	6.954972603	4.212287458	3.853112071	2.02589238	7.600851538	9.440616731	10.17889578	6.500413634
ENSRNOG00000017826	7.823635451	4.375610085	4.248357212	3.463111898	10.21558061	9.272904688	10.4373116	11.90479964
ENSRNOG00000042308	3.86886879	1.121979609	3.006398321	1.030008777	3.967326597	3.061320394	4.651301744	1.758580619
ENSRNOG00000058041	0	0	0	0	0	0	0	0
ENSRNOG00000051377	16.43950095	16.73367387	15.00578952	13.96225005	18.20565664	19.40348034	22.34264697	20.58158044
ENSRNOG00000059310	0	0	0	0	0	0	0	0
ENSRNOG00000017963	13.37993884	9.671850391	7.669627256	10.22380603	14.98871741	9.70781515	11.91834674	13.90126596
ENSRNOG00000049259	7.506334351	5.887893379	4.388195084	3.112909571	7.777469327	7.678898646	8.736138536	8.564938943
ENSRNOG00000016462	12.67608155	8.064783697	6.176377102	4.697290871	14.70014071	11.51172487	13.20817864	12.87913041
ENSRNOG00000056694	7.635014368	4.070077753	6.57190864	5.39439229	7.014500134	6.776264898	11.05801002	6.525667766
ENSRNOG00000049256	0	0	0	0	0	0	0	0
ENSRNOG00000046712	0	0	0	0	0	0	1.162641241	0
ENSRNOG00000054816	0	0	0.991451735	1.698384379	0	0	0	0
ENSRNOG00000049881	0.625007673	0.137502627	0	0.499187301	1.105889661	0	0.280186065	0
ENSRNOG00000047145	14.66769925	14.02667461	12.68475013	11.02212369	14.23231911	12.06757095	14.90073921	17.08606746
ENSRNOG00000046353	3.869569418	4.66194165	3.321955812	2.501902885	4.075489786	4.625024584	2.891162979	7.916596951
ENSRNOG00000054466	0.0428246	0.169586573	0.159733891	0.171017872	0.454643527	0.156032415	0.115187604	0.618578924
ENSRNOG00000057057	0.208257716	0.183268041	0.226564393	0.415833324	0.230307228	0.168620396	0.140040465	0.192831646
ENSRNOG00000053328	0.442589166	0.292110844	0.825419147	0.058915248	0.978897547	0.447939949	0.694432448	1.557261626
ENSRNOG00000023081	0	0	0	0	0	0	0	0
ENSRNOG00000016368	5.476601531	3.680702084	3.051666963	2.187053097	8.109724433	5.556331212	4.401247671	5.565664295
ENSRNOG00000016286	0.080540823	0.239207878	0	0.06432714	0.160322707	0	0.054158734	0.134235003
ENSRNOG00000053056	0	0	0	0	0	0	0	0
ENSRNOG00000016011	18.33055586	9.478628505	8.8573044	3.823450978	40.22768726	38.1776005	38.91401742	28.96873879
ENSRNOG00000019582	6.713392542	4.316418828	3.441935949	2.492995389	14.00457914	12.0045507	13.09325839	9.386108772
ENSRNOG00000055235	0	0	0	0	0	0	0	0
ENSRNOG00000019549	25.49431815	14.09300712	10.52512763	6.469661363	62.74618878	51.16745494	61.96530203	49.24482424
ENSRNOG00000019544	4.392182666	3.073959298	2.941180432	2.260182654	6.298073336	6.909580767	8.166646981	5.928313379
ENSRNOG00000019501	6.587342657	5.511138382	6.531946558	3.371642209	11.57357344	10.47936864	11.10514798	9.844954893
ENSRNOG00000019489	6.349337707	3.697580732	5.137067719	3.902798155	8.301986615	9.676949801	8.832083207	10.51308791
ENSRNOG00000054876	0	0	0	0	0	0	0	0
ENSRNOG00000024280	2.356478586	0.888735134	0.76734275	0.119498133	3.325718321	2.453109709	2.062477607	1.620861878
ENSRNOG00000019358	0.76003833	0.344255006	0.152862786	0.380884655	1.067939846	1.031669136	1.082284693	0.877606117
ENSRNOG00000057689	0	0	0.140026463	0	0	0	0	0
ENSRNOG00000055223	0	0	0	0	0	0	0	0
ENSRNOG00000055166	0.403347975	0	0.376117591	0	1.07052691	0	0.723271004	0
ENSRNOG00000018960	10.18441773	3.936913385	2.997775323	2.211577297	24.20162053	21.45519852	20.66762115	16.97406716
ENSRNOG00000052241	0	0	0	0	0	0	0	0
ENSRNOG00000018858	1.318546889	0	0	0.486050793	1.345984127	0.615917429	0.818438242	0.563482825
ENSRNOG00000053113	0.606849062	0	0	0.415443602	0.575228455	0.631733866	0.699546089	0.577952768
ENSRNOG00000018808	1.051149268	0.726799599	1.586966575	0.879520482	2.258456482	2.553257707	2.827332108	2.892057305
ENSRNOG00000054156	0	0	0	0.32607695	0.154796661	0	0	0
ENSRNOG00000024077	2.926931733	1.798561364	2.635217049	3.345344681	2.076031818	4.290252993	6.651094408	3.027867122
ENSRNOG00000018773	7.418258012	7.144285418	7.552720292	6.831758114	7.132173827	9.745003228	9.365826819	6.055734244
ENSRNOG00000059321	0	0	0	0	0	0	0	0
ENSRNOG00000055161	0	0	0	0	0	0	0	0
ENSRNOG00000018690	27.00113341	20.88077179	22.89561796	19.43267708	39.37570243	34.4597652	34.21820062	36.80107687
ENSRNOG00000033265	0	0	0	0	0	0	0	0
ENSRNOG00000059050	0	0	0	0	0	0	0	0
ENSRNOG00000059359	0	0	0	0	0	0	0	0
ENSRNOG00000060413	0	0	0	0	0	0	0	0
ENSRNOG00000018191	0.959917445	0.575954399	0.439418891	0.376368387	3.474162802	2.416441633	2.511524446	2.385254694
ENSRNOG00000060991	0	0	0	0	0	0	0	0
ENSRNOG00000059866	2.047995623	0.788483698	2.068878066	0.817856684	1.585380565	0.414551067	0.688575347	0.758518578
ENSRNOG00000018163	3.233878752	1.933018458	0.682767553	0.877199847	3.319857418	4.742726716	4.34916786	2.508464967
ENSRNOG00000018052	9.419175689	5.592371848	4.354103962	2.52374154	16.05200286	14.10402669	14.10221089	11.69572602
ENSRNOG00000060056	0	0	0	0	0	0	0	0
ENSRNOG00000016919	13.8398062	8.66752454	7.896578074	3.939030355	28.66537304	24.53955557	25.47695583	21.40969238
ENSRNOG00000057561	0.146827199	0.193813226	0	0.46907759	0	1.069936563	0	0
ENSRNOG00000016728	1.664259637	0.669512447	0.990262536	0.557009544	2.944743888	2.483257495	3.02693129	1.232787648
ENSRNOG00000056223	14.70680516	11.63246197	14.53024123	8.99607953	17.73540018	15.59339722	21.81951189	18.48081463
ENSRNOG00000023531	0	0	0.130691365	0	0	0	0.376977614	0.155726163
ENSRNOG00000016490	0	0.035765182	0	0	0	0	0	0.060210467
ENSRNOG00000059546	0	0.155346479	0	0	0	0	0	0
ENSRNOG00000054504	0	0	0.915671984	0	0	0	0	0
ENSRNOG00000053507	0	0	0	0	0	0	0	0
ENSRNOG00000053052	0	0.061699006	0	0.261322912	0	0	0	0.467414556
ENSRNOG00000017030	10.2344618	4.773891547	4.096209218	2.718597373	21.97481394	20.5022404	21.12555557	15.58810369
ENSRNOG00000016973	33.75041435	30.60808473	32.28783156	34.34408628	29.52725394	34.91752431	35.63966744	39.86168881
ENSRNOG00000029049	10.26771773	5.848971995	4.986736921	3.58781596	16.26172933	17.70326156	17.7952862	15.27937572
ENSRNOG00000058103	0	0	0	0.068280703	0	0	0	0.142485121
ENSRNOG00000046874	7.37102203	3.939890081	4.404783043	3.897134526	11.09054665	11.97824603	13.54326985	10.90083138
ENSRNOG00000017114	16.89733242	7.104526491	6.798609283	2.600889827	27.10521932	27.04765312	29.29410244	22.79516705
ENSRNOG00000017889	3.739938098	3.653196474	0.790489011	1.832057759	10.45557567	7.14636874	8.852369209	4.487935662
ENSRNOG00000018007	24.42477116	25.7115788	24.65210292	21.69519284	23.80903595	29.9355967	25.78253545	32.35528596
ENSRNOG00000018012	37.4007172	13.6813749	10.06723004	4.384683689	65.47029229	65.76032294	60.32464926	50.87961347
ENSRNOG00000045491	0	0	0	0	0	0	0	0
ENSRNOG00000018158	10.12822574	6.421239174	6.094700873	2.829266534	22.11421428	20.54174323	19.79437474	18.34948084
ENSRNOG00000018207	103.6672535	85.00265267	104.2411538	105.8030565	79.6468105	98.01147279	90.10230389	78.10660369
ENSRNOG00000018321	0.502723563	0.442399756	0.820372427	0.568820312	0.16678499	0.407041084	0.450734104	0.186194325
ENSRNOG00000018524	15.37510413	7.37822152	10.86233715	6.402575642	31.33254207	33.2390245	41.98693464	20.98033114
ENSRNOG00000058299	0	0	0	0	0	0	0	0
ENSRNOG00000018762	1.826681779	1.038171232	1.372151797	0.932108377	1.7507392	2.649897741	1.978977383	2.255167686
ENSRNOG00000018915	1.955308558	2.839127408	1.542795626	0.504544433	3.033913879	2.667012603	3.479227544	3.008173677
ENSRNOG00000058258	0	0	0	0	0	0	0	0
ENSRNOG00000030210	7.85746572	2.612331997	2.911662772	2.072378847	21.36032014	9.204676119	14.58921291	6.482749349
ENSRNOG00000054760	0	0	0	0	0	0	0	0
ENSRNOG00000058069	0	0	0	0	0	0	0	0
ENSRNOG00000019048	99.22686046	59.48271656	64.18003969	52.21358821	144.293674	128.8435969	132.5433557	132.8707251
ENSRNOG00000019091	28.00493097	18.94691368	20.5476098	17.50582431	28.11569652	31.91531747	30.61854879	30.10870026
ENSRNOG00000019189	19.61458948	14.20142213	13.85507674	7.561636426	49.59443961	38.29136337	34.35997727	39.86345725
ENSRNOG00000013975	2.460621342	1.503723308	2.336993374	1.164606431	4.716646642	3.431175874	4.718719794	4.252935199
ENSRNOG00000014160	56.66577201	33.81698668	36.25563029	26.04824115	80.76213	82.38154208	84.51780561	73.89711634
ENSRNOG00000058152	0	0	0	0	0	0	0	0
ENSRNOG00000051969	17.55496004	30.30276868	18.88824107	69.02630819	1.792025582	10.66031685	9.080482683	19.50555438
ENSRNOG00000014582	46.59316461	46.96740519	48.55910273	52.22397173	32.34463951	30.43375112	41.33589461	48.61622486
ENSRNOG00000023140	0.084980373	0.028043714	0	0	0.451093256	0.361232602	0.285720287	0.236057114
ENSRNOG00000014965	0.068876497	0.045458798	0.321132915	0.220043844	0.36561058	0.418255172	0.741043114	0.459177665
ENSRNOG00000014971	0.139029763	0.152933783	0.172858318	0.259097216	0	0.168852714	0	0
ENSRNOG00000014997	10.76916601	3.981144679	4.682400766	2.572800099	23.86063605	18.79420832	26.34724734	12.28157855
ENSRNOG00000051780	0	0	0	0	0	0	0	0
ENSRNOG00000056441	0	0	0	0	0	0	0	0
ENSRNOG00000016337	0.097575038	0	0.272962978	0.155864389	0	0	0.131226385	0.054208474
ENSRNOG00000016625	0.996421569	0.465830264	0.116144032	0.563714205	1.542686295	0.756351026	2.065932079	2.214275059
ENSRNOG00000053944	0	0.038372826	0	0	0	0	0	0
ENSRNOG00000022946	0.477630649	0.087566217	0.049487264	0.317898969	0.563413665	0	0.535295236	0.353801264
ENSRNOG00000017223	0.055908816	0.184500351	0.417074891	0.223269025	0.296775467	0.645066015	0.225571374	0.434847308
ENSRNOG00000017412	0.519669301	3.54416883	2.745987107	2.628679193	2.758511289	2.524569418	3.494455414	2.502116994
ENSRNOG00000017419	7.697024968	3.973744552	3.317550035	1.721310056	17.75026522	16.09949848	15.84937134	13.68363026
ENSRNOG00000059864	0	0	0	0	0	0	0	0
ENSRNOG00000055981	0	0	0	0	0	0	0	0
ENSRNOG00000017731	74.87501061	41.96871453	48.09930798	32.37512154	137.3490843	142.9081936	121.8189656	117.4010322
ENSRNOG00000054620	2.767127989	0	0.737233341	0.315725301	0.524588685	3.840797918	3.721445681	2.19613819
ENSRNOG00000055141	1.250015346	0.330006304	0	0.39934984	0.331766898	0	0	0
ENSRNOG00000055547	5.832583921	2.405957293	3.229299935	1.310182235	6.409801846	6.862351748	6.495899976	3.037810857
ENSRNOG00000044833	0	0	0	0	0	0	0	0
ENSRNOG00000048297	349.7501757	201.1818666	195.8007634	93.35143469	522.0856658	522.3581613	493.4620312	496.1814689
ENSRNOG00000060475	5.395899578	7.122636068	4.312815045	4.720093253	10.22947936	10.29813942	8.293507517	6.280955225
ENSRNOG00000017367	0	0	0.056229662	0.28896892	0	0	0	0.067000826
ENSRNOG00000049044	0	0	0	0	0	0	0	0
ENSRNOG00000011243	0.601959668	0	0.046776736	0.200324622	0.13313856	0.182771159	0	0
ENSRNOG00000011310	2.919471058	0.878920445	1.289546027	0.777250659	6.253236553	4.789832287	4.994014078	6.80073225
ENSRNOG00000012229	0.140579233	0	0.218481005	0	0.12437057	0	0	0.104132996
ENSRNOG00000024172	0.501361169	0.413625788	0.058439228	0.150162034	0.582165492	0.837247107	0.421418065	0.34816825
ENSRNOG00000024149	6.885197797	2.897789986	3.8150036	1.195464733	6.753442685	10.17997895	8.588745649	7.650236726
ENSRNOG00000024140	40.26949734	32.96642445	46.66184886	44.85293988	43.50305734	50.57113784	47.64877961	52.15058578
ENSRNOG00000012415	238.1722153	240.7709663	244.7971284	276.6542064	197.8696593	203.0773295	191.8514984	223.3628172
ENSRNOG00000012964	0	0.4287301	0.302866225	0.207527305	0	0.078892794	0	0.144352904
ENSRNOG00000055093	12.7109618	11.84034175	11.44875949	7.683306347	14.75958609	16.03401186	14.41391922	16.24182051
ENSRNOG00000013190	214.3528425	156.3631137	241.4448524	202.0002484	175.6880709	199.7530932	253.0044698	215.5328939
ENSRNOG00000057484	0	0	0.243661867	0	0.346762012	0.63470813	0.35141981	0
ENSRNOG00000052521	0	0	0	0	0	0	0	0
ENSRNOG00000013194	11.05693708	4.367262823	3.101134614	1.410231877	21.2703407	18.73776968	19.91917298	15.80926462
ENSRNOG00000060227	0	0	0	0	0	0	0	0
ENSRNOG00000039255	2.50523909	1.462684193	1.797006269	0.461748253	1.790158888	2.457510543	3.498823484	1.605926052
ENSRNOG00000013374	0	0.028212184	0.039859658	0	0	0	0	0
ENSRNOG00000033901	0.111514329	0.331199817	0	0	0.073992617	0	0	0.123905084
ENSRNOG00000047027	0	0	0	0	0	0.327770501	0.272215783	0
ENSRNOG00000053284	0	0	0	0	0	0	0	0
ENSRNOG00000023753	11.32134598	6.462080584	5.789339993	3.0557508	22.89372482	17.84736258	23.34156938	15.51640377
ENSRNOG00000051938	0.342469958	0.678095146	0	0.273527288	0.863502886	1.03983098	0.782985715	0.60883683
ENSRNOG00000058564	0	0	0	0	0	0	0	0
ENSRNOG00000056439	0	0	0	0	0	0	0	0
ENSRNOG00000054756	0	0	0	0	0	0	0	0
ENSRNOG00000052956	0	0	0	0	0	0	0	0
ENSRNOG00000059551	0.146439793	0.193301846	0.59173188	0.740746538	0	0	0	0.216948322
ENSRNOG00000051553	0.885178331	0.073027711	0	0.265118614	0.146834632	1.343819846	0.595227812	0
ENSRNOG00000059913	0	0	0.09489142	0.08127582	0	0	0.13685656	0
ENSRNOG00000055136	0	0.10226326	0	0.618758128	0	0	0	0
ENSRNOG00000053004	0	0	1.078203761	0.307832169	0	0	0	0
ENSRNOG00000061719	0	0.278772449	0	0	0	0	0	0
ENSRNOG00000060438	3.087571965	1.455579578	2.467823323	0.704574991	4.264605837	2.984598246	2.118573105	2.59048562
ENSRNOG00000055577	0	0	0	0	0	0	0	0
ENSRNOG00000046250	0	0	0	0	0	0	0	0
ENSRNOG00000052093	0.305452292	0.201599889	0.759549155	0.691224683	0	0.123658051	0	0.226261458
ENSRNOG00000054056	0.177715919	0.254135499	0.635252937	0.473133016	0.157225427	0	0.11950299	0.296193854
ENSRNOG00000030145	0.25177228	2.392860084	2.629478961	3.659801069	0.334114731	0.18346762	0.406323177	2.23798078
ENSRNOG00000055830	0	0	0	0	0	0	0.67487855	0
ENSRNOG00000052700	0	0	0.083500775	0.286078298	0	0	0	0
ENSRNOG00000059261	0	0	0.179700627	0	0	0	0	0
ENSRNOG00000057320	0	0	0	0	0	0	0	0
ENSRNOG00000054834	0.123061378	0.595621135	1.224036199	1.244979769	0	0.249098313	0.055167456	1.321773283
ENSRNOG00000013671	0	0	0	0.085213057	0	0	0	0
ENSRNOG00000022921	2.523297987	0.901268822	1.771631341	0.829842817	5.633436003	4.290390678	5.190096168	3.562310934
ENSRNOG00000014166	13.96859085	3.67990358	5.752263735	4.642649957	28.33687133	12.67869681	14.79748937	11.79704319
ENSRNOG00000061057	0	0	0	0	0	0	0.394303052	0
ENSRNOG00000010529	16.86702116	7.726155422	8.26029893	4.913585765	48.21201125	34.54954194	57.19684679	21.8355681
ENSRNOG00000058989	0	0	0	0	0	0	0	0
ENSRNOG00000061383	0	0	0	0	0	0	0	0
ENSRNOG00000015609	1.550839857	1.343424197	1.174989778	1.083810081	2.486803226	3.374616543	2.389851101	4.128402285
ENSRNOG00000059948	1.185911995	0	4.423400046	3.788703615	0	0	1.594905292	1.317682914
ENSRNOG00000055517	0	0	0	0	0	0	0	0
ENSRNOG00000053938	0	0	0	0	0	0	0	0
ENSRNOG00000058803	0	0.78270726	1.105850012	1.894351807	0	0	0	0
ENSRNOG00000060933	0	0	0	0	0	0	0	0
ENSRNOG00000051787	0	0	0	0	0	0	0	0
ENSRNOG00000015597	13.26651433	10.27141372	10.9434708	9.577000804	16.10598878	15.9352254	16.95953665	20.08609795
ENSRNOG00000061312	26.44497186	14.66861964	16.89448229	11.86389672	31.88312181	28.90585915	27.09010667	25.38222782
ENSRNOG00000015293	0	0.164780476	0	0.099702727	0.33131917	0	0	0.277406929
ENSRNOG00000015230	6.62992921	4.525638739	4.869648799	1.233142119	7.231443437	6.618164306	7.267506587	8.022534856
ENSRNOG00000059984	1.333304375	0.963004527	0.68029174	0.180831516	3.238268691	2.719215986	3.01110485	2.124347108
ENSRNOG00000058790	13.63391182	6.430986179	8.126857303	4.570803572	34.24993494	32.29927784	32.97448955	26.3078351
ENSRNOG00000001488	197.2144998	178.9233619	223.9594779	217.90367	187.3488917	179.2444287	199.9993316	209.6966512
ENSRNOG00000001489	8.719978505	6.114926673	8.36228734	7.122843968	9.730881278	11.9744641	12.12708919	12.33131006
ENSRNOG00000001490	10.68575729	16.47412424	16.9622179	15.17987202	14.07229965	14.06768444	18.97852911	15.58909522
ENSRNOG00000021493	0.511432744	0.562579859	0.95381092	0.680793591	0.904929984	1.118050186	1.100502288	0.871331791
ENSRNOG00000056729	0.274891933	0	0	0	0.547193547	0	0.184847864	0
ENSRNOG00000014434	11.18518062	5.857007293	6.838440911	2.719423422	15.78379361	14.95042104	17.61196217	12.0856367
ENSRNOG00000048190	16.2988271	7.31123807	7.961107864	3.662991481	26.03016259	25.5364722	32.4528555	18.58023368
ENSRNOG00000052286	0	0	0	0	0	0	0	0
ENSRNOG00000061593	0	0.872159519	0	8.443396627	0	0	0	0
ENSRNOG00000057242	0	0	0	0	0	0	0	0
ENSRNOG00000012692	9.181784006	5.975460414	7.048645088	5.048106478	14.56496507	12.44801541	12.63553777	13.28633188
ENSRNOG00000012988	11.32864571	10.60833246	10.68422429	8.944962669	12.4638318	14.50350156	12.93509372	17.32113961
ENSRNOG00000047387	1.225388685	1.119824382	0.878970458	3.81444209	1.375976164	6.639857678	0	0
ENSRNOG00000035654	0	0	0	0	0	0	0	0
ENSRNOG00000035453	0	0	0	0	0	0	0	0
ENSRNOG00000035572	0	0	0	0	0	0	0	0
ENSRNOG00000039076	0.998213694	0.603923408	0.077568616	0.132877195	1.214290716	1.313366374	1.901838504	0.369709595
ENSRNOG00000010994	0.264793327	0.145637324	0	0.105743875	0.76135438	0.214395685	0.356114349	0.68650274
ENSRNOG00000011174	0	0	0	0.122317418	0	0.278998359	0.308946886	0
ENSRNOG00000060169	0	0	0	0	0	0	0	0
ENSRNOG00000042605	0	0	0	0.052101354	0.173136463	0	0	0
ENSRNOG00000045732	0	0	0	0.429533259	0	0	0	0.099592313
ENSRNOG00000052154	0	0.272246004	0	0.494178732	0	0	0	0
ENSRNOG00000061043	0	0	0	0.243025396	0	0	0	0
ENSRNOG00000011234	0	0	0	0	0	0	0	0
ENSRNOG00000051757	0	0	0	0.081008465	0	0	0	0
ENSRNOG00000054409	0	0	0.272101896	0	0	0	0	0.756524575
ENSRNOG00000052260	0	0	0.184308335	0.236793976	0	0	0	0
ENSRNOG00000060271	0	0	0	0.080216852	0	0	0	0
ENSRNOG00000055538	0	0.132575823	0	0	0	0	0	0
ENSRNOG00000056833	0	0	0	0.080216852	0	0	0	0.111595296
ENSRNOG00000047498	0	0	0	0	0	0	0	0
ENSRNOG00000011282	81.67833364	41.85409024	44.82331542	30.15292066	178.4081044	153.6248951	164.4866356	144.8680349
ENSRNOG00000050623	0	0	0	0	0	0	0	0
ENSRNOG00000059492	6.488728923	4.698375795	5.87443593	2.750573022	8.499408505	7.01348882	7.851061599	9.006310371
ENSRNOG00000032996	0.098196535	0	0	0	0.130311839	0.23852089	0	0.218215005
ENSRNOG00000028807	0	0	0	0	0	0	0	0
ENSRNOG00000052406	8.49747965	10.47964902	8.014364966	8.493259206	11.53434208	9.435661026	9.926087737	12.35509303
ENSRNOG00000051578	2.234326947	3.185278242	3.416916268	2.498348036	3.2022718	2.225157924	2.704404625	2.631546458
ENSRNOG00000042347	4.346945736	4.658274943	4.227822733	3.583857083	5.64456365	5.620005341	5.091769395	6.336063978
ENSRNOG00000042826	5.812331893	2.760167672	3.7344682	2.321125318	5.079465614	3.91695167	5.100030485	4.13479811
ENSRNOG00000060256	0	0	0	0	0	0	0	0
ENSRNOG00000058436	1.490105035	0.718694027	0.881802333	0.434855852	0.53238926	0.591647077	0.770772074	0.636798434
ENSRNOG00000043341	4.785176136	3.133943674	4.874013024	3.233891466	5.519766818	4.515191902	5.742420644	6.707441241
ENSRNOG00000042547	0	0.116956257	0	0.424596095	1.175802225	0	0	0.393790296
ENSRNOG00000025949	0	0	0	0	0	0	0	0
ENSRNOG00000047128	0	0.386399787	0.090987659	0.311728778	0	0	0	0
ENSRNOG00000058030	11.78538987	9.221826784	8.044042072	6.145861161	9.620368507	11.16547197	10.89339867	12.50991082
ENSRNOG00000057250	0.25766333	0.226745279	0	0.137195396	0	0.52155682	0.462033845	0.858879671
ENSRNOG00000051570	6.157359731	3.088552727	4.068383915	1.995230184	6.770366713	4.486896388	5.252449607	7.154281445
ENSRNOG00000054919	0	0	0	0	0	0	0	0
ENSRNOG00000055824	0	0	0	0	0	0	0	0
ENSRNOG00000047884	8.924683127	10.25112867	6.712910412	5.001452293	12.89045267	10.30013557	11.0079071	11.88864659
ENSRNOG00000026569	6.959870471	6.788491435	9.143551542	7.311299248	5.823751038	8.369537123	6.040304771	7.923679615
ENSRNOG00000028767	0.070076618	0.323756185	0	0	0.371981068	0	0.094244404	0
ENSRNOG00000051875	0	0	0	0.110598384	0	0	1.117388737	0
ENSRNOG00000061533	6.762151983	6.820888925	8.605801056	5.910377639	7.732075435	7.902772819	9.78061921	9.498221945
ENSRNOG00000059824	0.554563163	0.658825536	0.103424821	0.354339187	0.735933767	1.077633948	0.298327609	0.862655721
ENSRNOG00000055124	0	0	0	0	0	0	0	0
ENSRNOG00000011675	10.43319204	8.516273022	7.880055599	4.906277995	14.6648896	12.43434709	10.35959916	10.50905369
ENSRNOG00000029458	0	0.023718402	0	0	0	0	0	0.039929785
ENSRNOG00000058286	0	0	0	0.102269823	0	0	0	0.17072968
ENSRNOG00000054736	0.036403438	0	0	0.029075057	0.434783066	0.221061273	0	0
ENSRNOG00000047616	0	0	0	0.062903125	0	0	0	0
ENSRNOG00000060529	0	0	0.187922224	0.080478998	0	0	0	0
ENSRNOG00000053825	0	0.196306001	0.184900967	0	0	0	0	0
ENSRNOG00000054778	0	0.133009077	0	0	0	0	0	0
ENSRNOG00000056653	0	0	0	0	0	0	0	0
ENSRNOG00000055843	0	0	0	0	0	0	0	0
ENSRNOG00000058214	0	0	0	0	0	0	0	0
ENSRNOG00000057219	0	0	0.385934232	0.165279017	0	0	0	0.114965623
ENSRNOG00000055529	0	0	0	0	0	0	0	0
ENSRNOG00000009146	0	0	0	0	0	0	0	0
ENSRNOG00000058087	1.431352195	0.295218406	0.417100101	0.64305366	0.356152086	0.108649264	0.120312005	0
ENSRNOG00000054954	0.175857672	0.417840682	0.295173653	0.842734454	0.093348861	0.811605872	1.513643957	1.993058035
ENSRNOG00000053260	2.613334026	2.647107662	1.692295486	4.826750426	1.541345919	4.187803498	4.979033353	4.738694883
ENSRNOG00000058538	0.077277473	0.408027845	1.008845625	1.049252505	0	0.281562253	0.727500659	0
ENSRNOG00000058909	139.6176715	155.7973806	157.0231725	201.3929742	106.2472903	115.4507081	133.3490134	126.1779516
ENSRNOG00000055179	12.41229296	7.802065981	19.29054653	6.136973587	20.39359464	19.5015594	16.8254865	10.94560887
ENSRNOG00000052600	20.95128476	6.433463524	8.108922035	4.684109957	50.77614767	40.72261833	49.17357321	31.23375198
ENSRNOG00000059741	0.048493387	0.064011708	0	0.019365589	0.128706424	0.117791181	0.032608811	0.05388166
ENSRNOG00000058422	0.699093706	1.918473404	0.411724587	1.616302556	0.439452574	1.206551375	2.375228883	1.512662248
ENSRNOG00000059572	19.33989517	9.58466971	5.904449169	9.784665362	32.60646547	34.02063915	28.23124769	26.38307085
ENSRNOG00000054459	0	0	0	0	0	0	0	0
ENSRNOG00000061893	5.010895754	3.439502327	6.308017672	2.841527711	8.179150346	6.511775343	5.795571342	8.128804457
ENSRNOG00000053234	10.65523354	4.955652098	3.45722459	1.318836371	18.4399372	16.27067558	19.90274202	17.5510571
ENSRNOG00000060004	0	0	0	0	0	0	0	0
ENSRNOG00000061039	8.311250122	6.425101944	7.857791139	4.394675553	13.94000599	11.72969139	15.88668973	16.07529306
ENSRNOG00000056098	14.52897418	15.71561436	17.38674128	13.15136386	24.20798257	24.89983257	20.95087632	24.39438107
ENSRNOG00000060293	309.3425658	417.4041696	359.7137766	364.3126797	334.0147392	463.6197943	422.7885897	481.498524
ENSRNOG00000055716	0.455895198	0.180535731	0.212558652	0.145647551	0.302498158	0.387581751	0.490498227	0.202620537
ENSRNOG00000055796	0	0	0	0	0	0	0	0
ENSRNOG00000055581	0	0	0	0.170426114	0	0	0	0
ENSRNOG00000057852	0.913765017	0.061855285	0	0.093566009	0.062185285	0.02845576	0	0
ENSRNOG00000057848	2.191970038	0.964473401	1.158259965	0.058356809	6.302522829	4.614418352	7.36982303	4.465134046
ENSRNOG00000054831	0	0	0	0	0	0	0	0
ENSRNOG00000056257	46.47335474	31.73131428	20.19294906	12.88268729	91.65140469	88.91141914	74.12621964	74.75755956
ENSRNOG00000054371	2.475844649	0.708752656	0.751022291	0.571787582	5.225248407	4.202459637	5.977423186	4.341852311
ENSRNOG00000053450	18.20811827	6.662074639	4.57007068	3.784715506	40.44413103	27.04123881	43.38813933	21.24104858
ENSRNOG00000053124	0	0.125233162	0.088468001	0	0	0	0	0
ENSRNOG00000055798	0	0	0	0.151548145	0	0.115223938	0	0
ENSRNOG00000056884	0	0.250466323	0	0.757740723	0	0	0	0
ENSRNOG00000060745	0.103439906	0	0.144684877	0.185886912	0	0.06281428	0.069556954	0
ENSRNOG00000060612	0	0	0	0	0	0	0	0
ENSRNOG00000057399	0	0	0	0	0	0	0	0
ENSRNOG00000057453	0	0	0	0	0	0	0	0
ENSRNOG00000056886	0	0	0	0	0	0	0	0
ENSRNOG00000060727	0	0	0	0	0	0	0	0
ENSRNOG00000051974	0	0	0	0	0	0	0	0
ENSRNOG00000056469	0	0	0	0	0	0	0	0
ENSRNOG00000054438	0	0	0	0	0	0	0	0
ENSRNOG00000048635	0	0.021139601	0.02986714	0.153489724	0	0	0	0
ENSRNOG00000056036	3.327115945	3.523110783	3.511620155	2.452923526	4.90044624	3.951998885	4.720415346	4.265542715
ENSRNOG00000056327	0.267344323	0	0.249295667	0.35587534	0.059129939	0.432922309	0.599241873	0.148524953
ENSRNOG00000057050	0	0.024782288	0.035013721	0.029989738	0.099658009	0	0.02524916	0
ENSRNOG00000055298	0	0.071572293	0.033707034	0.202093804	0	0	0.145841281	0
ENSRNOG00000054417	0	0	0	0	0	0	0	0
ENSRNOG00000048100	0	0	0.134042426	0.258320701	0	0.087290862	0	0
ENSRNOG00000046198	0	0.023718402	0	0.0287023	0	0	0	0.159719141
ENSRNOG00000027550	2.618683273	1.423341096	1.149126407	0.697171939	3.509196917	3.804020919	3.86708094	3.023758628
ENSRNOG00000027514	92.21840163	88.35780105	77.73173525	81.48221847	108.4335235	117.8374606	113.7558278	112.1513961
ENSRNOG00000043328	43.27479518	35.81845962	36.68479537	34.7242743	47.25417075	52.19003539	66.06769074	51.66983886
ENSRNOG00000027487	31.28027624	13.73599835	14.09036913	7.838367111	52.2189253	52.10400065	57.36179753	43.54877679
ENSRNOG00000027459	4.126131675	2.306439146	0.903001785	1.311474328	11.11879687	7.516827878	9.342936324	9.449891669
ENSRNOG00000019626	0.039905581	0	0	0.063744366	0	0.242328169	0	0
ENSRNOG00000060429	1.046054845	0.789029613	0.557391282	0.716120069	1.636055665	1.4519333	1.758518355	1.618897991
ENSRNOG00000019623	2.347744559	0.206602932	1.167597982	0.875055911	6.231154941	6.082888073	3.15742672	3.825962573
ENSRNOG00000027436	2.913838751	2.622472779	0.93864245	0.296195901	3.234062204	3.860595845	3.776253423	5.003572578
ENSRNOG00000051968	0	0	0	0	0	0	0	0
ENSRNOG00000038445	0.364177699	0.160239282	0.565986226	0.355501717	0.214792218	0	0.054419341	0.404642785
ENSRNOG00000019453	441.9498702	412.3547402	415.0450244	385.7197433	345.4755932	358.3238528	391.0957957	367.0496187
ENSRNOG00000031113	3.978543467	3.446436807	1.333262716	0.347552449	7.754605323	8.682448922	8.778410174	7.183497178
ENSRNOG00000031459	7.592315773	5.02973027	5.913051061	2.157569458	7.962201581	8.184866697	9.522364149	8.973043934
ENSRNOG00000031328	14.91107816	9.050112137	8.80380228	3.800212435	19.34030363	19.92968105	20.15433175	17.23394762
ENSRNOG00000045583	0.046966812	0.015499154	0.06569406	0.131291709	0.062327369	0.057041553	0.094746849	0.104370924
ENSRNOG00000019376	6.44291815	4.428072159	5.024831713	2.151919098	6.274771591	6.182375787	6.616855525	6.957657055
ENSRNOG00000026861	1.668053265	0.900754913	1.084095585	0.807428639	4.225948851	4.727014814	2.515244083	4.099937986
ENSRNOG00000050831	0	0	0	0	0	0.023007032	0.025476677	0
ENSRNOG00000047703	0	0	0.077290592	0.0993007	0	0	0	0
ENSRNOG00000046317	0	0	0	0	0	0	0	0
ENSRNOG00000019280	0	0	0	0	0	0	0	0
ENSRNOG00000019127	8.793457609	7.024246796	6.686534954	4.461117353	9.265379104	6.783685919	9.998904412	10.69306943
ENSRNOG00000048663	0	0.153975199	0.616375416	0.186329686	0	0	0	0.172810874
ENSRNOG00000049902	0	0.063994933	0	0.851862605	0	0	0	0.430940324
ENSRNOG00000055247	0	0	0	0	0	0	0	0
ENSRNOG00000060288	71.63197697	65.1460616	85.55503017	78.93517562	58.21654921	46.35304438	63.04414251	65.66453189
ENSRNOG00000033061	0.096657404	0	0.360527903	0.07719929	0	0	0	0.107397354
ENSRNOG00000057670	0	0	0	0.078179598	0	0	0	0
ENSRNOG00000049529	0	0	0	0.387210275	0	0	0	0.323205243
ENSRNOG00000047370	0	0	0.18083082	0.15488411	0	0	0	0.323205243
ENSRNOG00000047230	1.524861999	0.963891179	1.502025207	0.617522623	2.907100706	2.843144639	2.19517032	2.67269049
ENSRNOG00000031210	0	0.117406089	0	0	0	0	0	0.098826219
ENSRNOG00000032062	0	0	0	0	0	0	0	0
ENSRNOG00000034101	0	0.200167758	0	0	0.268314213	0.613898028	0.679795698	0
ENSRNOG00000032817	0	0	0.090700632	0.077686352	0	0	0	0.108074939
ENSRNOG00000047429	0	0	0	0.155864389	0	0	0	0
ENSRNOG00000028882	0	0	0	0	0	0	0	0
ENSRNOG00000052304	0	0	0	0	0	0	0	0
ENSRNOG00000033483	0	0	0	0.147024319	0	0	0	0
ENSRNOG00000032226	0	0	0	0	0	0	0	0
ENSRNOG00000059074	0	0.05697729	0	0.103424714	0	0	0	0
ENSRNOG00000028877	0	0	0	0	0	0	0	0
ENSRNOG00000031178	0.063054626	0.124849011	0.117595502	0.352527637	0	0	0.169601381	0.350304251
ENSRNOG00000019082	0	0.834032327	0	0.789077988	5.945599033	5.441368883	0	7.913952525
ENSRNOG00000050887	0	0	0	0	0	0	0	0
ENSRNOG00000029852	0	0	0	0	0	0	0	0
ENSRNOG00000002628	0	0	0	0.038389047	0	0	0	0
ENSRNOG00000049274	0	0	0	0	0	0	0	0
ENSRNOG00000047610	0	0	0.092450483	0	0	0	0	0
ENSRNOG00000048033	0	0	0	0	0	0	0	0
ENSRNOG00000047242	0	0	0	0	0	0	0	0
ENSRNOG00000046455	6.464055523	4.001728669	5.980935274	2.441312541	9.841579278	9.128657023	9.502041386	9.130985828
ENSRNOG00000055229	54.28985981	30.05166999	29.5660867	16.71008594	83.55476111	66.99561683	85.3587486	70.58448312
ENSRNOG00000049847	0	0	0	0	0	0	0	0
ENSRNOG00000048370	0	0	0	0.079185124	0	0	0	0
ENSRNOG00000062307	0	0	0	0	0	0	0	0
ENSRNOG00000047540	0	0.075511647	0	0	0	0	0	0
ENSRNOG00000047013	1.091751601	0.393033259	0	0	3.819591006	2.169721141	2.536104766	7.168081948
ENSRNOG00000042030	0	0.015534648	0.021948168	0.018798911	0	0	0	0
ENSRNOG00000015707	0	0	0	0.044532683	0	0	0	0
ENSRNOG00000002641	0.036232329	0	0	0.028938394	0	0	0	0
ENSRNOG00000015271	4.219503468	2.510731018	3.791933814	1.519152844	6.992118722	5.576010685	5.615906177	8.890856024
ENSRNOG00000056113	0	0.217263937	0	0	0	0.79959672	0	0
ENSRNOG00000050476	0.974979032	0.603272394	0.681867991	0.438022058	0.808654495	1.924194214	2.130743038	2.031210816
ENSRNOG00000060875	0	0	0	0	0	0	0	0
ENSRNOG00000015598	1.48109533	0.947907483	0.502220093	0.609391193	0.952964598	1.41723766	1.991890452	1.994745605
ENSRNOG00000050407	27.99944608	20.58421729	23.19783461	18.14496546	45.13459332	39.97567291	43.55208166	41.55456194
ENSRNOG00000046153	5.340712218	4.182874366	2.788887327	2.388720755	5.197426004	9.686261723	6.129151052	5.617650484
ENSRNOG00000047061	1.660832255	1.858700613	1.41403772	0.922775588	0.766612036	1.929393802	2.330728108	3.851213763
ENSRNOG00000022742	3.231685244	1.885630959	1.965333438	2.057409938	3.418458926	5.176326004	2.897478576	3.903010151
ENSRNOG00000059513	0	0	0.035293085	0.060458036	0	0	0	0.04205371
ENSRNOG00000015825	2.254089045	2.920317522	1.946216176	0.533427585	4.542331991	3.143180065	3.929685421	5.101858937
ENSRNOG00000015956	10.46161214	6.566718299	6.098792551	4.580963371	22.79546113	18.80089414	18.20190079	19.10244212
ENSRNOG00000055983	0	0	0	0	0	0	0	0
ENSRNOG00000057261	0	0	0	0	0	0	0	0
ENSRNOG00000046704	0	0	0	0	0	0	0	0
ENSRNOG00000054183	0	0	0	0	0	0	0	0
ENSRNOG00000014791	68.91252356	28.62565059	28.93957695	19.06771209	202.3726947	158.8389641	159.1350553	121.6901651
ENSRNOG00000048353	0.397000582	0.524044346	0.092549679	0.396350432	0.526840139	1.205400634	0.800875189	0.88222547
ENSRNOG00000015071	2.732988098	1.288417471	1.372259333	0.503725367	2.949278465	2.845058588	2.059913393	4.638414986
ENSRNOG00000061569	0	0.068596816	0	0	0.091950376	0	0	0.038494108
ENSRNOG00000041209	0	0	0	0	0	0	0	0
ENSRNOG00000015254	0	0.063994933	0	0.232326165	0	0	0	0
ENSRNOG00000041737	0	0	0	0	0	0	0	0
ENSRNOG00000047512	0	0	0.276462503	0	0	0	0	0.329420729
ENSRNOG00000045783	0.197020523	0	0	0	0	0	0	0.109456089
ENSRNOG00000015289	0	0.324050777	0	0.156857156	0	0	0	0
ENSRNOG00000030070	0	0	0.273829527	0.390897992	0	0	0	0.108761129
ENSRNOG00000042502	15.48417845	14.01125748	13.76920087	11.36335342	24.41971784	21.85816544	19.19458072	24.73484551
ENSRNOG00000042777	3.611914706	1.835587585	2.121884794	0.865439912	3.067645509	4.255097186	3.837487859	3.451392811
ENSRNOG00000015322	3.365863284	3.01487241	1.28908052	0.864090298	5.902389651	4.379857275	5.173338022	4.073772129
ENSRNOG00000051384	1.427718584	0.099189547	0.210210319	0.21005607	0.598312359	0.31941648	0.404232698	1.544611247
ENSRNOG00000034184	3.833240865	4.191038624	2.888448754	2.102897025	4.367546651	4.420374163	4.113774135	5.506800425
ENSRNOG00000033906	3.505075595	1.87960962	2.349194696	1.902763672	4.506058404	3.092933847	3.719557101	3.438146005
ENSRNOG00000049014	0	0	0	0	0	0	0	0
ENSRNOG00000022129	0	0	0.145212628	0	0	0	0	0
ENSRNOG00000015517	10.27569128	4.587052107	5.292367225	2.767507291	13.23996338	13.78594258	14.64978023	15.31178751
ENSRNOG00000015456	4.886483656	3.128348194	1.594807465	1.365974758	6.030691478	4.688390802	4.600202268	2.714719158
ENSRNOG00000022994	0	0	0	0	0	0	0	0.07006085
ENSRNOG00000042719	0	0	0	0	0	0	0	0
ENSRNOG00000021996	0.184475199	0.017393495	0.049148889	0	0	0	0	0.029281843
ENSRNOG00000060136	0	0	0	0	0	0	0	0
ENSRNOG00000032891	0	0	0	0	0	0	0	0
ENSRNOG00000036304	0	0	0	0	0	0	0	0
ENSRNOG00000048505	0	0	0	0	0	0	0	0.447839945
ENSRNOG00000021913	0	0	0	0.049056919	0	0	0	0
ENSRNOG00000035686	0	0	0	0	0	0	0	0
ENSRNOG00000049710	0	0	0.187922224	0.080478998	0	0	0	0
ENSRNOG00000033755	0	0	0	0	0	0	0	0.112327068
ENSRNOG00000031899	0	0	0	0.324033862	0	0	0	0
ENSRNOG00000038647	0	0	0.089570406	0.230154892	0	0	0	0
ENSRNOG00000058224	0	0	0	0	0	0	0	0
ENSRNOG00000038644	0	0	0	0.159912815	0	0	0	0
ENSRNOG00000058893	0	0	0	0	0	0	0	0
ENSRNOG00000032913	0	0	0	0.062663037	0	0	0	0.087174951
ENSRNOG00000015743	0	0	0	0	0	0	0	0
ENSRNOG00000015753	58.24461188	34.3078871	25.42792841	14.59898668	71.97859361	78.75935611	73.11733481	72.14905729
ENSRNOG00000015914	36.53360579	19.38302874	19.48865954	13.6573427	58.56737128	62.43494256	55.2657147	50.54520306
ENSRNOG00000015997	1.26962343	1.077373523	1.353040014	1.883208561	1.684855424	1.652107928	2.805156954	3.929795515
ENSRNOG00000016274	3.921050065	3.05843993	1.329576893	1.423501358	5.203434589	4.762145395	2.636664239	5.54493157
ENSRNOG00000054623	0	0	0	0	0	0	0	0
ENSRNOG00000016279	2.112970103	2.195156149	2.408170837	1.593851838	3.323282635	2.803831221	2.315446261	3.086856167
ENSRNOG00000028628	5.672239448	2.399809996	1.247732655	0.92930466	9.650452228	9.821210147	9.388876434	9.243669953
ENSRNOG00000016565	7.583505875	6.285534757	5.509220363	3.169292109	6.67012763	7.603791302	4.625073305	5.780721422
ENSRNOG00000016574	6.882970298	1.896121632	3.404486804	1.48189669	8.458928906	10.10399491	8.411564563	7.880519687
ENSRNOG00000016608	5.568197151	1.253500381	1.489259512	0.586073378	9.050439977	8.492590263	10.10081877	6.570583118
ENSRNOG00000042927	0.359576815	0.059330579	0	0.07179759	0	0	0	0
ENSRNOG00000038625	0.039328714	0	0	0	0	0.047765025	0	0.21849334
ENSRNOG00000016687	7.408322319	4.142515177	2.667324989	1.676469742	19.90822813	16.94522445	18.34903943	10.49514654
ENSRNOG00000042414	1.948674351	3.094759582	2.55532162	3.453232492	5.171981665	3.328143686	3.357805874	3.789097412
ENSRNOG00000038622	2.269409608	0.539215404	0.677183913	0.676687005	3.453327675	3.233959385	3.336936292	1.613805964
ENSRNOG00000050348	9.119830272	6.415994725	4.205345115	6.163313627	8.112653188	7.424641045	9.165089564	10.46722766
ENSRNOG00000016829	9.569082995	3.85955649	6.60967823	3.53830079	5.879011127	6.779339428	13.94167212	6.399092313
ENSRNOG00000016877	2.385067875	1.223229149	0.424977669	0.36399928	5.221419257	4.243548693	4.065711929	3.781007699
ENSRNOG00000016930	41.45928277	28.33135519	37.5661691	43.9685863	51.77457419	48.57127451	45.36881755	52.3674491
ENSRNOG00000017127	248.2003038	301.7466854	292.2911098	381.3660555	196.2777177	224.9068154	208.4210984	229.0547747
ENSRNOG00000042528	0	0	0	0	0	0	0.256500232	0.211916015
ENSRNOG00000017386	0.492318285	0.397139461	0.255045242	0.742729301	0.653331621	0.797232448	0.735674824	0.729362039
ENSRNOG00000033173	0	0.323342821	0	0.097821543	0	0.223124805	0	0.136086418
ENSRNOG00000038616	7.47881522	7.404077615	6.97391369	9.431453679	10.44712786	11.47336229	6.087787433	19.68113629
ENSRNOG00000017508	6.292072269	3.494425943	2.432778292	1.195068063	10.4882924	7.082616152	7.739689719	6.223879315
ENSRNOG00000058451	0	0	0	0	0	0	0	0
ENSRNOG00000028273	1.443075439	0.666705404	1.390507191	0.614703863	1.53202811	1.10999659	1.358530873	1.977552205
ENSRNOG00000017673	58.86435903	40.87545898	30.12071374	20.95612829	91.28702769	88.41065742	74.06882055	91.14993156
ENSRNOG00000017795	17.27972603	11.48949032	9.164731971	10.62020982	26.51140068	28.78798064	24.18939692	22.98258616
ENSRNOG00000018090	19.53406334	9.337237199	9.099194096	5.330928851	30.37553636	31.39005063	33.44234943	26.38001194
ENSRNOG00000038607	1.584727577	1.317093689	1.149354263	0.703169929	2.180904229	0.92668998	1.657649028	2.217319219
ENSRNOG00000058906	0.027150319	0.053757998	0.050634753	0.043369369	0	0.065948541	0.146055313	0.060334175
ENSRNOG00000018217	5.082479979	3.824084043	1.516594302	0.974238072	12.140481	7.468980237	8.33907624	8.18845811
ENSRNOG00000038600	0.62448024	0.1803199	0	0.311728778	0.517948322	0.758436045	1.312263848	0.607134912
ENSRNOG00000018250	0	0	0	0.368477409	0	0.420236929	0	0
ENSRNOG00000028041	53.0884341	2.632596493	4.073706203	2.578963549	2.646641478	2.998898169	3.193085543	2.954640128
ENSRNOG00000053828	17.32409585	9.776578521	9.425946285	4.620656058	25.52096913	23.47242274	24.62402232	20.13202143
ENSRNOG00000027942	0	0	0	0.038599645	0.192404001	0	0.194988421	0.026849338
ENSRNOG00000027919	3.013161597	2.432778923	2.427833896	1.308432747	5.085623516	3.48186187	4.5244467	4.680649745
ENSRNOG00000053253	0	0	0	0	0	0	0	0
ENSRNOG00000047204	0.072379605	0.023885433	0.371212563	0.057808858	0.048025725	0.043952793	0.146012456	0.040210981
ENSRNOG00000049759	0	0	0	0.094264396	0	0	0	0
ENSRNOG00000018458	0.150359453	0.1190855	0.392583944	0.024018115	0	0	0.121328946	0.033413286
ENSRNOG00000027855	0.254683743	0.201710902	0.047497963	0.122047996	0.202787036	0.309315361	0.068503641	0
ENSRNOG00000046577	0	0	0	0	0	0	0	0
ENSRNOG00000027843	0	0	0	0	0	0	0	0
ENSRNOG00000027811	15.70774001	4.247663693	9.205418906	8.102375006	5.06648742	2.715847231	19.29120705	9.574955327
ENSRNOG00000048238	0	0	0	0	0	0	0	0
ENSRNOG00000046683	1.989271734	0.78270726	2.532753252	0.21387843	2.487565701	1.161531628	1.492008176	2.635365829
ENSRNOG00000027808	1.783631967	0.850203709	1.062611098	0.51442762	0.92048877	1.02294417	1.066117731	1.101009827
ENSRNOG00000018616	4.228623342	2.790910459	6.243313208	5.910377639	3.741066738	3.851771626	2.606530934	5.873100989
ENSRNOG00000018621	3.552855689	2.344900763	3.667963413	1.520158858	4.714821763	5.162553991	4.86347663	4.018119504
ENSRNOG00000018642	38.95808164	15.58366316	11.09182286	6.769287634	54.62412946	46.13398508	48.47081478	40.49589562
ENSRNOG00000032699	119.0546151	67.30315505	63.29014016	38.98139998	217.7322733	211.2098602	205.7738926	204.9905088
ENSRNOG00000059590	0	0	0	0	0	0	0	0
ENSRNOG00000027733	0.725183119	1.010428711	0.901633807	0.965327358	0.320785067	0.880740463	0.541823226	1.79057957
ENSRNOG00000027705	0	0	0	0	0	0	0	0
ENSRNOG00000015527	0	0	0	0	0	0	0	0
ENSRNOG00000038497	0	0	0	0.058081541	0	0	0	0.121201966
ENSRNOG00000038479	0	0	0	0	0	0	0	0
ENSRNOG00000046339	0	0	0	0.086917318	0	0	0	0
ENSRNOG00000031562	0	0.046938365	0.044211328	0.037867617	0	0	0	0.079020452
ENSRNOG00000049668	0	0	0	0	0	0	0	0
ENSRNOG00000048095	0	0.296159504	0	0	0	0	0	0.142452207
ENSRNOG00000030886	0.39030015	0	0.545925955	0	0	0	0	0
ENSRNOG00000047490	0	0	0	0.077932195	0	0	0	0
ENSRNOG00000047206	0	0	0	0	0	0	0	0
ENSRNOG00000014181	0	0	0.18083082	0.077442055	0	0	0	0
ENSRNOG00000032819	0	0.128799929	0	0	0	0	0	0
ENSRNOG00000014186	2.271957717	0.975866596	1.378755687	0.806484278	3.732862644	3.328691529	3.540503209	3.486080412
ENSRNOG00000014193	10.84684132	5.439212982	6.526434821	2.05691983	14.27369213	14.60868183	19.39588722	14.40862313
ENSRNOG00000026764	0	0.085346458	0.040193989	0.03442671	0	0	0.028984765	0.095786829
ENSRNOG00000056949	0	0	0	0	0	0	0	0
ENSRNOG00000054798	0	0	0	0	0	0	0	0
ENSRNOG00000061661	0	0	0	0	0	0.415573388	0	0.126731526
ENSRNOG00000061148	0	0	0	0	0	0	0	0
ENSRNOG00000014787	0	0.149818813	0	0	0	0	0	0
ENSRNOG00000052287	0	0	0	0	0	0	0	0
ENSRNOG00000046669	0	0	0	0	0	0	0	0
ENSRNOG00000056605	0	0	0	0	0	0	0	0
ENSRNOG00000047986	0.024953098	0	0	0	0	0	0	0
ENSRNOG00000054447	0	0	0	0	0	0	0	0
ENSRNOG00000052468	0	0	0	0	0	0	0	0
ENSRNOG00000013548	0.346446201	0	0	0	0	0.841523139	0	0
ENSRNOG00000033146	5.679894292	4.819828919	4.91812242	2.430253963	0	0	1.091250989	1.803145041
ENSRNOG00000038276	0	0	0	0	0	0	0	0
ENSRNOG00000013890	0	0	0	0	0	0	0	0
ENSRNOG00000038251	0.262414569	0	0	0.10479393	0	0	0.176457607	0.145786195
ENSRNOG00000051483	352.4114587	396.7872235	372.3247461	457.2199641	283.2638594	291.1244924	270.0627299	312.9193443
ENSRNOG00000028449	528.9615012	538.6502757	596.2826723	671.6728144	340.4679546	361.1618231	205.110839	364.4263426
ENSRNOG00000013023	70.47447224	67.49645072	72.09104328	53.3840561	70.12443096	63.78202478	69.02338514	72.39759533
ENSRNOG00000059444	0	0	0	0	0	0	0	0
ENSRNOG00000011346	11.72806702	5.602129715	4.38302861	4.956902805	31.43028982	24.6080131	30.37952309	16.07352133
ENSRNOG00000011262	7.613400212	3.464288443	1.438647513	1.004528469	14.79899299	13.40136279	12.60715383	10.06178469
ENSRNOG00000021800	0	0.026446249	0.093411632	0.032003344	0	0.121662702	0.026944469	0.155827349
ENSRNOG00000001494	54.28498655	33.88200706	26.20799774	14.37217725	96.07857129	90.05009354	83.28580906	80.11032026
ENSRNOG00000001493	10.01326008	5.806758329	6.209728441	4.192858546	11.93349668	11.86600691	10.59023819	9.181542534
ENSRNOG00000001492	2.26056146	0.548774529	0.557273854	0.290538227	6.965241004	4.133982422	4.053568281	4.821386978
ENSRNOG00000021390	6.724790235	5.493673836	3.990505024	1.990658457	4.618087277	8.110195298	11.00460326	6.635977096
ENSRNOG00000047575	3.301067484	1.865234606	1.284432722	0.398324552	6.523755259	5.162890295	4.120137881	4.274773121
ENSRNOG00000060587	0.289292058	0.381868124	0.067440423	0.346581957	0.287929052	0.263510569	0.19453106	0.401795416
ENSRNOG00000049028	0.871282282	1.341783875	0.067705103	0.753874699	1.25258931	1.763631697	3.612948722	1.774838211
ENSRNOG00000047800	7.400090849	4.477085529	3.981060042	3.258285109	5.917360369	6.798212315	16.65081125	8.011512119
ENSRNOG00000049661	4.425593416	3.250028395	2.557464447	0.995683565	5.955707661	4.315074345	5.951877025	6.579535306
ENSRNOG00000048848	11.71365885	8.424436917	6.612493255	3.901654745	14.42931671	11.29174959	13.06898544	14.06576004
ENSRNOG00000015128	25.644352	14.49847006	20.30607807	13.12061118	34.85522137	37.46711257	32.62598207	36.77131247
ENSRNOG00000053001	0	0	0	0	0	0	0	0
ENSRNOG00000015229	10.66648256	4.637328666	3.676157866	3.186769177	21.70709936	19.69242239	22.16970432	15.17226166
ENSRNOG00000015304	21.57230391	22.21397748	17.48296209	13.44087711	18.5854277	22.90761615	14.88578272	22.33786274
ENSRNOG00000015376	0.564892431	0.217485071	0.307274354	0.451173866	0.874581442	1.25778802	0.633092177	0.732269589
ENSRNOG00000015852	34.71557445	18.70805108	15.07732089	7.393271885	71.72376706	67.88417453	63.48043415	56.341815
ENSRNOG00000038205	0	0	0	0	0	0	0	0
ENSRNOG00000028617	0	0	0	0	0	0	0	0.585636851
ENSRNOG00000046915	0	0	0	0.22616241	0	0.229272121	0	0
ENSRNOG00000015865	59.47225258	54.56489781	48.27707532	50.97943473	54.72155225	60.04769932	59.13552457	55.38597976
ENSRNOG00000034106	0	0	0	0	0	0	0	0
ENSRNOG00000015948	4.233615361	1.574512462	1.347265143	0.85875447	8.471926242	8.651212455	7.998279135	7.242708993
ENSRNOG00000016055	12.86915517	7.243358714	6.061088941	3.495721238	18.37838665	20.62801424	19.32808955	16.54920406
ENSRNOG00000016145	14.93875687	7.980925366	5.679088514	3.41905195	23.74840008	24.89669896	23.47387087	20.66863606
ENSRNOG00000016434	3.433576417	2.014378584	0.957795219	0.726608926	4.634421487	5.061152967	5.446561091	4.238992624
ENSRNOG00000052256	32.37374743	16.27014671	7.600894158	3.716389793	54.69833631	53.14565381	45.31397346	48.51122749
ENSRNOG00000016701	29.63384797	31.82395637	15.92424017	16.38057151	31.8826488	38.53224029	30.05927385	46.59946871
ENSRNOG00000016756	0.725393744	0.177319681	0.200421263	0.064373849	0.320878237	0.22840644	0.794904874	0.716439853
ENSRNOG00000016770	465.8330571	408.8012449	364.1846518	340.3649353	711.4639693	697.5996011	636.2209161	808.8321657
ENSRNOG00000016863	23.52941508	10.02898771	14.60495037	7.144097243	78.0856879	72.68504968	68.74754095	58.51433238
ENSRNOG00000027944	2.330258619	2.039496793	1.795038025	1.456555278	10.01659863	5.967855363	6.540334515	7.767545941
ENSRNOG00000027936	3.420775552	1.776572284	2.40545004	1.052545275	4.353497734	4.392934448	4.600520993	4.205880899
ENSRNOG00000016907	29.94803076	16.13962186	17.00769322	11.40207955	56.35676166	52.39772096	54.32772329	49.78839872
ENSRNOG00000017198	0.044794739	0.088694188	0	0.035777104	0.65389408	0.326421324	0.060243396	0.547492465
ENSRNOG00000042250	0	0.048427683	0	0.039069128	0	0	0.03289334	0
ENSRNOG00000027607	0	0	0	0	0	0	0	0
ENSRNOG00000027288	0	0	0	0.184009266	0	0	0	0
ENSRNOG00000029485	0.085254503	0.14067089	0	0.034045954	0	0	0	0
ENSRNOG00000034000	0	0	0	0	0	0	0	0
ENSRNOG00000017519	0	0	0	0	0	0	0	0
ENSRNOG00000017620	0	0.064672846	0	0	0	0	0	0
ENSRNOG00000042158	0	0	0	0	0	0	0	0
ENSRNOG00000032940	0	0	0	0	0	0	0	0
ENSRNOG00000017699	0.21393729	0.017649947	0.224430965	0.192228241	0.07097644	0.09743568	0.467543789	0.267422205
ENSRNOG00000044940	0	0	0	0	0	0	0	0
ENSRNOG00000038101	0	0.050185916	0.106357954	0.091097066	0	0	0	0
ENSRNOG00000026891	0	0.122592703	0.173205424	0.445058557	0	0.451178069	0	0
ENSRNOG00000057645	1.157228552	0.712857655	0	0.616177819	0.409520442	1.592858019	1.348818987	1.114370705
ENSRNOG00000013395	0.108696987	0.286962004	0	0.694521462	0.144246477	0.264026649	1.608024372	0.120774697
ENSRNOG00000013767	2.063978827	1.189557609	1.409593855	0.650104391	2.893315973	2.965694684	2.228456608	2.196414261
ENSRNOG00000013847	5.76565344	1.737228309	1.460980706	1.101188246	16.30063378	14.15708745	12.22112388	10.79321574
ENSRNOG00000038088	0	0	0.05903922	0.101135825	0	0	0	0.140697149
ENSRNOG00000014132	5.234663119	2.172068715	0.823842416	0.670350854	9.467397805	8.637668383	7.634066733	6.675253273
ENSRNOG00000038087	0	0	0	0	0	0	0	0
ENSRNOG00000014252	10.5441709	3.411815733	3.224236266	1.749926762	14.85583901	15.71642568	13.39791277	12.17223003
ENSRNOG00000014256	0.0444717	0	0.165877502	0.248633675	0.118032454	0.054011221	0.059808948	0.247065546
ENSRNOG00000014353	11.57103487	5.3177885	4.111418166	2.824339665	23.73100608	24.46382898	22.21367728	19.69542214
ENSRNOG00000061526	0.278498043	0.577688455	0.370994843	0.381314686	0.580770441	0.773115452	0.481558501	0.618885911
ENSRNOG00000014984	8.59365389	3.151027938	2.634063382	1.525258746	17.42311324	17.2018188	9.89870252	11.31677094
ENSRNOG00000015085	21.61801837	6.111712003	6.025827287	2.740227299	19.44964027	22.20975627	18.94933568	19.17164583
ENSRNOG00000047435	0	0	0	0	0	0	0	0
ENSRNOG00000060146	1.796138556	0.508054088	0.279146605	0.239092947	2.667326103	2.493056069	3.393321383	1.94819693
ENSRNOG00000008815	2.152661609	1.817745198	0.856068695	1.264197818	5.209262591	3.690951592	4.385170812	2.919465841
ENSRNOG00000015413	7.003779428	3.438708351	3.345119703	2.387617929	10.08779682	8.19494348	14.76060548	8.398859794
ENSRNOG00000015844	166.5817006	174.5445616	191.6394027	235.0790676	123.6786999	130.9664545	133.5085091	158.3176873
ENSRNOG00000015860	0.068493992	0.226031715	0.574829106	0.191469102	0.272685122	0.831864784	0.322405883	0.304418415
ENSRNOG00000030127	45.64378193	22.42695905	19.20648683	10.98503133	72.42650329	74.5953221	54.90217349	62.027138
ENSRNOG00000035565	0	0	0	0	0	0	0	0
ENSRNOG00000016362	2.607414561	1.597983547	1.331473101	0.644588165	6.673190563	4.52389285	7.347268404	4.27672119
ENSRNOG00000025890	8.559141223	4.707559811	4.406345974	2.848374766	13.90223219	11.80281828	8.992959958	9.014856217
ENSRNOG00000056238	0	0	0	0	0	0	0	0
ENSRNOG00000016367	19.28205059	8.725736494	8.314353791	7.296762517	24.07279189	23.84495374	27.88130732	24.54794466
ENSRNOG00000059266	1.521956528	1.004498166	0.78844882	0.405190423	3.141777939	0.616142628	0.68228124	0.563688852
ENSRNOG00000016603	24.57136109	19.08834915	16.35972219	10.80514775	27.34205026	28.7970523	22.43747382	25.9205594
ENSRNOG00000046667	0.741789379	0.554862244	0.138342102	0.296229834	1.279710329	0.390393854	1.064122857	0.329684899
ENSRNOG00000017839	19.98855222	18.44670413	18.31635202	14.09865573	30.54490002	29.53084966	36.30833974	26.43994248
ENSRNOG00000016825	3.310089657	2.543798596	3.171187533	2.281579603	4.151965153	4.350550877	3.841845394	3.123683614
ENSRNOG00000025350	1.418500062	0.492745491	0.38289722	0.536656565	2.130109504	1.994796982	2.91176414	2.820415729
ENSRNOG00000017753	2.542095146	1.044341319	1.76576275	0.580098759	4.165228276	4.662595117	5.163092173	3.602750537
ENSRNOG00000036303	0	0	0	0	0	0	0	0
ENSRNOG00000018101	0.265655186	0.105200172	0.099088226	0	0.070507612	0	0	0.177103849
ENSRNOG00000016837	354.9522019	5.094673127	1.499587985	2.928472926	8.877879168	17.65618542	12.11152002	0.857685124
ENSRNOG00000029745	0	0	0	0.239092947	0	0	0	0
ENSRNOG00000017069	11.06204922	5.212361156	4.36112693	2.326215843	23.82232978	23.09449811	21.31755338	16.21192803
ENSRNOG00000052756	0	0	0	0	0	0	0	0
ENSRNOG00000060041	0.105594904	0.069693112	0.196932194	0.168675161	0.700649271	0.256491642	0.56804846	0.117327931
ENSRNOG00000017448	0.545445475	0.381172734	0.83773029	0.333137831	0.851569562	1.324895432	1.380812906	1.140803522
ENSRNOG00000017463	7.708427968	3.945483536	4.1074429	2.764207229	6.889241203	4.203322211	3.808243248	5.943018858
ENSRNOG00000017468	2.300546378	3.479600152	3.128466872	3.13893113	4.197796712	3.376121071	1.160231622	4.366787523
ENSRNOG00000043378	0.29899357	0.049334276	0	0.029850392	0.34718233	0.136173744	0.100527364	0.415269767
ENSRNOG00000017692	20.56281637	11.42757937	9.528483291	6.851443564	30.42685917	33.4004063	30.07209425	27.57834414
ENSRNOG00000049772	8.343943368	7.22428932	8.784589326	9.602213914	12.62065737	8.390336674	7.601711546	9.271068729
ENSRNOG00000049605	0	0.135669258	0	0.383080032	0.454643527	0.665738306	0.184300167	0.456796744
ENSRNOG00000046000	16.17484586	8.065331504	5.310349436	2.779570501	24.19387765	21.32554192	19.51934967	19.51004476
ENSRNOG00000033235	3.273117106	1.847189134	2.123232022	1.136611084	2.580976331	3.514330095	4.657123452	3.53139021
ENSRNOG00000018255	54.98135034	27.4953788	28.28420607	14.93825105	133.1913171	120.8445031	124.0989449	95.79629838
ENSRNOG00000018402	0	0.378025798	0	0.114364892	0	0	0	0
ENSRNOG00000018405	0.523591334	0.345572639	1.139234163	0.418187097	0.69483256	0	1.877775287	0.581769438
ENSRNOG00000018426	66.15712911	13.72670763	83.85516191	60.90726421	20.50276806	4.57071401	57.00676473	18.92723124
ENSRNOG00000018454	823.5872814	312.6761983	442.8747951	333.955341	1359.211645	1116.497725	1794.117681	1416.833681
ENSRNOG00000018556	14.90579994	10.17519438	10.2459142	6.666862438	28.03216444	28.65479275	31.61613363	23.28149149
ENSRNOG00000018730	7.293688801	2.926076307	3.680695586	1.713351588	11.72879081	8.754026423	13.27115071	9.6931591
ENSRNOG00000029399	6.936632337	3.06890906	1.777014852	1.64380095	22.91201063	16.29371873	17.4276425	14.39841404
ENSRNOG00000018953	0	0	0	0	0	0	0	0
ENSRNOG00000043416	3.238766552	1.813721651	0.869426906	1.17580457	5.6655578	3.635513891	7.919529724	2.18099241
ENSRNOG00000031391	0.57276245	0.415828377	0.694323165	0.137237871	0.532059608	0.973874147	1.771678076	1.018246611
ENSRNOG00000054552	0	0	0	0.230154892	0	0	0	0
ENSRNOG00000047795	0	0	0	0	0	0	0	0
ENSRNOG00000043088	0	0.03016362	0.127850248	0	0	0	0	0
ENSRNOG00000019202	3.291399003	1.495245755	2.152421557	1.536315814	6.183067932	4.724234685	6.898481299	3.894593309
ENSRNOG00000024630	0	0	0	0	0	0.314687224	0	0
ENSRNOG00000019260	0	0	0	0	0	0	0	0
ENSRNOG00000029336	25.75235385	20.55772844	15.44528261	7.000319924	34.51863031	33.99487693	29.69058791	37.27908218
ENSRNOG00000056832	1.065681286	0.14067089	0.198747237	0	1.979899231	0	1.146567859	0.236818588
ENSRNOG00000029022	1.848902166	1.386686091	1.018775208	0.805472422	2.342061295	2.925962193	2.863294539	2.863625861
ENSRNOG00000032625	2.157575258	1.190989673	0.841346446	0.250652148	2.342628861	2.239243824	3.429249291	3.269060665
ENSRNOG00000054609	27.50867568	16.4590415	15.87039222	21.27275999	29.81844901	25.66598798	28.42105272	29.93681827
ENSRNOG00000024376	6.870330431	5.709035238	5.132925289	2.512241055	9.886208242	10.3044226	9.23974663	11.03669985
ENSRNOG00000019416	3.030248316	3.629588873	2.867535361	1.057729558	5.748962437	4.988796665	5.373371771	5.711344871
ENSRNOG00000055608	3.917792191	2.939601409	4.037856262	1.64689524	8.373305443	10.4680151	7.542913658	8.248001835
ENSRNOG00000019427	0	0	0	0.343227505	0	0.130480069	0	0.238743943
ENSRNOG00000019432	0	0.466687164	0	0	0.426524504	0.078070423	0.432253693	0.214272274
ENSRNOG00000019440	3.596796216	2.12254741	6.707946548	3.582456712	2.807725351	1.747334643	7.39814257	2.679971746
ENSRNOG00000019596	7.514863307	3.336622087	3.822288076	0.727520635	13.41769228	12.27977414	15.55798308	9.817418936
ENSRNOG00000024257	0.433768514	0.572578347	0.303363309	0.216529075	0	0.065851899	0.145841281	0.662703365
ENSRNOG00000037931	3.970780456	0.833869589	2.777032127	2.738955491	3.473032993	2.082461895	3.883788886	1.504086839
ENSRNOG00000024243	103.8383222	75.03851568	69.61772476	43.88537714	199.3466229	201.1383878	168.5845992	177.0723589
ENSRNOG00000019802	4.820481715	2.450645408	4.495046667	2.965594414	5.878348704	9.889378442	5.3440559	8.468432588
ENSRNOG00000050032	0	0	0.053641978	0	0	0	0	0
ENSRNOG00000046500	5.010091598	2.541247143	2.292669984	1.667295598	12.18918905	9.465236193	11.97858658	11.59745995
ENSRNOG00000019862	0.191712198	0.063265457	0	0.306237183	0	0	0	0
ENSRNOG00000019915	8.591298929	6.492929621	4.732058856	3.519774941	16.12693666	15.94864535	14.36796297	15.48118896
ENSRNOG00000024065	1.70696296	0.429182188	0	0.324603341	3.128171193	4.738559118	3.935407785	4.064206528
ENSRNOG00000019982	10.98845038	7.014642282	8.902792499	6.905991399	12.07218012	11.92348974	10.41735608	17.31335272
ENSRNOG00000055259	1.302832896	0.859875582	0.134986386	0.038539239	1.472788891	1.816715447	2.465988151	0.750604978
ENSRNOG00000019999	0.823941232	0.145014647	0.358547569	0.65807352	0.801835674	1.734517112	0.590986284	0.488262553
ENSRNOG00000020057	0.173548097	0	0	0.069305554	0.460614455	0.105387748	0	0
ENSRNOG00000033358	0	0	0	0	0	0	0	0
ENSRNOG00000049821	0	0	0	0	0.127470148	0	0	0
ENSRNOG00000045922	0	0	0	0	0	0	0	0
ENSRNOG00000049317	0	0	0	0	0	0	0	0
ENSRNOG00000048783	0	0.074452642	0	0.09009722	0.349299295	0.091336048	0.101140336	0.08356038
ENSRNOG00000050105	34.73901264	7.372894899	27.56644668	11.75111902	20.06725554	39.21262351	24.91716544	14.07727814
ENSRNOG00000030331	0	0	0	0.103280131	0	0	0	0
ENSRNOG00000020098	0	0	0	0.253012741	0	0	0	0
ENSRNOG00000020109	0.338583952	0	0	0	0	0	0.182141454	0
ENSRNOG00000037897	656.1086242	644.4547213	831.1375636	865.5282624	311.4265026	429.5480613	424.1963854	408.7767444
ENSRNOG00000020125	3.195991853	1.205353728	2.128733981	0.07293161	0.848249029	2.439835597	3.684183991	1.826285105
ENSRNOG00000020130	13.48756649	5.80781197	4.347004972	2.259062801	19.49741083	16.50798216	19.09009516	14.86982038
ENSRNOG00000020233	71.93360831	50.40027868	49.66867954	45.82732947	107.4970146	100.6862765	88.94006636	93.98970625
ENSRNOG00000061682	0	0	0	0	0	0	0	0
ENSRNOG00000020263	128.5763186	48.7345781	46.7999205	27.96178238	662.6426215	524.6582296	490.0952609	350.7028441
ENSRNOG00000059450	0	0	0	0	0	0	0	0
ENSRNOG00000020310	9.109773803	2.632496391	2.272923553	1.120879443	18.72182595	16.86495695	15.23162147	12.77559697
ENSRNOG00000055761	7.217685737	4.524523262	1.914929305	1.350722934	12.82442075	10.30639187	9.544438132	8.590105267
ENSRNOG00000055650	4.831010381	2.942359673	3.430019662	1.570468678	5.646177724	5.929060227	6.770675461	4.689763159
ENSRNOG00000046112	3.118015807	3.374963351	3.295184529	1.394583488	6.399746189	8.028130749	6.932999542	5.727923212
ENSRNOG00000057603	1.728993189	0	0	0	0	0	0	0
ENSRNOG00000047526	2.546251473	1.630372149	0.567009373	1.214128521	4.21114968	3.530922531	3.322173307	4.117082401
ENSRNOG00000020417	49.17253509	27.16446298	18.95614555	8.968251269	87.2460108	74.82796413	73.76580919	70.54479494
ENSRNOG00000020426	9.696292577	5.132838557	4.369761404	3.563586626	15.54682393	13.68342476	13.74429297	13.34939554
ENSRNOG00000056118	19.56001173	6.016278131	3.813135424	2.558369396	43.18652919	37.30982509	37.09851355	28.94630682
ENSRNOG00000020481	6.959609251	5.00038124	3.778847468	4.573506506	6.429958456	7.810536909	6.634806014	6.362526072
ENSRNOG00000043154	0	0	0	0	0.190168478	0	0	0
ENSRNOG00000020489	2.731577159	1.475061736	1.234989543	0.462781247	13.12668761	12.6166345	6.067062546	7.219841149
ENSRNOG00000052687	7.423984132	1.822728548	1.757822972	1.028516739	22.89536609	20.47316973	20.08344763	12.3000683
ENSRNOG00000020530	0	0	0	0	0	0	0	0.824432625
ENSRNOG00000020546	5.244394838	2.175689512	2.305446487	1.256593518	14.15114802	13.28466051	11.88945057	11.7652293
ENSRNOG00000020538	0.209753142	0	0	0	0	0	0.282092092	0
ENSRNOG00000037814	2.908840743	1.843054077	2.386966818	1.022235126	1.08085065	2.402310396	3.5990693	1.680667264
ENSRNOG00000020578	1.812224879	0.991034885	1.56917424	0.49625337	2.817186592	3.584422238	4.352176489	2.905319339
ENSRNOG00000057198	0.381185998	0.083861492	1.540291088	0	0	1.543177735	0.17088271	0.847081873
ENSRNOG00000037798	0	0.32577997	0.276167452	0	0	0	0	0
ENSRNOG00000020596	18.53693392	14.89939178	14.76112292	11.32382621	18.99760453	20.284214	19.49961589	25.0320537
ENSRNOG00000020606	0.306295151	0.168463483	0	0.081544945	0.406469379	0	0.205964591	0.4537716
ENSRNOG00000020607	13.56293022	6.665396321	6.915062098	7.325626293	23.04870033	26.48600874	23.55513606	24.55643887
ENSRNOG00000020635	14.8001817	10.12555929	8.751858824	4.829210998	17.12564545	18.85176032	13.10778749	14.3389612
ENSRNOG00000021302	3.742820516	0.588161525	2.492956674	1.70820163	3.54779631	4.97860655	3.835147985	9.505596977
ENSRNOG00000028753	7.954643112	3.600068775	5.934094411	6.47430802	7.841763049	7.728780085	8.762182389	11.70050627
ENSRNOG00000020652	28.65806211	14.80633426	14.38948571	7.318925581	34.99055557	37.37778385	48.30774355	28.24028466
ENSRNOG00000020675	10.62979152	6.043030698	4.532110726	3.731551984	15.56267911	13.86202557	15.89823221	14.66782086
ENSRNOG00000020683	55.04138582	24.18577971	24.63807848	9.84142566	79.13783019	83.5227441	86.94234922	71.88512556
ENSRNOG00000020716	26.77945218	10.49206895	11.60032836	5.504763487	39.53038945	32.57568103	47.35047544	27.52635048
ENSRNOG00000041518	0	0	0	0	0	0	0	0
ENSRNOG00000020743	2.284412544	1.090199398	1.999101199	0.673675263	4.477340511	4.695200342	4.206623304	4.022136981
ENSRNOG00000028852	0	0	0	0	0	0	0	0
ENSRNOG00000059739	0	0	0	0	0	0	0	0
ENSRNOG00000046375	0	0	0	0	0	0	0	0
ENSRNOG00000022679	0.046181296	0	0	0	0	0	0	0
ENSRNOG00000049059	0	0	0	0	0	0	0	0
ENSRNOG00000047176	0	0.204048016	0	0	0	0	0	0.274810875
ENSRNOG00000022669	1.022865488	0	0.254349579	0.217853949	1.085915981	0.911003856	0.550251144	0
ENSRNOG00000046222	0	6.597868862	4.247916324	11.82479794	7.89251212	7.530538462	13.44433161	1.687210955
ENSRNOG00000045673	0	0.121797838	0	0	0	0	0	0
ENSRNOG00000020775	0	0	0	0	0	0	0	0
ENSRNOG00000033164	0	0.029099698	0	0	0	0	0	0
ENSRNOG00000043320	0	0	0	0	0	0	0	0
ENSRNOG00000032004	0	0	0	0	0	0	0	0
ENSRNOG00000031529	0	0.061316873	0.23101788	0.024733753	0	0	0	0
ENSRNOG00000060459	0	0	0	0	0	0	0	0
ENSRNOG00000020827	0	0	0	0	0	0	0	0
ENSRNOG00000020817	0	0.021376459	0	0.077604748	0	0	0	0
ENSRNOG00000032805	0	0.032031042	0	0	0	0	0	0
ENSRNOG00000028891	1.223559995	1.388994789	0.502020799	1.368142972	3.767046368	1.783227605	2.830323994	3.154072753
ENSRNOG00000020947	23.32313485	14.47161516	16.14863812	11.22882516	30.20965521	33.52773029	27.79806747	31.39759198
ENSRNOG00000001500	46.12657165	25.20611156	20.50417877	16.17563138	57.0437455	54.01315142	49.13847617	40.87289898
ENSRNOG00000001499	0.486848082	2.677682733	0	1.296135447	1.938217142	1.182561464	2.619002374	2.704717561
ENSRNOG00000001501	10.82546041	5.918497345	7.231969334	5.032854322	15.00919243	15.89486544	17.0578255	8.617301015
ENSRNOG00000037715	1.703968288	1.124626748	0.83229764	0.777681268	1.507502222	3.054950449	3.819378462	3.786604585
ENSRNOG00000041608	0	0	0	0	0	0	0	0
ENSRNOG00000013945	2.079940454	2.133358895	1.258068199	1.144899953	6.602070545	5.222889967	5.97253504	5.153017048
ENSRNOG00000020848	6.31090763	3.61180564	2.139946397	2.537852994	10.48326416	11.09497671	10.26796374	10.39561292
ENSRNOG00000020867	7.733901953	2.400888562	2.365919688	1.660218438	11.15574418	9.949773588	13.48448678	10.15565133
ENSRNOG00000020871	5.389256871	1.5783179	1.22807772	0.692016865	14.80955723	11.07017541	12.70127837	6.93153545
ENSRNOG00000020882	3.806932372	1.207977173	1.399488855	1.11097324	5.051994556	5.023663363	5.809065416	3.131778228
ENSRNOG00000055371	3.377731486	1.502518401	1.115723672	0.473587952	12.96951848	11.32949654	9.697593783	8.000217694
ENSRNOG00000024410	11.7151834	7.893158704	9.331156562	10.4614204	13.49535536	13.5365325	17.6154975	17.35586572
ENSRNOG00000037690	7.039660245	2.276641666	4.332508265	2.867477736	4.764415045	3.077899701	2.366868584	4.614898608
ENSRNOG00000024363	3.487617795	2.249528835	1.699995648	1.709299446	3.050436005	4.235738578	4.264014148	1.761427032
ENSRNOG00000018369	4.639053926	1.240555476	1.473032376	0.30344027	15.49679883	6.435578223	13.20399543	18.35185361
ENSRNOG00000020835	0.15429714	0.12729601	0	0.030808891	0.409520442	0.093697531	0.207510613	0.085720823
ENSRNOG00000018390	41.46753945	18.36168854	20.6229486	13.59835463	103.304154	84.63056095	106.8162851	68.0156916
ENSRNOG00000018408	5.223652349	2.870279097	3.192951425	1.936323396	7.396402802	7.163747103	7.731045916	7.248146114
ENSRNOG00000018677	26.34230929	13.10876857	15.39048917	8.974300725	30.75030994	28.14245944	33.8595821	32.89558203
ENSRNOG00000018850	10.47820416	10.85684565	11.55687345	7.198998342	19.88580884	17.78883567	10.60680011	19.52931267
ENSRNOG00000023521	17.29653484	11.03584025	8.686631718	4.24259781	21.52965388	24.56616722	21.71327074	24.01574959
ENSRNOG00000055158	0	0	0	0	0	0	0	0
ENSRNOG00000046338	3.002654664	3.068540296	2.845103119	1.237775422	3.727600856	5.176028189	4.103332253	3.605346026
ENSRNOG00000037673	83.9288321	106.9711168	108.1921705	141.231276	43.65165762	67.79339428	61.12887006	93.25446452
ENSRNOG00000018885	9.036140224	7.741885292	6.961941411	3.995824456	8.906745885	8.749655966	9.978708495	11.28878623
ENSRNOG00000049295	0.717063067	1.419794565	0	0	0	0	0	0
ENSRNOG00000045741	0.892293913	0.981530005	1.386757249	1.187776857	0	2.16739561	3.200067209	0.991439878
ENSRNOG00000050995	3.562460734	2.189085644	1.374602405	2.060390611	3.260391828	2.536303804	5.121488706	5.050242883
ENSRNOG00000048765	0.376020876	0.248175473	1.051906109	0	0.498998993	0	2.022806711	0.835603799
ENSRNOG00000029805	4.059502201	3.251787552	2.653044514	0.942201987	5.709476853	4.593182281	4.432951317	4.818982901
ENSRNOG00000018928	3.739830859	2.310753821	2.634063382	2.351440566	5.068542032	5.55676731	3.531429007	3.978552283
ENSRNOG00000048489	0	0	0	0	0	0	0	0
ENSRNOG00000054614	0	0	0	0	0	0	0	0
ENSRNOG00000058145	0	0.179562254	0	0.651879887	0	0	0	0
ENSRNOG00000054568	0	0	0	0	0	0	0	0.127359687
ENSRNOG00000054618	0.054094231	0.053553655	0	0	0	0	0	0
ENSRNOG00000018936	6.385827287	3.992849794	5.397548099	2.863323846	5.649546939	5.760033938	6.729895078	7.219859714
ENSRNOG00000053366	4.562223759	3.786398383	3.591889671	2.465566573	5.039211924	4.61185001	4.592535911	5.585169872
ENSRNOG00000056883	0	0	0	0	0	0	0	0
ENSRNOG00000060634	0.20464853	0.945482664	0	0	0.543158196	0	0.825681058	0.22738776
ENSRNOG00000018994	41.06084284	21.84399528	29.58402416	23.14932667	55.18287949	60.49256721	54.43163014	57.08347451
ENSRNOG00000059438	0.513895198	0	0	0	0	0	0	0
ENSRNOG00000019129	0.162547496	0.160923119	0.086613582	0.278196512	0.400602179	0.32432494	0.530901071	0.245111846
ENSRNOG00000061255	0	0	0	0	0	0	0	0
ENSRNOG00000042899	0	0.024054833	0	0.048515708	0.032244222	0.014754838	0	0.026997443
ENSRNOG00000019229	21.14759239	8.116031422	11.83193967	9.883993088	22.65903303	23.49602435	29.38893223	29.15415288
ENSRNOG00000019254	8.394740393	2.959166191	2.935501475	0.533335899	10.92926155	11.39267275	9.023358986	8.055576812
ENSRNOG00000047901	0	0	0	0	0	0	0	0
ENSRNOG00000019883	3.59160221	1.238763645	1.555724866	1.091909697	5.073739764	4.502739042	6.014454975	4.351126297
ENSRNOG00000055129	0	0	0	0	0	0	0	0
ENSRNOG00000054506	2.714918026	0.853265776	1.205538797	0.567908403	5.833162236	4.788919416	2.868823355	3.375699206
ENSRNOG00000019879	0	0.431457006	0	0.130529541	0	0	0	0
ENSRNOG00000026584	0	0	0	0	0	0	0	0
ENSRNOG00000056251	0	0	0	0	0	0	0	0
ENSRNOG00000019869	1.624685849	1.725004317	0.461087519	0.761646603	8.43668401	6.605908446	6.8400062	6.749917517
ENSRNOG00000019838	61.17799975	41.34682162	64.19781126	77.52810175	23.16517019	25.36145927	43.00337231	29.36550495
ENSRNOG00000019831	26.77220653	9.864466023	7.587723826	3.687251319	38.57735289	36.76504898	39.63419613	34.68917386
ENSRNOG00000019746	15.69846573	8.029313137	9.109765423	4.711028341	31.02477766	29.28911365	27.64043438	25.39613912
ENSRNOG00000019702	29.46332468	26.38013359	26.30284731	26.45076413	32.8858818	38.55734354	36.24569952	35.78241158
ENSRNOG00000058388	17.56092199	8.995950001	8.282889822	4.444199522	21.00091789	22.25786906	26.56943219	15.76856309
ENSRNOG00000030266	2.698185233	1.137483551	0.922104622	0.473877254	5.661520038	4.546576796	5.37659429	3.359004766
ENSRNOG00000019578	220.9606045	291.0230443	264.1088076	382.3780291	148.8380689	165.9774151	200.0294102	221.436871
ENSRNOG00000055387	0	0	0	0	0	0	0	0
ENSRNOG00000032034	21.44596615	12.06651966	9.232852995	4.446236787	44.51629526	37.82200801	38.06946488	34.6249497
ENSRNOG00000037638	11.25304851	7.498135093	8.535256783	7.224559396	18.93465912	19.81375538	14.91672772	16.75098652
ENSRNOG00000019338	0	0	0.027869564	0.047741338	0.118985867	0.834861648	0.160778821	0.199248983
ENSRNOG00000051208	0.076573788	0.151617135	0	0.122317418	0	0	0	0
ENSRNOG00000045545	1.020983837	2.830186517	0.380822521	1.304719126	4.606652958	1.983988328	4.393911267	4.310830196
ENSRNOG00000019310	13.71838876	8.278124244	7.066194142	4.278345396	20.63233973	23.00816973	17.5709905	16.98470943
ENSRNOG00000056831	0	0.054075435	0	0.261752774	0.434911434	0	0.440753278	0
ENSRNOG00000043056	0	0	0	0	0	0	0	0
ENSRNOG00000011191	0	0.071072371	0.06694319	0	0	0	0	0.039883301
ENSRNOG00000048014	0	0	1.102587917	0	0	0	0	0
ENSRNOG00000034119	0	0	0.28467426	0.08127582	0	0	0	0
ENSRNOG00000048251	0	0	0.288482612	0	0	0	0	0
ENSRNOG00000045921	0	0.272246004	0.865447835	0	0	0	0	0
ENSRNOG00000033775	0	0	0.077725885	0.016643325	0	0	0.056049837	0
ENSRNOG00000058623	0	0	0	0	0	0	0	0
ENSRNOG00000055006	0	0	0	0	0	0	0	0
ENSRNOG00000055681	0	0.084675681	0	0	0	0	0	0
ENSRNOG00000050453	1.180865561	1.558753182	0.611746815	0.628763579	1.741187976	0.318704508	1.411660854	1.312075753
ENSRNOG00000019942	0.065233523	0.172217676	0.486636394	0.104202709	0	0	0.263193116	0
ENSRNOG00000019949	11.96468096	11.71774819	10.07723126	8.528535189	14.34118943	23.43741428	16.09101945	15.2953847
ENSRNOG00000019962	3.722838312	3.510128658	2.550494318	1.517037382	5.84781736	5.536427389	4.29150697	4.938469928
ENSRNOG00000046971	0.672735532	0.074001414	0.104553092	0.626858234	1.785509125	0	1.206328366	0.49832372
ENSRNOG00000020063	16.80635797	6.943587584	9.193268122	7.504234842	18.79063162	16.63452875	12.63603077	14.77727663
ENSRNOG00000020102	213.6356163	115.4823266	119.8315061	75.45454308	288.1698375	285.1792454	235.8922574	235.8017389
ENSRNOG00000025354	0.222358499	0.220136417	0.673877351	0.42178927	0.18442571	0.033757013	0.037380593	0.18529916
ENSRNOG00000020235	97.58767256	64.48952467	66.74822398	49.14393824	153.4013632	149.2098894	157.8892584	139.9256544
ENSRNOG00000020308	80.52483867	46.33440304	42.39342898	39.58291668	96.19544476	102.8697526	99.50089725	114.1602765
ENSRNOG00000020338	0	0	0	0	0	0	0.354087133	0
ENSRNOG00000020380	0	0	0	0.112793466	0	0.171516548	0.379855306	0
ENSRNOG00000020389	2.523905474	0.749605043	0.882567881	0.907117987	3.391218943	3.831628209	5.133941386	3.119834513
ENSRNOG00000020433	35.92367234	15.10196939	14.21735818	8.210917255	78.16081873	70.71486146	82.0820049	55.07689789
ENSRNOG00000047624	0	0	0	0.195448996	0	1.486023004	0	0
ENSRNOG00000020598	4.309802695	1.34323101	1.302403163	0.637443663	3.389232161	2.811006759	4.025106107	2.837736457
ENSRNOG00000020616	11.27804344	4.682802681	2.913063396	4.482684815	15.87999315	15.75507618	12.6752519	13.35483325
ENSRNOG00000020628	1.426752734	0.549303553	0	0.379844321	1.577811727	0.288800358	0	0
ENSRNOG00000020636	14.34711491	8.057092696	10.85538481	8.543913254	19.12286346	15.89620036	19.04121624	16.36078133
ENSRNOG00000020676	370.5011929	342.9518537	271.8520732	266.4628308	383.4201097	422.833185	308.0843229	378.1449285
ENSRNOG00000020687	2.638389138	1.377484808	2.019623904	1.195159378	3.867082875	3.156517829	3.336468541	3.850394007
ENSRNOG00000020703	5.493051652	1.376748927	1.242730469	0.823765363	11.61101015	10.07740301	10.02140817	7.803086443
ENSRNOG00000057222	0.426928318	0.281774614	1.061616011	0.909288868	0.188851927	0.345671813	1.339720445	0.316243899
ENSRNOG00000055519	1.09623242	0.999144369	0.535451078	0.083385689	2.078223798	2.28237032	2.808185389	2.726086661
ENSRNOG00000045327	0	1.080551616	0	0	0	0	0	0
ENSRNOG00000029043	4.57385689	2.831031943	2.816857059	1.222241378	6.537807474	5.727713906	6.266035661	5.777383169
ENSRNOG00000051494	0.394396446	0.680793589	0.311190328	0.072692411	0.684425644	0.405305585	0.856823505	1.112402696
ENSRNOG00000048116	2.434240411	0.879810041	0.486407712	0.231452758	2.84579501	1.830154647	2.572234474	2.125135226
ENSRNOG00000020774	4.998283901	1.888180401	5.182124015	1.943512021	2.574643224	3.634285054	6.766299236	6.686315648
ENSRNOG00000046937	3.335810934	2.320658368	2.227867421	0.792082773	4.067863138	3.941871547	4.910629451	4.207338428
ENSRNOG00000020495	47.32854997	44.99220247	42.50587969	40.58874766	48.22955419	47.00714633	53.01953751	46.19933769
ENSRNOG00000056770	0	0	0	0	0	0	0	0
ENSRNOG00000020505	4.88934574	2.202202784	3.203805462	1.319280723	4.603265713	4.533856185	7.686304288	2.716309208
ENSRNOG00000020557	8.584036565	0.47449093	0.246381091	0.240474711	0.684955174	1.15671699	1.156926118	0.320886513
ENSRNOG00000033744	0.996966316	0.28608794	0.161680039	0	1.092934065	0.89495631	2.506706817	0.915091883
ENSRNOG00000024036	12.31890616	8.755959233	6.797186833	4.017100641	17.70207776	12.57112226	13.33235251	11.41991859
ENSRNOG00000051915	2.958458495	1.431903687	1.177058264	0.913651128	4.449496353	3.593070547	5.145865005	2.322942929
ENSRNOG00000023931	0.920791064	0.253219271	0.822851481	0.337070479	1.120108897	0.978519337	0.928762766	0.468922414
ENSRNOG00000037580	37.08570875	23.91405132	27.19997902	22.27578142	48.48732811	46.66797036	47.41877076	50.13787826
ENSRNOG00000060693	0.471829936	0.252093716	0.083805005	0.340955718	0.626142531	0.382027386	1.148238835	0.699008862
ENSRNOG00000049868	0	0	0	0	0	0	0	0
ENSRNOG00000055286	1.572519305	2.777828067	1.768254169	0.406338463	3.314351313	0.842575043	3.110065319	0.976403039
ENSRNOG00000056651	9.639058008	8.705650771	8.199867728	11.21026837	3.815016069	5.750664524	5.91310408	4.885303382
ENSRNOG00000046305	4.115892494	4.402615752	1.224197596	2.210440429	9.275983587	5.903735119	3.149433234	5.992500434
ENSRNOG00000048894	3.245653881	2.856194915	2.396008358	0.756079011	4.785721339	3.996619763	4.122503736	4.307513152
ENSRNOG00000055119	1.367721071	1.662872234	1.543887098	0.689927351	1.719507815	1.223974122	0.968113718	2.639467565
ENSRNOG00000046652	0	0	0	0	0	0	0	0.015546705
ENSRNOG00000030932	3.848047242	2.149001054	2.401375417	0.614679274	4.399494484	4.925131986	3.463368739	4.966294197
ENSRNOG00000052023	1.580750108	1.187205945	0.508286982	0.043535486	0.072335741	0.662011427	1.172917975	1.665544992
ENSRNOG00000055611	0	0	0	0	1.006178298	0	0	0
ENSRNOG00000048138	5.254502378	4.696243562	4.338334661	1.617485005	4.721298167	6.780485555	5.373603983	5.899165047
ENSRNOG00000052127	0	0	0	0	0	0	0	0
ENSRNOG00000046867	0	3.992241597	4.150519106	0.638072848	0	0.346524797	0	0.317024267
ENSRNOG00000020762	23.68130166	11.96002356	12.96201243	7.630200641	28.40776728	21.51712588	30.21691878	27.26739578
ENSRNOG00000056062	0.313917881	0.989894476	0.227675002	0.69645287	1.018319212	1.525022703	1.172724479	1.588970573
ENSRNOG00000037556	5.230978451	5.006080554	3.129941173	2.33267732	7.404561875	6.088352496	6.507393975	6.780913018
ENSRNOG00000047627	2.144449886	1.032820483	1.24304193	0.046290552	2.30740136	1.759764084	2.572234474	1.931941115
ENSRNOG00000020777	2.889292452	2.504070553	1.238258934	1.21209827	4.531373726	2.959668343	4.768864947	3.648104614
ENSRNOG00000054776	2.338684733	0.284336769	0.918230748	0.393238699	2.123484738	1.569667413	1.407082114	1.025741191
ENSRNOG00000047364	1.141989329	2.261154307	1.419856805	0	2.020637899	0.462318268	0	0
ENSRNOG00000056429	2.720621636	3.950369584	0	0.434586591	0	0	0	0.604583925
ENSRNOG00000048194	108.3620985	52.09029553	57.622522	44.48998257	160.1355535	161.9654998	154.7780107	139.0128362
ENSRNOG00000056353	0	0	0	0	0	0	0	0
ENSRNOG00000045655	78.07691427	67.7459119	85.21497735	74.17702319	102.2536287	102.2844285	90.61115859	101.331672
ENSRNOG00000020799	17.79268188	13.39142568	16.00932469	13.2966876	18.64089602	20.09290317	14.83315743	15.02958915
ENSRNOG00000047959	0	0	0	0	0	0	0	0
ENSRNOG00000020807	0.270301795	0.471486778	0.648137515	0.693923486	0.743030436	2.555922346	3.816986866	1.330059397
ENSRNOG00000020821	0	0.833953755	0	0	0	0.846676131	0	0.871421013
ENSRNOG00000025216	6.259475342	8.000260246	4.261858047	5.158090045	11.99848707	12.54963186	6.146638224	14.4619592
ENSRNOG00000052697	0	0	0	0	0	0	0	0
ENSRNOG00000049277	0	0	0.337268039	0	0	0.988357822	0.121605682	0
ENSRNOG00000047045	37.37123939	34.7759808	23.29284075	35.84880952	38.32817584	40.17340923	42.51734866	36.42809474
ENSRNOG00000020839	2.236981218	0.984278455	0.768511803	0.376137737	6.874626775	4.718706224	4.644645703	3.008811814
ENSRNOG00000057115	0	0	0	0	0	1.241362863	0	0
ENSRNOG00000048484	0	0	0	0	0	0	0	0
ENSRNOG00000020845	237.4656019	191.4556476	279.0813318	335.9505698	134.9680561	152.7720366	175.979152	153.231445
ENSRNOG00000020849	5.46697019	2.59792197	7.137046174	9.25679713	0	4.249393441	3.235056124	1.700838939
ENSRNOG00000025111	0.407269722	0.067199963	0	0.487923305	0.540467814	0.556461228	1.163920978	0.452522916
ENSRNOG00000020851	396.5155157	185.8078974	143.2375041	80.66459278	831.3380787	794.0790055	674.9421257	659.9486849
ENSRNOG00000020864	0.16498419	0.090741924	0.102563973	0.241580537	0.364904139	0.066791521	0.184902813	0.39718504
ENSRNOG00000020873	0.111600819	0.052612174	0.01486665	0	0	0	0.064323998	0.07085782
ENSRNOG00000057578	0.064776706	0.085505835	0.422825004	0.672574486	0	0.314687224	0	0.359871384
ENSRNOG00000061774	0	0	0.24373837	0.069588434	0.03854121	0	0.039058905	0
ENSRNOG00000024677	1.633671608	0.495403259	0.741104256	0.405545005	2.666012282	3.056596816	2.612751771	2.698262388
ENSRNOG00000024625	4.335990732	1.179397531	1.225231547	0.629656709	7.04439147	6.861880087	6.856280362	5.401751265
ENSRNOG00000060188	0	0	0	0	0	0	0	0
ENSRNOG00000020922	73.2241814	19.20082482	15.47345856	6.993194916	61.47058132	65.69083798	46.532275	39.22872798
ENSRNOG00000020929	12.79073819	9.726588619	12.53222809	11.17819418	21.15595732	16.4349975	16.45405299	19.46420994
ENSRNOG00000020941	155.9652606	111.3150965	128.5737718	120.2628533	145.8277659	163.4468881	180.2902527	144.7023895
ENSRNOG00000024497	25.90031797	18.46797781	11.50084012	13.48304899	30.68843809	29.20926817	27.78325018	31.00507897
ENSRNOG00000020957	0.37941401	0.250414956	0.141519772	0	0	0.645121718	0.102053005	1.264716169
ENSRNOG00000055525	5.65777027	2.144514071	0.900489508	1.007203264	10.20686445	8.89971183	10.49675693	6.968085919
ENSRNOG00000050364	0	0	0	0	0	0	0	0
ENSRNOG00000042465	0	0.344214674	0.132633984	0.037867617	0	0	0	0.158040903
ENSRNOG00000024331	0	0	0.071641446	0	0.203909888	0	0	0
ENSRNOG00000024309	442.0353769	448.6905184	458.4070301	505.2340286	463.6456203	498.9091049	528.0383779	524.1571619
ENSRNOG00000024288	0	0.065017217	0.229649363	0.196697871	0.065364085	0	0	0.109456089
ENSRNOG00000024278	24.78394386	11.87005486	12.01554873	7.488697216	41.83960142	37.09261403	42.32785994	36.31087334
ENSRNOG00000024266	1.091888282	1.225107016	1.052113055	1.162773488	2.004438608	2.652213396	2.22715675	2.527524772
ENSRNOG00000046724	0	0	0	0	0	0	0	0
ENSRNOG00000037485	0	0	0	0	0	0	0	0
ENSRNOG00000020985	0	0.017593996	0	0.042581971	0	0	0.143403588	0
ENSRNOG00000021006	27.50607821	25.58401343	26.73846297	31.63850257	31.71021157	38.04969579	34.13573415	31.7423914
ENSRNOG00000021009	0	0.354948641	0.222884498	0	0.158596579	0	0.401817225	0.132789751
ENSRNOG00000021015	2.319909922	0.863012383	1.101311639	1.212799789	3.638392112	2.817548404	1.701814128	2.905752199
ENSRNOG00000055934	0.046529746	0.061419684	0.216942407	0.074325675	0.617473603	0	0.187730301	0.155099498
ENSRNOG00000062262	0	0	0	0.396137911	0	0	0	0
ENSRNOG00000002340	0	0	0	0	0	0	0.410569679	0
ENSRNOG00000021021	0	0	0.260593054	0	0	0	0	0
ENSRNOG00000037467	0.054348493	0.107610751	0.050679378	0.043407591	0.288492955	0	0	0.362324092
ENSRNOG00000024009	0	0	0.667175808	0	0	0	0	0
ENSRNOG00000024000	1.419329594	0.484533066	0.844307707	0.175904096	1.753625033	3.507014289	3.949289294	0.435044518
ENSRNOG00000021023	300.6107224	123.4542815	127.8429635	72.84643768	881.3089912	812.9834411	703.0632509	636.1214093
ENSRNOG00000021029	0	0	0	0.820885783	0	0.624129662	0	0
ENSRNOG00000053725	105.5382084	91.14838556	79.51999431	77.98164518	116.0880513	118.3066524	105.7308356	99.89467531
ENSRNOG00000021053	5.055191496	2.8389085	2.35695549	1.700012744	13.29930394	8.940073965	15.86342042	10.44544807
ENSRNOG00000021060	0.283094524	0	0	0.056526182	0	0.257865354	0	0
ENSRNOG00000021062	65.64895411	28.60054638	31.42872225	24.92238819	75.69200345	58.25210175	95.5123163	53.39583557
ENSRNOG00000021067	47.41654851	33.26176988	19.81237164	12.62370574	78.56927846	82.44805278	66.90560686	73.55771092
ENSRNOG00000021079	181.5313093	149.2489112	114.0913549	133.0666635	236.0649083	293.3994897	217.5295217	257.0445841
ENSRNOG00000021087	30.56003987	20.18481608	12.35574725	9.81784254	55.23313561	58.71989124	44.87204696	52.91003702
ENSRNOG00000021095	1.432539711	3.106585896	1.717492717	1.63450709	3.802107373	2.982566525	6.330221445	8.640734863
ENSRNOG00000021097	0.11562642	0.114470937	0.26955094	0.415573428	0.15344219	0.91278963	0.544261431	0.128474084
ENSRNOG00000021102	60.60810604	55.80750785	26.88233182	24.92874004	112.5870305	93.73431974	80.06033177	104.9861841
ENSRNOG00000021106	16.79336093	8.883106208	8.328981437	5.277122892	21.87971975	19.91270825	20.81604565	19.10117336
ENSRNOG00000055794	0	0	0	0	0	0	0	0
ENSRNOG00000028984	0.112531795	0.148542984	0.209869345	0.269634016	0.29867093	0.273341458	0.302682756	0.75021363
ENSRNOG00000061315	0.045634502	0.030118977	0.085107352	0.109343444	0.423915277	0.387964171	0.122745548	0.354935802
ENSRNOG00000023367	0	0	0	0	0	0	0	0
ENSRNOG00000023314	0	0	0	0	0	0	0	0
ENSRNOG00000030828	0	0	0	0	0	0	0	0
ENSRNOG00000023296	1.942281063	1.335327347	2.490339396	2.391557006	2.040526067	1.277745764	2.285612308	2.877459802
ENSRNOG00000061556	0	0	0	0	0	0	0	0
ENSRNOG00000021113	19.81428129	13.52139925	17.9459418	9.214305184	33.15999015	34.49468298	40.28473869	30.23595895
ENSRNOG00000021119	5.299194861	3.187588088	3.190044486	2.785892288	5.25197345	4.480698804	5.593155903	5.291753429
ENSRNOG00000023150	101.5950904	60.50552529	53.66392504	34.44541089	212.6553336	194.397486	204.5169071	168.2028128
ENSRNOG00000021129	12.86640226	7.509710661	7.233052567	4.112609725	18.76958001	17.01784066	16.80781314	14.80817462
ENSRNOG00000021133	48.79075443	26.6769345	33.16174885	19.39502161	60.67724338	56.81196837	61.06256053	56.12919572
ENSRNOG00000060969	0	0	0	0	0	0	0	0
ENSRNOG00000021137	9.465879943	5.650333676	3.861738077	3.085270494	9.744560475	12.46850453	11.60716628	8.893616058
ENSRNOG00000022919	2.563230301	1.187188455	0.880594224	1.436649888	5.430525748	3.058447734	3.689139221	5.796011185
ENSRNOG00000032733	0	0	0	0	0	0	0	0
ENSRNOG00000060091	0	0	0	0	0	0	0	0
ENSRNOG00000059099	0	0	0	0	0	0	0	0
ENSRNOG00000052945	14.10078287	10.42336986	11.92160256	5.255671173	24.70045017	20.77895093	31.35350403	24.23251018
ENSRNOG00000056960	0	0	0	0	0	0	0	0
ENSRNOG00000053019	0	0	0	0	0	0	0	0
ENSRNOG00000060312	0	0	0.52276546	0	0	0	0	0
ENSRNOG00000037541	0	0	0	0	0	0	0	0
ENSRNOG00000020830	1.475049582	0.204955657	0.289572139	0.341031022	0.309073653	0.330005612	0.835267228	0.172520801
ENSRNOG00000047943	0.513182444	0.931432496	0.598171296	0.256171014	0.510764573	0.856988024	3.364564423	1.853162934
ENSRNOG00000055219	0.598712852	0	0	0	0	0	0	0
ENSRNOG00000050104	100.2095636	32.71821763	24.25050884	13.90945355	249.0895446	229.4464549	204.9292198	171.8178661
ENSRNOG00000049708	0.65642438	0	0	0	1.209873372	0	0	0
ENSRNOG00000024880	0	0	0	0	0	0	0	0
ENSRNOG00000050560	17.86397593	26.4878076	18.9398756	20.13124659	23.05692174	26.15400487	30.93609947	33.4440473
ENSRNOG00000020781	0.939531387	0	0	2.592270894	3.853765078	7.0538754	6.89211151	0
ENSRNOG00000045747	111.0267403	55.02142148	60.58055701	43.07116764	163.3348968	147.6336335	151.1943963	133.6553435
ENSRNOG00000050015	1.486957304	1.512989386	1.386571481	0.940197381	2.46658578	2.633634875	1.999774083	1.445656138
ENSRNOG00000048407	0.290884074	0	0.271246229	0.232326165	0	0	0	0
ENSRNOG00000013250	36.74702648	27.04092754	0	10.68276019	48.01783006	0	17.42015278	0
ENSRNOG00000021144	24.68862619	17.68822202	18.62954348	9.232262408	20.2613744	24.72408282	27.23241274	26.98068562
ENSRNOG00000010918	16.2646965	5.984064935	9.325877651	5.389654132	11.84828586	14.87824244	23.82870847	11.38146769
ENSRNOG00000010938	7.687894063	3.935637252	3.078940949	0.551047462	20.73145418	16.87843454	12.52642185	14.62017281
ENSRNOG00000011451	7.486602703	3.231382389	3.479506486	1.233859669	16.71620985	14.49032791	13.26492402	12.62294187
ENSRNOG00000056667	0	0	0	0	0	0	0	0
ENSRNOG00000037393	0	0	0	0	0	0	0	0
ENSRNOG00000011584	6.420772956	4.732802058	5.259871739	2.851666149	10.51151172	9.729377729	11.29832357	10.70131197
ENSRNOG00000032232	134.3930112	130.892422	169.8029798	223.3797832	86.76312338	88.22775322	126.0309192	73.45219889
ENSRNOG00000011885	4.792052552	1.744319037	1.516594302	0.719080482	10.67591504	8.747613217	8.358605692	7.454320486
ENSRNOG00000022393	2.641438249	3.050882006	2.178907107	1.663409412	2.426762814	2.159262421	2.595990821	2.201203419
ENSRNOG00000012140	3.764394041	1.97487251	3.090225737	2.672518585	4.611271392	5.939543493	4.54339977	3.181688623
ENSRNOG00000012344	0.108125232	0.3568157	0	0.172717055	0.717438646	0.262637847	0.072707547	0.660766768
ENSRNOG00000012719	0.691112851	0.655697794	0.604176752	0.431238154	0.515892492	1.232812733	0.813278813	1.343833521
ENSRNOG00000037380	0.416671782	0.091668418	0	0.443722045	0.368629887	0.168683692	0.56037213	2.314848363
ENSRNOG00000059386	6.377167428	4.038900278	2.82315191	2.418068846	7.437030957	9.23155572	8.316609209	7.157330593
ENSRNOG00000012877	0	0	0.120807144	0	0	0.314687224	0	0
ENSRNOG00000052814	7.875183912	2.755042164	2.387648246	2.526243059	8.537653396	8.545306323	9.520460478	8.67850059
ENSRNOG00000050827	34.81380221	49.56253314	77.67091481	87.0930453	13.55445788	74.08021116	61.33068156	73.04840616
ENSRNOG00000021573	9.347355229	4.123561035	3.445718196	1.359153859	26.11541722	21.40576106	22.7063376	15.39663137
ENSRNOG00000013565	5.776200231	3.906950191	4.049232903	1.586876193	11.28051533	9.577543302	10.49543744	10.03668222
ENSRNOG00000052011	0	0	0	0	0	0	0	0
ENSRNOG00000059068	0	0	0	0	0	0	0	0
ENSRNOG00000013938	3.602500788	2.511791543	2.084484204	1.180422936	9.487857431	6.843362977	8.472396834	7.553978504
ENSRNOG00000054448	0	0	0	0	0.867517684	0	0	0
ENSRNOG00000060688	0	0	0	0	0	0	0	0
ENSRNOG00000040273	0	0	1.94270948	0.499187301	0.276472415	0	0	0.462969673
ENSRNOG00000053072	0	0	0	0	0	0	0	0
ENSRNOG00000014163	8.73705319	3.343716697	3.0026561	1.388781007	17.29206955	16.26879638	15.64776424	16.8158235
ENSRNOG00000054000	0	0	0	0	0	0.857582741	0	0
ENSRNOG00000055070	1.524363284	0.365849686	0.193834384	0.553406146	2.298759407	2.103807848	2.422822421	2.155670026
ENSRNOG00000055997	0	0	0	0	0	0	0	0
ENSRNOG00000014463	18.43734007	10.77262545	11.91488458	9.725822289	15.74252386	15.86554573	19.0678912	19.12024689
ENSRNOG00000055333	0	0	0	0	0	0	0	0
ENSRNOG00000014786	2.79302303	1.468477388	3.310758735	2.041711825	4.648811501	3.334653873	6.048233476	3.366362901
ENSRNOG00000056351	0	0	0	0	0	0	0	0
ENSRNOG00000014966	15.09128258	10.28895432	11.21510496	5.873667219	23.73747509	22.65474374	17.9778517	20.17282514
ENSRNOG00000052041	0	0	0	0	0	0	0	0
ENSRNOG00000027724	10.07624008	5.039406149	5.135693153	4.39879256	11.37839247	9.957359555	7.827769273	13.90788462
ENSRNOG00000027646	19.55244717	21.81879543	25.33504254	14.29930074	26.1555109	32.61580812	27.66849282	33.15460236
ENSRNOG00000046335	0	0	0	0	0	0	0	0
ENSRNOG00000032204	131.4489822	104.3653622	118.7613069	99.07659358	121.4616076	125.5880275	109.4742992	141.078068
ENSRNOG00000027370	0	0.048626974	0.137405497	0.088267289	0	0	0	0
ENSRNOG00000054492	0	0	0	0	0	0	0	0
ENSRNOG00000015168	0.112714625	0.07439216	0.210210319	0.12003204	0.349015543	0.045630926	0.050529087	0.333969999
ENSRNOG00000059938	4.030892724	2.625856615	0	2.299595148	6.043902917	2.352407214	5.984279617	8.026903729
ENSRNOG00000061879	1.534379027	0.578684041	1.021994087	0	0.872657007	0	0	0
ENSRNOG00000052237	1.461523257	1.455687102	1.040725262	1.103632711	2.292155674	1.549118149	1.429504312	2.27348566
ENSRNOG00000054364	0	0	0	0	0	0	0	0
ENSRNOG00000053564	0.629259426	0	0	0	0	0	0	0
ENSRNOG00000058448	0	0	0	0	0	0	0	0
ENSRNOG00000037366	0.736835026	0.635949649	3.594012538	0.090538873	2.18128604	5.231675105	2.058131461	1.13359486
ENSRNOG00000055248	0	0.239729711	0	0.386804819	0.321344901	0	0	0
ENSRNOG00000059987	0	0	0	0	0	0	0	0
ENSRNOG00000049816	0	0	0	0	0	0	0	0
ENSRNOG00000053427	0	0	0	0	0	0	0	0
ENSRNOG00000058280	0	0	0	0	0	0	0	0
ENSRNOG00000060881	0	0	0	0	0	0	0	0
ENSRNOG00000017456	4.383297584	3.489490209	5.646479883	2.057227195	11.57375388	9.768986008	9.845248298	11.14655464
ENSRNOG00000027112	0	0.113099604	0.031958615	0	0	0	0	0.038080499
ENSRNOG00000027102	0.025061267	0	0.023369358	0.16012944	0	0	0	0
ENSRNOG00000014455	0	0	0	0.315725301	0	0	0	0
ENSRNOG00000037360	1.570948357	1.036832994	0.172340262	0.073805915	2.452622424	0.673386648	0.621391672	1.232119089
ENSRNOG00000014380	12.19059137	13.08555049	11.02406742	8.987540219	17.4219663	13.13790678	16.07955567	18.08498331
ENSRNOG00000043707	0	0	0	0	0	0	0	0
ENSRNOG00000037331	21.6830619	11.42247628	17.06576276	11.28055947	12.67135508	16.79110122	22.3389638	14.25647901
ENSRNOG00000059992	0.363462222	0	0	0.145146799	0	0.110356915	0	0
ENSRNOG00000032990	0.135071018	0.118863307	0.209920421	0.143839806	0	0.054681596	0.090826926	0
ENSRNOG00000017918	18.11594941	8.574941261	6.228199769	3.799946059	40.06799038	36.1143276	36.05337837	31.92155285
ENSRNOG00000023411	2.883152279	0.713585061	0.70946741	0.447755882	4.729473575	4.279746251	5.116124767	2.936550495
ENSRNOG00000017851	46.04682081	28.5757111	28.11879413	23.84004196	31.63477759	39.83981849	43.56831592	39.05159386
ENSRNOG00000060684	0	0	0	0	0	0	0	0
ENSRNOG00000037333	0	0	0	0	0	0	0	0
ENSRNOG00000017749	0.629973682	0.415785469	0	0.083858934	0.278669131	0.255035957	0.847236863	0
ENSRNOG00000017681	0	0	0	0	0	0	0	0
ENSRNOG00000037339	0.734808899	0.111917812	0.448016228	0.316014692	0.375049656	0.446215523	0.570131131	0.219815115
ENSRNOG00000021474	3.009279088	4.01741501	1.658161792	1.966484242	3.222002372	1.78586454	3.173301397	5.395436583
ENSRNOG00000024056	7.825632136	5.569580084	5.279625436	2.045013706	9.427871037	9.460491713	9.506008616	8.895515533
ENSRNOG00000056570	0	0	0	0	0	0	0	0
ENSRNOG00000052529	0	0	0	0	0	0	0	0
ENSRNOG00000053135	0	0	0	0	0	0	0	0
ENSRNOG00000043280	0	0.073662122	0.124888467	0.124796825	0.059244089	0	0	0
ENSRNOG00000047662	0	0	0	0	0	0	0	0
ENSRNOG00000046670	0	0	0	0	0	0	0	0
ENSRNOG00000049279	0	0	0	0	0	0	0	0
ENSRNOG00000046267	0	0	0	0	0	0	0	0
ENSRNOG00000049445	0	0	0.230940565	0	0	0	0	0
ENSRNOG00000049637	0	0	0	0	0	0	0	0
ENSRNOG00000045902	0	0	0	0	0	0	0	0
ENSRNOG00000023233	5.650521859	3.338016257	2.667050028	1.44862197	6.34135146	6.777878679	5.206896688	5.425753176
ENSRNOG00000033729	7.432368564	4.653119195	4.435585722	2.47622571	8.341393639	7.943468421	10.05273638	7.550359399
ENSRNOG00000030160	1.696869374	1.636837478	1.663456414	1.320521815	1.616700407	2.060860877	1.46287174	1.35363099
ENSRNOG00000022701	0.650843522	0.698034443	0.455178369	0.389866599	0.431851371	0.59284084	0.875304223	0.45197567
ENSRNOG00000022640	2.115291729	0.603719815	1.332761139	1.050206163	1.213881358	1.805269973	2.306599742	1.397493128
ENSRNOG00000018334	2.142565279	0.95179992	0.691587268	0.263268492	3.772832477	3.552951927	2.604419955	2.380633363
ENSRNOG00000033706	0	0	0.1145502	0	0	0	0	0
ENSRNOG00000030089	0	0	0	0	0	0	0	0
ENSRNOG00000022353	0	0	0	0	0	0	0	0
ENSRNOG00000034012	0	0	0	0	0	0	0	0.115223394
ENSRNOG00000018742	0	0	0.068457382	0.058634699	0	0.267484141	0	0
ENSRNOG00000030281	0.1101204	0	0	0	0	0	0.148098349	0
ENSRNOG00000022313	0	0	0	0	0	0	0	0.099592313
ENSRNOG00000018580	0	0	0	0.200351784	0	0	0	0.069680859
ENSRNOG00000018664	0.06183231	0	0	0	0	0	0	0
ENSRNOG00000031927	249.1754286	165.501408	201.9533752	163.0536175	479.8842157	591.7966486	491.3317905	435.5590165
ENSRNOG00000018831	0	0	0	0	0	0	0	0
ENSRNOG00000018864	0	0	0	0	0	0	0	0
ENSRNOG00000049860	0	0	0	0	0	0	0	0
ENSRNOG00000055072	0	0	0	0.097338235	0	0	0.163903311	0
ENSRNOG00000055194	0	0	0	0	0	0	0	0
ENSRNOG00000046297	0	0	0	0	0	0	0	0
ENSRNOG00000050893	0	0	0	0	0	0	0	0
ENSRNOG00000048630	0	0	0	0	0	0	0	0
ENSRNOG00000029237	0	0	0	0	0	0	0	0
ENSRNOG00000048901	0	0	0	0	0	0	0	0
ENSRNOG00000045980	0	0	0	0	0	0	0	0
ENSRNOG00000032857	0.708194796	0.03595475	0	0.021754924	0.07229314	0.13232431	0.073264201	0
ENSRNOG00000033414	0	0	0	0	0	0	0	0
ENSRNOG00000054979	0	0	0	0	0	0	0	0
ENSRNOG00000033805	0	0	0	0	0	0	0	0
ENSRNOG00000032170	0	0	0	0	0	0	0	0
ENSRNOG00000057303	0	0	0	0	0	0	0	0
ENSRNOG00000057316	0	0	0	0	0	0	1.367061679	0
ENSRNOG00000053819	0	0	0	0	0	0	0	0
ENSRNOG00000019132	11.6149616	8.218426233	6.63510007	6.226288661	18.32974582	15.56794009	16.53541516	13.48687218
ENSRNOG00000060695	0	0	0	0	0	0	0	0
ENSRNOG00000054326	0	0	0	0	0	0	0	0
ENSRNOG00000021659	0.120365824	0	0.448959276	0.144202447	0	0.146185217	0.24281577	0
ENSRNOG00000019138	4.459713656	2.442847586	2.291492415	1.429617418	6.441653124	4.716283176	5.712156702	4.112519059
ENSRNOG00000019207	29.86865047	4.928360973	1.642334368	3.324009333	58.43129839	54.04728455	46.23727782	50.38435913
ENSRNOG00000062061	0.19191107	0.126662171	0.357909962	0	2.037406678	0.233077467	0.774290121	0.426469989
ENSRNOG00000037298	0.538244347	0.964232884	1.003813976	0.675541916	0.510198472	0.747087874	0	0.3417432
ENSRNOG00000019318	6.536258876	5.211264054	2.925595282	3.194911598	19.04799605	19.62356799	17.36995215	13.6535488
ENSRNOG00000019418	60.58172966	25.93203728	24.23360863	8.406624978	121.661799	121.6705844	100.794704	98.01744062
ENSRNOG00000019424	0.324337783	0.256877278	0.302441448	0.155427182	0.344330301	1.81198934	0.959627448	1.513579673
ENSRNOG00000019442	124.4956461	102.0631851	85.2415209	91.26318413	140.3725262	161.1135651	126.1588849	130.1064607
ENSRNOG00000019532	22.37104388	10.63229542	10.45691771	7.547097601	45.3244624	42.31022986	40.65094608	32.95261432
ENSRNOG00000031739	1.042685909	0.884799512	1.944586494	0.237937908	0.593013296	3.618142966	2.804567759	1.986072798
ENSRNOG00000019627	13.07356127	0.317105566	0.188641445	0.323148039	1.241631721	1.535584187	1.224301274	0.028097121
ENSRNOG00000019660	0.244897106	0.392537756	0.848208708	0.167654434	0.464272891	0.934778162	0.988069163	0.42759907
ENSRNOG00000019681	1.62909117	0.633341412	0.853198634	0.196061984	1.924968372	2.141163761	2.731155069	1.48775779
ENSRNOG00000019812	25.64887639	17.17064052	14.24769256	9.271611748	36.41207535	30.81640204	29.0643009	27.68310623
ENSRNOG00000019854	7.134796989	4.410540531	5.762914183	4.053151423	7.334553372	6.590483771	7.162779442	6.42021496
ENSRNOG00000019959	25.80193303	9.453699891	7.645240435	5.225764032	129.6018501	105.978388	95.23696719	72.9493444
ENSRNOG00000020014	9.750157346	3.704806508	2.935389852	1.957962778	28.20693059	32.90284514	30.45906465	24.66950039
ENSRNOG00000050880	0	0	0	0	0	0	0	0
ENSRNOG00000047254	0	0	0	0	0	0	0	0
ENSRNOG00000026572	0.979152743	0.380144248	0.725068532	0.13800695	0.535041262	0.559618128	0.774611536	0.351983792
ENSRNOG00000026517	16.13142632	13.5826465	10.34475915	7.875937758	19.06025818	19.85209642	24.00119933	23.34268412
ENSRNOG00000020060	75.88685398	36.63069978	27.80300185	21.59009307	67.45497459	75.36820128	82.73377644	72.4444156
ENSRNOG00000048733	15.69075947	4.545264496	5.619065287	2.06263179	20.71859018	21.57524363	21.57574925	17.12987789
ENSRNOG00000020148	0.943889139	0.186891325	0.616116435	0.188468675	0.062629465	0.229272121	1.079002253	0.681699222
ENSRNOG00000020191	10.29550311	5.200848499	4.837147011	2.087355117	22.595939	18.32312166	16.24263565	18.69913896
ENSRNOG00000020289	29.37101207	20.92962184	14.89435177	14.15911152	38.51098113	39.65059027	35.01528316	33.60966553
ENSRNOG00000020318	5.364485921	3.25351043	2.884223228	2.817774083	4.104618678	5.106515413	5.394679654	3.866304726
ENSRNOG00000020358	26.7511995	12.44422728	10.31869802	8.752301382	41.70205872	37.6434998	41.1063221	40.04929638
ENSRNOG00000020363	14.23094394	4.93236754	3.373151432	1.555696736	24.47689776	26.35988962	21.22382349	15.76802683
ENSRNOG00000053084	3.31766991	2.22679026	3.146126477	1.706643999	5.522053297	5.736681145	4.461856628	4.623505034
ENSRNOG00000026243	18.00209558	7.823871346	8.114089656	3.29865146	56.18891936	52.07462208	48.42119419	33.62920812
ENSRNOG00000020443	0	0	0	0.114423935	0.253492519	0.173995879	0	0
ENSRNOG00000026163	4.94694718	2.1468542	1.169041441	1.244859759	12.00558677	8.971006565	9.113744524	7.830801319
ENSRNOG00000026109	30.39820747	24.71939878	23.96008358	11.54805424	41.95820348	43.58329163	43.34177657	48.19592761
ENSRNOG00000020486	2.842824499	2.59792197	1.22349363	1.266259985	1.886286975	3.585425716	2.646864101	1.822327435
ENSRNOG00000043388	23.25340182	15.34734998	14.3362273	11.15358661	27.8831238	26.91883333	29.5499281	23.34598316
ENSRNOG00000056946	30.18262293	11.43366488	8.28303342	4.45729837	67.79537302	61.56573133	56.60350153	51.75135053
ENSRNOG00000037247	24.82925219	14.07390044	17.06966797	12.20959591	32.82047694	30.62834192	28.28522564	25.42434507
ENSRNOG00000059408	7.314890591	1.590789366	1.424320073	1.040874717	19.60043251	16.61068004	17.16872901	13.39042113
ENSRNOG00000020517	2.464967148	0.856257592	1.633183818	0.673517788	3.185055285	4.175453697	2.704404625	2.450557566
ENSRNOG00000020543	11.29871983	7.607856627	8.354249995	9.160903034	12.49498404	14.62334642	14.04421847	16.9925007
ENSRNOG00000043007	12.83534493	4.432286078	3.585595647	4.714806518	19.26112742	12.62875943	21.77774076	14.74292769
ENSRNOG00000020583	19.21636495	10.0832894	10.79594992	15.10959445	30.72803607	21.67139251	31.54208181	20.02537982
ENSRNOG00000035560	0	0	0	0	0	0	0	0
ENSRNOG00000020595	291.0484591	315.9925708	367.4302619	419.0866558	184.3564448	217.0813896	253.565296	235.6587174
ENSRNOG00000052300	0	0	0	0	0	0	1.429915089	0
ENSRNOG00000062298	165.5985924	193.0011898	219.1350419	273.1062401	103.9978146	115.4189614	125.9674255	114.3766319
ENSRNOG00000020618	1.507146812	1.284851429	0.468465993	0.952963129	1.000030569	1.144025856	0.33782108	6.21001683
ENSRNOG00000060031	0	0	0	0	0	0	0	0
ENSRNOG00000060311	0	0	0	0	0	0	0	0
ENSRNOG00000053764	0	0	0	0	0	0	0	0
ENSRNOG00000055560	1.114471513	0	0	5.340702686	0	0	0	0
ENSRNOG00000056212	1.989271734	1.158466154	1.418509692	0.93459482	3.804512248	1.989635354	2.360580887	0.390054145
ENSRNOG00000020623	4.335990732	1.845296522	3.071113173	2.441210026	4.747903843	5.3811999	6.118161283	3.948998488
ENSRNOG00000020634	3.388584079	3.140590005	4.168270192	2.360926376	5.740627545	6.304536567	5.235963436	5.607598372
ENSRNOG00000020650	0.316982085	0.494495428	0.618035801	0.253170382	1.797329084	1.084935674	2.441546605	3.45799404
ENSRNOG00000047401	0	0.228941874	0.053910188	0.046174825	0.306884381	0	0	0
ENSRNOG00000020681	0	0	0	0	0	0	0	0.21367831
ENSRNOG00000025378	0.55239549	0.099431867	0	0	0.666415594	1.402766992	1.215660711	0.334785887
ENSRNOG00000020686	0	0	0	0.453647407	0	0	0	0
ENSRNOG00000020695	0.421609552	0.556528407	0.589719468	0.303061752	1.174944758	1.331324894	1.417532051	0.890066581
ENSRNOG00000020699	14.19292234	9.08776903	10.79849874	6.485624318	13.68095255	15.09345625	17.85319939	9.807181995
ENSRNOG00000025220	0.085411944	0.028186134	0.119468561	0	0.113346032	0.103733462	0.287171313	0
ENSRNOG00000037219	0	0	0	0.023181588	0	0	0	0
ENSRNOG00000020714	1.140346854	0.539387744	0.620293925	0.197336422	1.235860667	1.915861341	2.351559559	0.739115339
ENSRNOG00000020719	8.326556626	0.1679867	0.169528893	0.261366936	0.916792962	0.927362469	1.613713137	0
ENSRNOG00000020731	6.814493699	4.374036201	3.875510788	1.480285839	10.50897333	8.70825721	10.096225	9.71421126
ENSRNOG00000020746	8.004905967	8.707618271	5.391018807	9.353362049	11.60652466	9.902057132	9.370068589	15.48277424
ENSRNOG00000020763	51.60549552	33.15427985	34.97165228	17.86872514	72.07420564	70.45181793	76.01527594	63.98824595
ENSRNOG00000020779	0.798311582	0.254946407	0	0.205678509	0.034174207	0	0.069266488	0.343360581
ENSRNOG00000020783	0	0.046041604	0	0.111432459	0.370297895	0.169446967	0.469089792	0.232532279
ENSRNOG00000047040	0.278857859	0.236632428	0.408621581	0.60452829	0.581520791	0.628967876	0.964361339	0.177053001
ENSRNOG00000020793	9.736961644	7.318999469	7.415015341	5.054928244	16.36716698	20.5634299	22.40702031	20.85637764
ENSRNOG00000020812	4.836824485	1.670595447	2.0097648	1.000809001	10.44288221	9.73987226	11.32464857	6.877940674
ENSRNOG00000036301	0	0	0	0	0	0	0	0
ENSRNOG00000020843	630.7504972	501.902523	615.357451	619.0103392	385.384516	428.0036995	529.6125724	340.7356145
ENSRNOG00000020876	31.58222015	21.84838136	26.54559613	25.2822536	29.22250643	28.41573886	29.2253593	29.21603292
ENSRNOG00000020883	2.677178576	2.680889538	2.324271581	1.843306399	3.185227107	2.578739321	2.855548995	3.590094168
ENSRNOG00000020927	0	0	0	0.0780557	0	0	0.131434351	0.162883149
ENSRNOG00000020889	64.69381271	25.59886686	27.70120218	15.38275905	174.8295742	141.2250353	152.6039443	119.1564155
ENSRNOG00000020938	8.944324684	4.414857067	4.562316742	3.602399594	8.876820934	8.448961866	10.84667409	9.131215898
ENSRNOG00000020942	8.273970925	6.115342956	6.55952439	5.148067625	7.073248041	5.306670289	7.126581836	10.26071077
ENSRNOG00000020949	0.227555069	0.225281056	0.530481555	0	0.301977251	0.414551067	0.153016744	0.505679052
ENSRNOG00000020956	7.054655971	2.087219361	5.160633388	3.642984245	7.747771351	8.789518312	8.342581526	7.365509623
ENSRNOG00000020990	1.180237775	0.097370281	0	0.117830495	0	0	0.793637083	1.475300488
ENSRNOG00000020995	0	0.089814147	0	0.054343303	0	0	0	0.075600785
ENSRNOG00000024678	0	0.248007446	0	0.100040244	0.083110191	0.076061841	0.084226549	0.069586505
ENSRNOG00000021004	1.867505745	0.734292378	1.037446918	0.253882201	6.485700832	4.970517151	6.198755618	3.355336905
ENSRNOG00000024580	1.317482441	0.091530984	0.323299479	0	1.472308874	1.852738726	0.466276659	0.847505203
ENSRNOG00000021011	0.495984641	0.102297531	0.260156404	0.173310336	0.205686582	0.451782865	0.750417905	0.688869084
ENSRNOG00000021014	0.450492544	0	0	0.119934611	0.398551144	0.547126651	0.403904587	0
ENSRNOG00000021016	0.195150075	0	0.060658439	0	0	0.079003755	0.437421283	0
ENSRNOG00000021017	8.888998017	4.354249849	4.273960856	5.601990818	12.90204604	9.952337848	10.46027975	13.81192857
ENSRNOG00000021027	41.95703684	20.51778327	17.88982034	16.0608088	48.82743263	51.8812365	44.51303829	49.6987879
ENSRNOG00000021032	11.06751623	6.535704201	5.50418041	2.543298522	17.10925515	17.49764014	17.2346189	12.42671242
ENSRNOG00000021035	218.0491696	243.5075067	247.7933865	339.5092539	160.6011572	179.6027281	176.5583574	183.9296187
ENSRNOG00000021039	0	0	0.05965166	0.051092476	0	0	0	0
ENSRNOG00000021037	0	0	0	0	0	0.333363024	0	0
ENSRNOG00000021046	0.269682611	0.778713856	0.408648656	0.700026506	0.984177315	1.432950754	0.54403475	1.198592039
ENSRNOG00000021048	5.625953086	1.870969264	1.301368048	1.184304807	17.30474868	20.1275195	13.66610503	11.82373466
ENSRNOG00000021051	37.28182652	22.55565903	20.27952322	16.90150767	47.29675629	47.91322384	44.38445563	42.01053702
ENSRNOG00000021056	8.30442588	6.912719087	5.942170967	3.952524438	13.49436633	14.69643535	12.67274692	13.59593826
ENSRNOG00000021058	3.310179803	1.547519623	1.157514972	0.991427661	4.69783247	4.690278571	4.018971088	2.758489282
ENSRNOG00000021063	1.548725254	0.522698342	0.328220323	0.281125268	4.904544899	4.317609303	4.213026079	3.441619301
ENSRNOG00000021082	47.37393344	27.03028737	29.21101655	22.86631182	67.46771121	54.18363683	64.74806354	48.42964782
ENSRNOG00000021093	0.405961097	0.535872306	0.108158371	0.185278296	0.846577602	1.197389821	0.779953685	0.579945709
ENSRNOG00000021096	3.949069075	1.56384203	0.866462088	0.742136821	5.918814779	6.263239899	4.373773427	3.458669468
ENSRNOG00000021104	35.14789378	17.75424864	14.43521085	19.15400161	52.03142589	47.4646755	55.11940181	31.58100943
ENSRNOG00000021109	0.821121621	0.494818407	0.099872213	0	0.900162599	1.127335707	1.104307253	1.071030574
ENSRNOG00000028781	0.656718019	0.105716305	0.089616936	0.063965126	0.999034868	0.680868722	0.753955229	0.427134617
ENSRNOG00000021118	24.5950413	12.61423765	13.05855924	6.47172986	41.93088184	41.07578406	42.02030647	34.8143055
ENSRNOG00000053946	0.027988241	0.055417095	0.104394918	0.223539245	0	0	0	0.124392457
ENSRNOG00000021128	4.878108668	2.414680276	2.302821481	1.728892602	6.918553609	5.998556669	5.535383231	4.369982031
ENSRNOG00000021130	1.051813292	0.732768263	0.18163045	0.264467309	3.463677156	3.169932078	3.326833401	2.510506424
ENSRNOG00000021149	0.086207955	0.085346458	0.080387978	0.068853421	0.343207136	0.209400446	0.231878123	0.287360486
ENSRNOG00000010983	0.009216014	0.030413055	0.051562997	0.080968111	0	0.01119292	0.06197201	0.010240039
ENSRNOG00000050026	0	0	0	0	0	0	0	0
ENSRNOG00000011306	2.04186285	0.344744779	0.044279415	0.151703738	0.441106913	0	0.510893687	0.105522862
ENSRNOG00000055401	12.31641096	5.485846053	4.667783714	2.733531063	49.6823644	37.74939786	33.03416976	28.7668123
ENSRNOG00000011488	13.58049913	13.78301954	16.90480135	19.08388902	17.1719238	14.39301782	12.40580072	17.65184092
ENSRNOG00000011672	0.356047481	0.20366055	0.287742343	0.075832405	0.283495964	0.461250558	0.383071941	0.237365513
ENSRNOG00000011895	1.50628783	0.924565782	1.278183257	0.577467283	2.938414199	2.56115738	2.674018056	2.142280771
ENSRNOG00000055531	2.563882877	1.17832029	1.764930841	1.050676623	3.633981349	4.515905519	4.928444824	3.624345082
ENSRNOG00000012360	19.73222176	15.94970097	20.13593852	14.24610783	19.89751639	19.93652377	23.48765027	21.47345834
ENSRNOG00000013009	65.79143271	25.94674568	37.89886221	33.61527282	65.28965203	65.0187075	87.15958056	59.03384166
ENSRNOG00000013103	0	0	0	0.119064819	0.098915191	0	0	0.331278863
ENSRNOG00000052397	0	0	0	0	0	0	0	0
ENSRNOG00000013381	86.11520623	57.3789157	60.78622436	49.99379582	115.6217845	107.1984288	107.4811364	105.5893635
ENSRNOG00000013624	7.932559661	4.08955181	5.5557058	1.441157595	12.10820965	9.096626647	12.68293108	9.835336585
ENSRNOG00000058252	0	0	0	0	0	0	0	0
ENSRNOG00000047591	0	0	0	0	0	0	0	0
ENSRNOG00000050806	4.838140857	2.894257383	4.146752948	2.038968471	8.223654452	8.051314309	8.001859578	6.496619612
ENSRNOG00000050257	0	0	0	0	0	0	0	0.951659883
ENSRNOG00000013663	8.019148698	3.438552713	5.048684647	3.426778863	7.930529555	6.637624121	8.998753325	7.37786016
ENSRNOG00000013981	5.931058285	3.875958442	3.24210354	2.076846217	13.37651439	15.08083358	12.57385852	9.706570097
ENSRNOG00000058890	0	0	0	0	0	0	0	0
ENSRNOG00000014227	2.591471504	0.807680799	0.469878682	1.667324431	2.197148875	3.147362029	4.066077615	4.239144877
ENSRNOG00000014242	0	0.240833003	0	0	0	0	0	0.202720448
ENSRNOG00000033021	0	0.062809842	0	0	0	0	0.255972454	0.740179909
ENSRNOG00000022703	0.348403524	0	0	0.208699775	0	0	0	0
ENSRNOG00000049416	0	0	0.262177206	0.074852807	0	0	0	0
ENSRNOG00000045635	0	0	0.174784804	0.074852807	0	0	0	0
ENSRNOG00000022680	0	0	0	0	0	0	0	0
ENSRNOG00000033665	0.212207239	0	0.296821407	0.169487774	0.028160989	0.154636392	0.313931806	0.165050441
ENSRNOG00000022729	0	0	0.182553018	0.46907759	0	0	0	0
ENSRNOG00000028982	0.025377541	0.033498582	0	0.202687848	0.067354597	0	0	0.02819733
ENSRNOG00000014266	0	0.136783793	0.064418447	0.331051772	0	0	0	0
ENSRNOG00000037156	0	0.258417635	0	0.078179598	0	0	0	0
ENSRNOG00000058668	0	0	0	0	0	0	0	0
ENSRNOG00000014277	5.908409326	4.000864486	5.187541946	1.961137334	10.08098008	9.039654826	12.64149321	8.099568971
ENSRNOG00000014327	9.877362104	0.80893985	1.277373123	2.073008525	0.765417006	1.488571134	1.842283431	0.080108548
ENSRNOG00000022537	1.019586824	0.25525003	0.393415283	0.393126601	0.886477117	1.750694376	2.175036179	0.46877659
ENSRNOG00000058637	0.957568692	0.031599983	0.535753422	0.114720063	0.889519944	0.814082167	0.257562345	0.957570813
ENSRNOG00000053281	0	0	0	0.26575439	0	0	0	0
ENSRNOG00000059104	0	0	0.296413405	0	0	0	0	0
ENSRNOG00000014530	7.326652738	2.751888965	1.728006028	1.103193749	16.91820404	17.29641466	17.65312535	10.32368267
ENSRNOG00000014706	0	0	0.342286908	0	0	0	0	0
ENSRNOG00000056203	0	0	0	0.109451438	0	0	0	0
ENSRNOG00000052766	0	0	0	0	0	0	0	0
ENSRNOG00000056597	0	0	0	0	0	0	0	0
ENSRNOG00000022189	5.881575097	5.425790069	6.793306935	7.206475626	9.312965315	9.416060213	8.179651561	8.168872402
ENSRNOG00000014829	3.841577217	3.780946547	3.707921132	2.960571677	7.333921816	6.016200673	8.656065223	6.290315814
ENSRNOG00000059537	0	0	0	0	0	0	0	0
ENSRNOG00000031662	18.01054539	9.272738119	7.650226244	5.69250618	70.76712995	57.91535774	49.46107206	38.14341434
ENSRNOG00000015675	5.09092439	3.507959019	4.329236286	3.912633172	18.56815153	14.03805656	14.46842433	11.1708861
ENSRNOG00000045720	0	0	0.235030793	0.050326785	0.334478889	0	0.084742924	0
ENSRNOG00000036300	0	0	0	0	0	0	0	0
ENSRNOG00000055821	0	0	0	0	0	0	0	0
ENSRNOG00000015972	5.504775679	1.517656111	1.461971202	0.667839281	2.912800903	4.485270789	4.123325771	3.909870433
ENSRNOG00000016147	25.48290974	17.93406268	16.2888349	13.568628	58.66483943	50.50042471	49.5952159	52.8738566
ENSRNOG00000052081	0	0	0	0	0	0	0	0
ENSRNOG00000023968	2.645495989	2.227705279	2.46689618	2.841527711	2.421178547	3.545351924	1.349535247	1.621763587
ENSRNOG00000016717	3.325321072	3.681477365	2.867430181	4.597848859	7.402236322	5.55854171	5.914774398	7.508806155
ENSRNOG00000037137	63.33976066	73.00270818	67.10447816	55.78544996	81.76648249	77.68827517	81.17797612	97.4661018
ENSRNOG00000049297	0	0	0	0	0	0	0	0
ENSRNOG00000051504	0	0	0	0	0	0	0	0
ENSRNOG00000056901	0	0	0	0	0	0	0	0
ENSRNOG00000061672	0	0	0	0	0	0	0	0
ENSRNOG00000057506	0	0.061642939	0.052255433	0.074595841	0	0	0.025121691	0.041510205
ENSRNOG00000060326	0	0	0	0	0	0	0	0
ENSRNOG00000055108	0	0	0	0	0	0	0	0
ENSRNOG00000051394	0	0	0.510392313	0	0	0	0	0
ENSRNOG00000037133	0	0	0	0.039276832	0	0	0	0
ENSRNOG00000051655	0	0	0	0	0	0	0	0
ENSRNOG00000055831	0	0	0	0	0	0	0	0
ENSRNOG00000061635	0	0	0	0	0	0	0	0
ENSRNOG00000058191	0	0	0	0	0	0	0	0
ENSRNOG00000057480	0	0	0	0	0	0	0	0
ENSRNOG00000021507	92.32011578	60.13519968	57.27913524	38.12058637	142.6121545	148.9850022	122.455018	156.81716
ENSRNOG00000014862	3.119290288	1.160383909	0.740397433	0.317080345	5.795241527	4.821602536	2.82213162	3.339853567
ENSRNOG00000010803	10.28712181	10.16606865	8.483803587	8.304566488	17.83507433	16.05384636	14.80186543	20.09495989
ENSRNOG00000046226	0	0	0	0	0	0	0	0
ENSRNOG00000060599	14.31743671	11.08222144	8.108371884	5.657725759	32.03136811	27.63063486	27.67302853	26.73593582
ENSRNOG00000054320	0	0	0	0	0	0	0	0
ENSRNOG00000061743	0	0	0	0	0	0	0	0
ENSRNOG00000055578	0	0	0	0	0	0	0	0
ENSRNOG00000051903	0	0	0	0	0	0	0	0
ENSRNOG00000021499	0.043673813	0.028824913	0.977408509	0.209290993	0	0.053042181	0.058735889	0
ENSRNOG00000056932	0	0	0	0	0	0	0	0
ENSRNOG00000011480	11.27209191	7.505614879	8.856361617	5.569425025	16.58386279	14.78281711	12.53773968	13.91310806
ENSRNOG00000011945	24.6857012	13.68319696	14.84079987	8.800166316	41.17537451	38.12214848	45.91209466	31.82165642
ENSRNOG00000053287	0	0	0	0	0	0	0	0
ENSRNOG00000012690	26.61833378	15.39087095	18.42748247	15.75756276	26.35342795	27.26093613	28.36031591	24.36515498
ENSRNOG00000042702	36.91997474	28.15192443	32.08227831	19.72536311	58.00598738	60.23411221	51.0057477	63.6571971
ENSRNOG00000013718	15.31396368	6.309635862	6.243004478	3.614280371	40.80391042	36.10593935	36.99109635	27.25818319
ENSRNOG00000014465	1.292012842	0.507031204	0.32561835	0.474124292	1.57554835	1.272291496	1.033166282	1.008781031
ENSRNOG00000050721	0	0	0	0	0	0	0	0
ENSRNOG00000055881	0	0	0	0	0	0	0	0
ENSRNOG00000058528	0	0	0	0	0	0	0	0
ENSRNOG00000055122	0	0	0	0	0	0	0	0
ENSRNOG00000056228	4.753883392	2.838196629	2.521025664	1.420206475	10.97993548	6.082142328	8.028336523	7.318335432
ENSRNOG00000031331	0	0	0	0	0	0	0	0
ENSRNOG00000033844	25.18013988	23.07716864	22.99356963	28.75994761	21.46892142	24.87715689	29.12670482	27.39814037
ENSRNOG00000015734	27.73801952	19.86246736	23.6537009	15.68375685	34.97030807	33.46357537	33.76228085	33.40411751
ENSRNOG00000061338	0	0	0	0	0	0	0	0
ENSRNOG00000058715	0	0	0	0	0	0	0	0
ENSRNOG00000057912	0	0	0	0	0	0	0	0
ENSRNOG00000061412	0	0	0	0	0	0	0	0
ENSRNOG00000053039	0	0	0	0	0	0	0	0
ENSRNOG00000053838	0	0	0	0	0	0	0	0
ENSRNOG00000054743	0	0	0	0	0	0	0	0
ENSRNOG00000057523	0	0	0	0	0	0	0	0
ENSRNOG00000055060	0	0	0	0	0	0	0	0
ENSRNOG00000059496	0	0	0	0	0	0	0	0
ENSRNOG00000052722	0	0	0	0	0	0	0	0
ENSRNOG00000056875	0	0	0	0	0	0	0	0
ENSRNOG00000059838	0	0	0	0	0	0	0	0
ENSRNOG00000054792	0	0	0	0	0	0	0	0
ENSRNOG00000061445	0	0	0	0	0	0	0	0
ENSRNOG00000060030	0	0	0	0	0	0	0	0
ENSRNOG00000056852	1.185911995	0	3.317550035	1.894351807	0	0	0	1.317682914
ENSRNOG00000059473	0	0	0	0	0	0	0	0
ENSRNOG00000052538	0	0	2.211700023	0.947175904	0	2.880598438	0	0
ENSRNOG00000059788	1.185911995	0	0	1.894351807	0	0	1.594905292	0
ENSRNOG00000061800	0	0	0	0	0	0	0	0
ENSRNOG00000058531	1.185911995	0	1.105850012	0.947175904	0	0	1.594905292	0
ENSRNOG00000061343	0	0	0	0	0	0	0	0
ENSRNOG00000060962	0	0	0	0	0	0	0	0
ENSRNOG00000059327	0	0	0	0	0	0	0	0
ENSRNOG00000053092	0	0	0	0	0	0	0	0
ENSRNOG00000055440	0	0	0	0	0	0	0	0
ENSRNOG00000059676	0	0	0	0	0	0	0	0
ENSRNOG00000059934	0	0	0	0	0	0	0	0
ENSRNOG00000058591	0	0	0	0	0	0	0	0
ENSRNOG00000057205	0	0	0	0	0	0	0	0
ENSRNOG00000055724	0	0	0	0	0	0	0	0
ENSRNOG00000059524	0	0	0	0	0	0	0	0
ENSRNOG00000058138	0	0	0	0	0	0	0	0
ENSRNOG00000047696	0	0	0	0	0	0	0	0
ENSRNOG00000038697	0	0	0	0	0	0	0	0
ENSRNOG00000060481	0	0	0	0	0	0	0	0
ENSRNOG00000059309	0	0	0	0	0	0	0	0
ENSRNOG00000061124	0	0	0	0	0	0	0	0
ENSRNOG00000061307	0	0	0	0	0	0	0	0
ENSRNOG00000054032	0	0	0	0	0	0	0	0
ENSRNOG00000052558	0	0	0	0	0	0	0	0
ENSRNOG00000053842	0	0	0	0	0	0	0	0
ENSRNOG00000061430	0	0	0	0	0	0	0	0
ENSRNOG00000051593	0	0	0	0	0	0	0	0
ENSRNOG00000058910	0	0	0	0	0	0	0	0
ENSRNOG00000059608	0	0	0	0	0	0	0	0
ENSRNOG00000053358	0	0	0	0.28896892	0	0	0	0
ENSRNOG00000051601	0	0	0	0	0	0	0	0
ENSRNOG00000061194	0.538841567	3.319286712	4.354687036	5.451319182	1.668497605	0.654427218	2.174026242	1.596571143
ENSRNOG00000051576	0	0	0	0	0	0	0	0
ENSRNOG00000055116	1.29071352	1.467121051	0.668653495	0.687253214	1.427369213	0.609615018	1.542978143	0.956086208
ENSRNOG00000059762	0	0	0	0	0	0	0	0
ENSRNOG00000053966	0	0	0	0	0	0	0	0
ENSRNOG00000058164	0	0	0	0	0	0	0	0
ENSRNOG00000057034	0.341332604	0.563202641	1.114011266	1.908332264	0.452965876	0	0.229525116	0
ENSRNOG00000061051	1.101203995	0.14535992	0	1.583136868	1.753625033	0	0.592393394	0.244712541
ENSRNOG00000050219	0	0	0	0	0	0	0	0
ENSRNOG00000050415	0	0	0	0	0	0	0	0
ENSRNOG00000047759	0	0	0	0	0	0	0	0
ENSRNOG00000047240	0	0	0	0	0	0	0	0
ENSRNOG00000049100	0	0	0	0	0	0	0	0
ENSRNOG00000050556	0	0	0	0	0	0	0	0
ENSRNOG00000050352	0	0	0	0	0	0	0	0
ENSRNOG00000049216	0	0	0	0	0	0	0	0
ENSRNOG00000046102	0	0	0	0	0	0	0	0
ENSRNOG00000048918	0	0	0	0	0	0	0	0
ENSRNOG00000046092	0	0	0	0	0	0	0	0
ENSRNOG00000047713	0	0	0	0	0	0	0	0
ENSRNOG00000049058	0	0	0	0	0	0	0	0
ENSRNOG00000050488	0	0	0	0	0	0	0	0
ENSRNOG00000049262	0	0	0	0	0	0	0	0
ENSRNOG00000046914	0	0	0	0	0	0	0	0
ENSRNOG00000046737	0	0	0	0	0	0	0	0
ENSRNOG00000048836	0	0	0	0	0	0	0	0
ENSRNOG00000051750	0	0	0	0	0	0	0	0
ENSRNOG00000061909	0	0	0	0	0	0	0	0
ENSRNOG00000053918	0	0	0	0	0	0	0	0
ENSRNOG00000060158	0	0	0	0	0	0	0	0
ENSRNOG00000051822	0	0	0	0	0	0	0	0
ENSRNOG00000055753	0	0	0	0	0	0	0	0
ENSRNOG00000057005	0	0	0	0	0	0	0	0
ENSRNOG00000058831	0	0	0	0	0	0	0	0
ENSRNOG00000052034	0	0	0	0	0	0	0	0
ENSRNOG00000061649	0	0	0	0	0	0	0	0
ENSRNOG00000060923	0	0	0	0	0	0	0	0
ENSRNOG00000055495	0	0	0	0	0	0	0	0
ENSRNOG00000053775	1.185911995	0	0	0	0	0	0	0
ENSRNOG00000057940	0	0	0	0	0	0	0	0
ENSRNOG00000054759	0	0	0	0	0	0	0	0
ENSRNOG00000052930	0	0	0	0	0	0	0	0
ENSRNOG00000058661	0	0	0	0	0	0	0	0
ENSRNOG00000046685	0	0	0	0	0	0	0	0
ENSRNOG00000049433	0	0	0	0	0	0	0	0
ENSRNOG00000049846	0	0	0	0	0	0	0	0
ENSRNOG00000045909	0	0	0	0	0	0	0	0
ENSRNOG00000045916	0	0	0	0	0	1.276628853	0	0
ENSRNOG00000047301	0	0	0	0	0	0	0	0
ENSRNOG00000045763	0	0	0	0	0	0	0	0
ENSRNOG00000048533	0	0	0	0	0	0	0	0
ENSRNOG00000058845	0	0	0	0	0	0	0	0
ENSRNOG00000010146	41.3561746	25.95725856	27.05974124	23.13078287	75.71223923	81.32053851	76.18394194	67.12509443
ENSRNOG00000010158	1.053097387	0.387934337	0.479582293	0.332527204	2.08002122	1.338482992	1.416286033	1.469441471
ENSRNOG00000010172	0.466294319	1.038677688	0.163055389	0.279318414	1.005544285	0.353948768	0.705496859	0.712395678
ENSRNOG00000024429	0.177613548	0.257896632	0.397494474	0.255344656	0.094280916	0.12942781	0.238868304	0.552576706
ENSRNOG00000051782	0	0.020316528	0.02870426	0.073756793	0	0	0	0
ENSRNOG00000010853	2.152619512	1.522219904	1.519808493	0.294732927	5.835700327	5.490183127	5.045584693	5.70616278
ENSRNOG00000061295	1.110013627	3.500266868	2.185159623	0.788050352	4.582806754	2.846031257	3.483273157	4.796365808
ENSRNOG00000056061	0	0	0	0.318447071	0	0	0	0
ENSRNOG00000029078	0	0	0	0	2.776141892	0	0	1.313795944
ENSRNOG00000057334	0	0	0	0	0	0	0	0
ENSRNOG00000015503	7.06778114	2.209626662	1.348959129	1.25443672	12.88969249	13.80447643	11.67316742	14.74179839
ENSRNOG00000057921	0	0	0	0	0	0	0	0
ENSRNOG00000015822	11.67788423	3.448072515	1.432828919	1.227237882	19.98316899	22.0207874	16.73855753	14.34129311
ENSRNOG00000060733	0.067791232	0.044742518	0.094821877	0.135360426	0.224906105	0.041166486	0	0.075323758
ENSRNOG00000015829	0.312628093	0.194198541	0.308670659	0.440634516	0.292851894	0.245681258	0.643035374	0.694730634
ENSRNOG00000035648	0	0	0	0	0	0	0	0
ENSRNOG00000049002	0	0	0	0	0	0	0	0
ENSRNOG00000016090	29.75811727	19.7588077	19.89244149	10.73833147	40.57429153	41.39092446	39.59239054	37.15899867
ENSRNOG00000023985	2.225725111	1.433732876	1.012826632	0.782172209	4.536808556	3.697923193	5.004840436	3.897500608
ENSRNOG00000016266	13.94025285	8.202971051	10.25835263	9.255925036	13.48452477	15.50266686	19.31261623	11.7568658
ENSRNOG00000016327	29.9234916	27.78466363	21.1131659	23.26347902	27.93289567	34.9604733	26.62491343	30.84642217
ENSRNOG00000016358	23.06528057	11.43719306	8.795725546	5.252476236	56.02590824	52.79029245	51.35561933	42.3491117
ENSRNOG00000023496	1.49678213	0.632245088	0.390805247	0.095637179	9.057558425	4.799132932	2.254545733	4.656665833
ENSRNOG00000011077	49.65399979	24.15744429	23.9178235	13.02000568	121.7066985	108.9975638	119.402768	88.75243077
ENSRNOG00000053064	7.104755898	5.332782599	2.468177285	0.778852475	21.62980275	18.94947888	16.29973992	13.46656063
ENSRNOG00000059925	0	0	0	0.470571468	0	0	0	0
ENSRNOG00000024460	10.5466776	5.555911578	5.368462243	4.366322393	17.01346463	15.04178599	15.42019834	15.26637653
ENSRNOG00000011290	3.585315334	2.445201751	1.225864742	1.336325694	2.537545268	1.886903628	4.178899136	2.655795021
ENSRNOG00000061645	0	0	0	0	0	0	0	0
ENSRNOG00000011526	14.53971563	5.740104835	5.011516036	3.455319618	30.00778806	28.3295884	26.24211335	23.81168657
ENSRNOG00000011932	11.28950868	8.220275148	9.236895215	6.399030908	11.69543625	13.00352035	13.32185459	13.51506901
ENSRNOG00000012576	42.63095815	29.67617562	38.17778884	38.16048171	50.38240966	45.62116466	47.81387377	45.40162417
ENSRNOG00000012698	18.10660527	8.118506157	9.451488291	4.381696189	23.44074313	21.27352591	31.19991059	22.11394342
ENSRNOG00000012730	4.682097563	2.039221896	1.939215398	0.58845615	5.267183104	4.993678742	7.527444836	4.000785971
ENSRNOG00000052070	1.502972661	0.595181237	1.50343331	0.676594191	2.429690224	1.526674623	3.270851561	2.884499378
ENSRNOG00000013795	5.372907406	3.054954358	3.131361002	2.290619277	7.44327109	7.473389316	6.90854384	4.981648161
ENSRNOG00000042776	1.794936723	1.123390481	1.904622235	0.469626862	3.737233678	1.841694084	1.664805791	1.031575115
ENSRNOG00000013823	0	0.041390621	0.058478848	0	0.041611441	0.152329951	0	0
ENSRNOG00000037080	1.347771527	0.43569075	0.615566822	1.318103845	1.825063222	1.8707187	1.923561065	1.253032994
ENSRNOG00000050624	4.281160298	4.307859231	2.159679765	3.755645882	6.426410403	6.989494542	4.247433668	7.564179764
ENSRNOG00000047756	24.36389534	13.54696274	15.86527018	11.6537758	37.96768502	30.28443161	37.89190824	29.79328379
ENSRNOG00000057496	0	0.135468564	0.318995196	0.163934291	0.090794196	0.166188371	0.2760413	0
ENSRNOG00000023274	7.921455148	5.894739019	6.180082972	2.621457158	9.088217079	8.394128714	10.86559838	8.240575851
ENSRNOG00000053158	0	0	0	0	0	0	0	0
ENSRNOG00000013877	3.514954167	1.527013299	1.618083567	1.95448996	4.310256816	3.242232009	4.068964727	3.411144514
ENSRNOG00000014030	13.42597866	4.295098194	4.675987257	1.798793302	23.71191665	25.66034299	21.36967131	22.32829119
ENSRNOG00000014187	10.60120306	4.361860943	2.271563155	2.287911364	23.82638061	21.01129995	19.53554806	16.11486683
ENSRNOG00000044576	0	0	0	0	0	0	0	0
ENSRNOG00000058956	0	0	0	0	0	0	0	0
ENSRNOG00000032310	0	0	0	0	0	0	0	0
ENSRNOG00000022822	2.306378049	2.82118089	3.039616987	3.291184357	3.223918363	3.025202948	2.60550685	1.947612446
ENSRNOG00000056064	0	0.124087736	0	0.150162034	0	0	0	0
ENSRNOG00000049257	0.247660336	0.245185407	0.461881129	0	0.657315943	0.300785379	0	0.412768142
ENSRNOG00000010775	6.904680055	3.602972959	3.621678135	2.06801177	8.90515908	8.516814837	8.937719787	7.120467085
ENSRNOG00000057208	0	0	0	0	0	0	0	0
ENSRNOG00000051696	0	0	0	0	0	0	0	0
ENSRNOG00000054571	0	0	0	0	0	0	0	0
ENSRNOG00000058019	0	0	0	0	0	0	0	0
ENSRNOG00000059662	0.737207696	0.717676591	0.618694328	0.588800323	1.027228053	0.850577184	1.164957721	1.453940621
ENSRNOG00000010308	17.91054339	9.236094616	9.643306714	7.662121345	35.79831122	19.77499309	29.35475544	25.9637445
ENSRNOG00000048904	0.324337783	0.342503037	0	0.155427182	0.258247726	0.15756429	0.174477718	0.216225668
ENSRNOG00000054097	0.109533612	0.036146339	0.561763949	0	0.654105252	0	0.147309192	0.060852142
ENSRNOG00000054010	0	0	0	0	0	0	0	0
ENSRNOG00000055614	0	0	0	0	0	0	0	0
ENSRNOG00000055864	0	0	0	0	0	0	0	0
ENSRNOG00000009932	1.307624374	0.806905427	0.862463875	0.806639863	2.045660739	1.704323728	1.65851087	1.913600885
ENSRNOG00000053587	0	0	0	0	0	0	0	0
ENSRNOG00000048799	0	0	0	0	0	0	0	0
ENSRNOG00000012874	8.268257932	4.236423184	3.271703269	1.520605832	19.52654514	21.00863383	19.2401571	13.93156196
ENSRNOG00000012716	10.46392937	6.327431802	4.200371473	2.881325018	17.57592511	15.73436122	17.73159413	14.0626664
ENSRNOG00000051039	11.7403725	9.652358309	10.00073054	7.170583324	11.64462473	11.39715034	12.23811386	11.14909048
ENSRNOG00000051226	0	1.079816547	0.352066534	0.201033253	0	0	0	0
ENSRNOG00000041447	0	0	0	0	0	0	0	0
ENSRNOG00000051426	0	0	0	0	0	0	0	0
ENSRNOG00000012369	3.821432091	2.930159257	0.94326453	2.109566745	7.010238591	5.187177261	6.046299526	5.557323688
ENSRNOG00000051304	1.778867993	0	0	0	0	0	2.392357938	0
ENSRNOG00000012031	0.409659591	0	0.382003104	0	1.739645737	0.995069434	0.550941598	0.728285331
ENSRNOG00000059329	1.692093944	1.489052837	4.207624434	1.801944402	2.24549547	2.055061081	0.758552517	0
ENSRNOG00000032798	16.345932	7.799066128	5.685443563	2.805852536	41.34173768	42.06704443	35.96196056	30.19503898
ENSRNOG00000053689	0	0	0	0	0	0	0	0
ENSRNOG00000057892	0.250680584	0	0	0	0	0	0	0
ENSRNOG00000056986	0	0	0	0	0	0	0	0
ENSRNOG00000011160	10.98242985	8.254219417	8.705663394	6.113508399	31.61240356	28.46343263	28.0324009	22.28408655
ENSRNOG00000057041	0	0	0	0	0	0	0	0
ENSRNOG00000010964	12.10252817	5.811068573	4.337854694	2.833395119	16.46219264	17.02283158	19.11460539	13.20355131
ENSRNOG00000010959	2.145935991	0.764071373	1.263828585	0.766761446	4.384062584	2.263327344	4.480924391	2.729486037
ENSRNOG00000022610	0.991172093	0.294380121	0.184851435	0.316655646	0.920735351	0.63198771	1.066403324	0.605717621
ENSRNOG00000060303	0.091676051	0	0	0.073220734	0	0	0	0
ENSRNOG00000057436	0	0	0	0	0	0	0	0
ENSRNOG00000018674	12.29311328	7.09432538	6.09864517	6.09417007	25.83655082	21.91706386	19.34246843	20.95956908
ENSRNOG00000018547	11.10247364	8.099017639	9.208663836	9.940859421	10.39103147	17.31634538	14.931457	16.49143013
ENSRNOG00000018531	23.02158308	21.08044756	26.59246945	26.4211108	34.40407857	26.95232575	27.19563844	32.49299707
ENSRNOG00000018515	2.329900455	1.591700756	1.067245438	0.718229718	2.007021139	2.482177178	2.473759423	3.315460236
ENSRNOG00000035477	0	0	0	0	0	0	0	0
ENSRNOG00000018421	3.430299172	2.006738715	2.180943133	1.836874635	5.172935202	3.408647457	6.395751688	3.854763924
ENSRNOG00000054561	2.225113228	0.769258682	0.494022342	0.253882201	1.546725402	3.345849733	1.71000155	1.412773434
ENSRNOG00000028992	1.266408399	0.50150115	0.285905018	0.21294054	4.528744862	3.157076109	5.503905767	1.866290198
ENSRNOG00000022321	1.189500231	0.046180912	0.326234118	0.223539245	0.092854578	0.764818496	0.941018251	0.777452854
ENSRNOG00000017510	21.77736207	10.14739331	10.36960994	6.223929094	53.27155099	52.18133237	51.43787449	40.71856219
ENSRNOG00000017120	20.85047842	8.540524006	9.764059766	6.902257624	43.0821375	44.53749775	53.13092309	29.67033718
ENSRNOG00000057415	0	0	0	0	0	0	0	0
ENSRNOG00000054807	0	0	0	0	0	0	0	0
ENSRNOG00000016897	16.5221672	8.627620269	7.220792699	5.051866507	22.79058477	25.65320342	22.16872088	25.21563458
ENSRNOG00000016689	1.24814126	0.900054676	0.60349236	0.535360293	1.226924061	1.48780534	2.828745068	1.386826695
ENSRNOG00000032293	7.038129884	2.775053014	3.089714336	1.295815256	14.52545637	11.35089567	11.46298779	8.404134753
ENSRNOG00000054325	0	0	0.729440177	0	0.259521675	0	0	0
ENSRNOG00000031802	26.78994638	39.36632581	33.93690527	24.6265735	28.17299234	28.85320731	19.71407525	48.86227462
ENSRNOG00000035580	0	0	0	0	0	0	0	0
ENSRNOG00000015526	0	0.126138773	0	0	0.126811728	0.40620009	0	0
ENSRNOG00000015520	0.895034794	0.459454331	0.357690082	0.158856717	0.282799307	0.96624589	0.974432998	0.5840628
ENSRNOG00000026857	2.849016596	0.909853447	0.557045162	0.367013018	2.835593385	3.348534697	3.924275166	2.961349977
ENSRNOG00000015367	0	0.158987412	0	0	0	0	0	0
ENSRNOG00000015086	0.092717476	0.224377825	0.374651491	0.148105019	0.205068079	0.112606087	0.166258086	0.171699411
ENSRNOG00000015003	4.279127329	3.457718455	3.3562763	1.916464864	4.882553055	5.439884989	5.701114117	5.643306074
ENSRNOG00000026514	0.04442898	0	0.207147697	0.070969952	0.353757211	0.269796684	0.537763456	0.296193854
ENSRNOG00000034206	0	0	0	0	0	0	0	0
ENSRNOG00000014951	0	0	0.067652001	0.173834636	0	0	0	0.08061119
ENSRNOG00000014925	0.700766179	0.660726908	0.513430363	0.359803834	0.797102288	1.094253303	1.548300916	1.390412166
ENSRNOG00000014610	5.572646965	1.94995935	1.814271715	1.112704178	8.287711142	4.259186577	16.57193984	5.844886923
ENSRNOG00000043141	14.42061323	14.35047609	18.46358622	13.36757463	20.92168154	21.59750784	23.41341581	20.25697999
ENSRNOG00000014589	8.417990375	4.230794736	5.052670346	3.400321863	8.314127054	12.89715635	8.978849665	8.788917472
ENSRNOG00000060197	0	0.827251576	0	0.600648134	1.330663982	0.304453493	0	0.835603799
ENSRNOG00000041999	0	0	0	0	0	0	0	0
ENSRNOG00000014278	9.859484477	5.648701545	3.511544448	1.831954579	14.76497761	12.30704233	13.39791277	9.281325398
ENSRNOG00000047565	60.7526002	48.86563345	51.53275968	38.16039507	43.37354432	64.61825236	54.94518635	64.17640022
ENSRNOG00000047000	7.819199968	9.702129556	11.30154407	10.6791481	7.367300436	11.01591491	9.56943175	12.85826844
ENSRNOG00000013949	34.07681814	15.20688391	18.23524101	12.40993735	35.65061881	37.21262881	38.277727	36.78755565
ENSRNOG00000056324	0	0.071824902	0	0.173834636	0	0.264337268	0.146356015	0.362750355
ENSRNOG00000061327	0	0	0	0	0.4451632	0.203705057	0	0
ENSRNOG00000025167	2.165489013	1.376297969	1.246478337	0.747338213	6.066731691	6.656180496	6.903266372	4.544863555
ENSRNOG00000033498	19.57361914	15.62743165	11.18682401	10.84241632	21.36669409	15.84820711	21.08758737	18.82532655
ENSRNOG00000056362	0.302201512	0.163189931	0.640453675	0.153596092	0.036457901	0.06673201	0.406423742	0.335780202
ENSRNOG00000013553	22.63916683	19.70870984	18.58525402	16.63957669	26.90998174	28.92925324	29.04595538	32.71652353
ENSRNOG00000013149	5.306208349	3.228906273	3.158286038	1.202273726	10.58738629	10.42078166	8.249644377	7.275668231
ENSRNOG00000013057	9.919862221	5.442060931	11.13554704	5.500607605	11.94836729	17.95651731	25.87472376	9.582902997
ENSRNOG00000042059	0.406777201	0.322169743	0.455178369	0.259911066	0.971665586	0.59284084	0.765891195	1.446322143
ENSRNOG00000012357	6.639239595	3.328046618	3.787753977	1.141085931	9.516947486	8.913977845	10.4359551	7.719339277
ENSRNOG00000058477	0	0	0	0	0	0	0	0
ENSRNOG00000012236	22.68675134	23.57917991	17.22945075	21.43539299	22.57986216	21.09100614	20.36679943	22.15406457
ENSRNOG00000012055	14.84586127	5.787986183	4.681508994	2.288842959	35.25631881	32.05697424	29.67348601	24.13265815
ENSRNOG00000011683	5.122428017	2.464730901	3.913737126	0.739061155	4.911904345	5.940269448	6.844588197	5.177519361
ENSRNOG00000011352	14.03570233	5.412134348	5.785483597	3.188055481	19.9503636	18.0476518	23.63182841	14.67930905
ENSRNOG00000011213	2.235426862	1.420747661	1.138760741	1.140680401	2.99399396	3.343402126	4.370375968	3.633726613
ENSRNOG00000011975	3.261548367	0.976659206	0.394250151	0.410040891	6.372134059	3.26430205	5.80789214	3.019958883
ENSRNOG00000061889	0.180666281	0	0.168469338	0.432888987	0	0	0	0.200740756
ENSRNOG00000012002	14.29686006	6.052529082	4.794353146	4.634742745	21.36669409	16.26814808	34.81574828	16.36984917
ENSRNOG00000022164	1.869890297	1.118435769	0.435913081	0.653389821	1.938625274	2.767776516	2.357598473	1.623172257
ENSRNOG00000010664	2.995740678	3.712298281	2.565455083	3.076287106	4.218899618	4.900634752	5.180016261	4.211708244
ENSRNOG00000011011	0.778956932	0.642643856	0	0.72583585	1.119858793	0.86721174	0.698400633	0.937635421
ENSRNOG00000011029	27.41915427	18.04593175	24.56257694	14.76364106	37.91976862	25.81745345	38.73986442	36.79857198
ENSRNOG00000060206	8.468684909	4.454558673	3.912582937	1.844687153	14.62692097	12.51376076	12.54552635	10.66429351
ENSRNOG00000011659	5.269052029	0.888719509	0.382148169	0.467593168	2.233652139	2.381963202	2.775438038	1.805142195
ENSRNOG00000060573	0	0	0	0	0	0	0	0
ENSRNOG00000018940	0	0.055958906	0.052707792	0.090289912	0.037504966	0	0.19004371	0.094206478
ENSRNOG00000019005	20.84888877	10.35008054	8.288691415	4.906075189	29.68147371	28.70021241	29.5942153	24.49037229
ENSRNOG00000051409	0	0	0	0	0	0	0	0
ENSRNOG00000019106	573.278643	726.885738	784.1869134	1140.666401	338.5578799	355.6152117	460.7504176	533.6908621
ENSRNOG00000019161	13.18169838	8.038025303	5.584748107	5.630238922	20.15473629	22.65660277	16.80283121	18.4671546
ENSRNOG00000019249	8.961606018	6.049508336	5.404410794	3.731710971	31.61171707	26.23308443	27.33217768	19.91472417
ENSRNOG00000036981	0	0	0	0	0	0.160490484	0.177718018	0
ENSRNOG00000055316	0	0	0	0	0	0	0	0
ENSRNOG00000044894	0	0	0	0	0	0	0	0
ENSRNOG00000019278	0.984689508	0.078775698	0.250421519	0.047664336	0.158391939	0.181198934	0.040129875	0
ENSRNOG00000053477	0	0	0	0	0	0	0	0
ENSRNOG00000054102	0	0	0	0	0	0	0	0
ENSRNOG00000028113	3.019517589	2.378616869	1.907387489	1.089135929	6.333731693	5.717719961	6.287811947	4.112613715
ENSRNOG00000061450	9.226813528	4.67495077	5.953205654	3.051958227	10.14187173	8.48942109	10.5914567	11.02870727
ENSRNOG00000060363	0	0	0	0	0	0	0	0
ENSRNOG00000019426	49.46647328	51.40338402	55.72309705	55.9468427	42.83190347	37.21106807	38.53178271	46.12723122
ENSRNOG00000052273	11.87880794	10.58259963	14.57259771	11.07474326	12.82680811	11.90356669	12.33092304	14.85481598
ENSRNOG00000019529	88.71363905	54.46642	51.48387068	37.18579806	109.7591807	100.376006	100.3834665	100.7948474
ENSRNOG00000055017	0	0	0	0	0	0	0	0
ENSRNOG00000019662	14.76150527	7.168725799	8.775902392	5.688995898	19.63204611	15.18787999	19.20221514	17.86998411
ENSRNOG00000019740	22.95266274	16.92460904	16.00792611	11.69524533	31.6284443	29.81363774	29.171372	26.27022199
ENSRNOG00000019770	0	0.012918148	0.018251439	0.140693501	0	0	0.026323024	0
ENSRNOG00000019776	53.99541355	51.50090512	56.87029603	43.62975619	55.67414279	59.50363735	57.40152053	63.87960761
ENSRNOG00000010840	2.273491787	1.549982345	1.654070861	0.788183379	4.276903188	3.762477798	4.451950355	3.927958494
ENSRNOG00000026296	0.123499514	0.122265353	0.143952438	0.147956717	0.040972548	0.187488884	0.249137409	0.274443971
ENSRNOG00000032723	5.222836397	3.153030531	3.785398274	1.719972085	8.967560714	9.078856946	9.58735683	8.140932064
ENSRNOG00000059239	0	0	0	0	0	0	0	0
ENSRNOG00000042010	0	0	0	0	0	0	0	0
ENSRNOG00000025142	3.465381777	2.485268717	2.086435597	1.307605672	7.67663584	6.263389702	7.082508632	6.215265427
ENSRNOG00000044405	0	0	0	0	0	0	0	0
ENSRNOG00000054650	0	0	0	0	0	0	0	0
ENSRNOG00000059905	0	0	0	0.328354313	0	0	0	0
ENSRNOG00000058913	0	0	0	0	0	0	0	0
ENSRNOG00000025088	0.027979775	0.018466777	0.10436334	0.067041489	0	0.033981651	0	0
ENSRNOG00000025052	13.15947936	10.3106379	9.831209005	6.576647331	16.85055669	15.70189764	15.73144521	17.87093749
ENSRNOG00000011680	3.618399488	2.192208379	1.453466254	0.741020266	2.905705672	3.222687561	4.616746913	3.587480945
ENSRNOG00000012301	1.595993713	1.360593929	0.310051405	0.902915347	0.970734203	1.534524402	1.252075182	0.886665139
ENSRNOG00000012349	12.9657362	6.017425505	6.066564997	4.317883614	17.44939422	16.30341672	17.93024285	13.99915726
ENSRNOG00000012366	25.26135431	16.73390402	19.39900743	12.05366926	40.17843701	41.79036861	43.71577757	43.03107878
ENSRNOG00000012442	6.061516917	3.773021605	4.724678369	2.531868827	8.061545537	5.315930872	10.2747211	6.130796559
ENSRNOG00000012683	9.262860618	4.346775736	3.882920298	2.443426677	11.84119797	12.48832708	10.40021843	11.23631861
ENSRNOG00000056856	0	0	0	0	0	0	0	0
ENSRNOG00000055810	0	0	0	0	0	0	0	0
ENSRNOG00000013017	17.50383225	8.529495742	5.533161425	3.373286273	37.43792093	34.37128204	30.68064437	28.42127649
ENSRNOG00000013223	27.63630738	13.76860966	15.19962373	7.982652903	40.68054012	45.62166055	35.81424022	35.92429793
ENSRNOG00000013506	53.43977524	33.57023328	38.43545014	27.46564738	58.59424577	51.87875698	59.62301388	62.37316935
ENSRNOG00000061807	0	0	0	0	0	0	0	0
ENSRNOG00000041552	0	0	0	0	0	0	0	0
ENSRNOG00000047724	0.088986181	0.02936564	0.165957289	0	0	0	0.119675433	0
ENSRNOG00000050177	0	0	0.198138517	0	0	0	0.285764042	0
ENSRNOG00000047630	0.137038719	0	0	0	0	0.166434576	0	0.456796744
ENSRNOG00000037327	15.2642138	7.535688514	6.319768581	5.364204128	23.17331562	20.68897136	18.22929375	19.06334925
ENSRNOG00000047110	0	0	0	0	0	0.166434576	0	0
ENSRNOG00000048244	0.102494333	0.101470082	0.286724546	0.122791779	0	0	0	0
ENSRNOG00000046157	0.044493091	0	0.082978644	0.213217087	0.29522307	0	0.119675433	0.049436877
ENSRNOG00000060631	0	0	0	0	0	0	0	0
ENSRNOG00000057535	0	0	0	0	0	0	0	0
ENSRNOG00000056445	0	0	0	0	0	0	0	0
ENSRNOG00000056733	0	0	0	0	0	0	0	0
ENSRNOG00000057423	0	0	0	0	0	0	0	0
ENSRNOG00000059330	0	0	0	0	0	0	0.114551209	0.094640209
ENSRNOG00000046080	0	0	0	0	0	0	0	0
ENSRNOG00000054930	0	0	0	0.056699709	0	0	0	0
ENSRNOG00000024016	0.039320355	0.025951612	0.054998704	0.125619078	0.156540386	0.023877437	0.026440513	0.04368938
ENSRNOG00000061221	0	0	0	0	0	0	0	0
ENSRNOG00000054509	0	0	0	0	0	0	0	0
ENSRNOG00000021405	0	0	0	0	0	0	0	0
ENSRNOG00000053009	0	0	0	0	0	0	0	0
ENSRNOG00000054181	0	0	0	0	0	0	0	0
ENSRNOG00000050401	71.3722791	69.23158337	69.88932295	73.6139661	72.967833	70.01253057	56.71953657	79.39513545
ENSRNOG00000061860	0	0	0	0.075081017	0	0	0	0.104450475
ENSRNOG00000049285	0	0.063994933	0	0	0	0	0	0
ENSRNOG00000043159	0	0.015606126	0.044098313	0.037770818	0	0	0	0.052545638
ENSRNOG00000028804	0	0	0	0	0	0	0	0
ENSRNOG00000013563	0	0	0	0.058081541	0	0	0	0
ENSRNOG00000033009	0	0	0	0.239869222	0	0	0	0
ENSRNOG00000032371	0	0	0.093048868	0	0	0	0	0
ENSRNOG00000050901	0	0	0	0	0	0	0	0
ENSRNOG00000055974	0	0	0	0	0	0	0	0
ENSRNOG00000057764	0	0	0	0	0	0	0	0.429589414
ENSRNOG00000054697	0.09726723	0	0	0	0	0	0	0
ENSRNOG00000052842	0	0	0	0	0	0	0	0.751781475
ENSRNOG00000052361	0	0	0.093048868	0	0	0	0	0
ENSRNOG00000053877	0	0	0	0	0	0	0	0
ENSRNOG00000031741	0	0	0	0	0	0	0	0
ENSRNOG00000032077	0	0.317974824	0	0.769580422	0	0	0	0
ENSRNOG00000045648	0	0	0	0.223201572	0	0	0	0
ENSRNOG00000046392	0	0.183889055	0	0	0	0	0	0
ENSRNOG00000050054	0	0.453671087	0	0	0	0	0	0
ENSRNOG00000046609	0	0.430370759	0	0.074400524	0	0	0	0
ENSRNOG00000050559	0	0	0	0	0	0	0	0.109107502
ENSRNOG00000056144	0	0	0	0	0	0	0	0.407854235
ENSRNOG00000029233	0	0	0	0	0	0	0	0
ENSRNOG00000049938	0	0	0	0.513053615	0	0	0	0
ENSRNOG00000030554	0.197020523	0	0	0	0	0	0	0
ENSRNOG00000013770	11.12841844	6.208593183	8.714495007	6.481969495	19.66344587	18.9292366	22.28415031	21.92897628
ENSRNOG00000033507	0	0	0	0.019838808	0	0	0	0.137995794
ENSRNOG00000061725	0	0	0.26955094	0	0	0	0	0
ENSRNOG00000013925	1.035736523	0.618486889	0.620879799	0.433312144	0.752688964	1.078208533	0.994955581	0.986417921
ENSRNOG00000016421	0.061299626	0.202290147	0.114322466	0.048959391	0	0	0	0.170277116
ENSRNOG00000054332	0	0	0	0	0	0	0	0
ENSRNOG00000058465	0	0	0	0	0	0	0	0
ENSRNOG00000053971	0	0	0	0	0	0	0	0
ENSRNOG00000051996	0.229531354	0.605966911	1.284212917	0	3.959798463	2.508908317	1.543456734	2.040283222
ENSRNOG00000016429	9.247149732	3.168948715	5.195829725	2.793273636	19.19379402	17.35004468	17.09987852	16.66334805
ENSRNOG00000016496	23.24868457	9.480197115	15.46537732	8.633756023	23.71230435	17.62483548	35.24961973	20.45713271
ENSRNOG00000055346	0	0	0	0	0	0	0	0
ENSRNOG00000057950	0	0	0	0	0	0	0	0
ENSRNOG00000016769	2.174992124	1.477725325	0.715819925	0.868572094	2.122298623	1.010002357	2.064773656	1.990193281
ENSRNOG00000016815	14.99009176	8.291551133	11.66499571	4.750627932	23.96317484	21.47740306	22.77844841	22.19771373
ENSRNOG00000058110	0.270471157	0	0	0	0	0	0	0
ENSRNOG00000056844	0	0	0	0	0	0	0	0
ENSRNOG00000016848	2.498935469	0.909348563	1.272179672	0.539425529	5.485199798	3.691187397	4.196408228	3.542042507
ENSRNOG00000017307	14.54838277	5.447287428	7.370103593	4.720481196	18.7031237	13.4217373	18.76621644	11.22994641
ENSRNOG00000050403	0	0	0	0	0	0	0	0
ENSRNOG00000017311	6.191020888	2.794172473	5.603263642	2.654143502	10.33016321	9.011793441	8.999598462	10.57129275
ENSRNOG00000033733	1.60789295	1.49818813	1.719834221	1.473061912	1.568938552	1.321010634	1.462811909	1.103458391
ENSRNOG00000022941	0	0.301487241	0.425957042	0.547257189	0	0	0	0
ENSRNOG00000036296	0	0	0	0	0	0	0	0
ENSRNOG00000017383	30.25793747	25.31677469	28.60398903	32.34913711	28.21834487	32.48046314	32.8429306	24.75173598
ENSRNOG00000017509	17.64552214	11.58546723	10.66955734	9.212026747	22.98964959	17.3007626	21.69166273	19.24877485
ENSRNOG00000062120	2.262256034	4.147497711	7.734940027	2.40912132	4.669979709	0.305280813	2.704404625	2.234331898
ENSRNOG00000018322	178.2076969	103.4555951	119.4963067	87.28700436	242.1593737	252.3553591	259.5556538	211.4427379
ENSRNOG00000052220	0	0	0.187106943	0	0	0	0	0
ENSRNOG00000030776	58.81496582	40.76054373	37.78726839	22.05904528	92.47088833	98.81594731	90.607483	76.77002541
ENSRNOG00000022766	0.997316826	1.316467198	1.16248384	0.597410139	2.316108535	1.816873409	0	2.86267501
ENSRNOG00000058731	0	0	0	0	0	0	0	0
ENSRNOG00000054312	0	0	0	0.322618867	0	0.490582267	0	0
ENSRNOG00000056160	0	0	0	0	0	0	0	0
ENSRNOG00000051568	0	0.969066132	0	0	0	0	0	0
ENSRNOG00000061395	0	0	0	0	0	0	0	0
ENSRNOG00000022732	13.2288742	9.564238389	13.2774437	11.1303509	11.189889	11.4060377	8.895601676	11.83756845
ENSRNOG00000022748	8.270339149	6.540318259	10.35214566	9.848645784	7.119025508	4.705480172	8.066379643	6.00201118
ENSRNOG00000018987	15.11540903	12.57688133	11.86626486	4.540094555	20.23036701	21.57431442	21.1102199	16.29252352
ENSRNOG00000048071	1.319350587	0	0	0	0	0.801180707	1.675787969	0
ENSRNOG00000049878	0.327148137	0	0	0	0	0	0	0
ENSRNOG00000059114	0	0	0	0	0	0	0	0
ENSRNOG00000022635	28.32413279	20.47903603	18.36908186	11.15055442	52.57410807	44.74203311	47.52956402	45.23749656
ENSRNOG00000009462	34.10692969	43.72525145	38.45822333	41.46257491	24.93299853	26.23729788	34.07205317	34.25975577
ENSRNOG00000009664	3.709402476	2.66878292	3.770596969	3.229568706	5.587779189	7.305563959	7.370675033	6.16378554
[truncated: 28,968 more rows]
