# Supplementary material for: Evaluation of transcriptomic changes after photobiomodulation in spinal cord injury
Source: Sci Rep. 2025 Jan 25;15:3193. doi: 10.1038/s41598-025-87300-4 (PMC11762322; doi:10.1038/s41598-025-87300-4)
Supplement: Supplementary file 2 — Supplementary Material 2 [file 41598_2025_87300_MOESM2_ESM.csv]

Row-names	Symbol	T-C___log2FoldChange	T-C___padj	data	C1	C2	C3	C4	T1	T2	T3	T4
ENSRNOG00000000007	Gad1	0.732162722124198	0.160868838398976		3.37819882731892	3.53967525712525	3.69733061414405	3.56284765376128	4.35081353870699	4.24138740140882	4.18728436190234	4.06351672784274
ENSRNOG00000000010	Cbln1	0.545723750173125	0.361502763944181		3.61792076470301	3.53967525712525	3.08449104497935	3.56284765376128	4.10185124762578	3.58784966025313	3.96966585806553	4.1818392346777
ENSRNOG00000000012	Tcf15	-1.0536944819691	NA		0.955888976426942	1.33253708570291	0	0	0.719679163848423	0	0	0.777832262941357
ENSRNOG00000000017	Steap1	-0.0865508057825738	NA		0.955888976426942	0	1.31990793961555	0	0.719679163848423	0.756171397546499	1.18611994618132	0
ENSRNOG00000000024	Hebp1	-0.778298788237546	0.240574882557799		3.61792076470301	3.71672909254474	3.85484505935888	4.63217539050778	2.46668202036372	3.21226256974324	3.7817789526848	3.25921712871403
ENSRNOG00000000033	Tmcc2	0.136271563473474	0.775056593700839		5.99920842101933	6.01736460601698	5.52026676928666	4.75285003096457	5.773091942429	6.00872492712489	5.59065549350186	5.89707878549947
ENSRNOG00000000034	Nuak2	-0.0666245577255152	NA		1.52584291029544	2.01324909346388	1.31990793961555	1.66151763179207	1.5560356300827	1.61683158547724	1.18611994618132	1.94793199463306
ENSRNOG00000000036	Klhdc8a	0.505486050693996	NA		1.52584291029544	2.01324909346388	1.99747436360799	1.66151763179207	2.46668202036372	2.15218735069341	1.82814379798016	2.19306633226287
ENSRNOG00000000040	RGD1304622	0.665929583928142	NA		1.93331716602834	2.01324909346388	1.31990793961555	1.66151763179207	2.46668202036372	2.3600873807123	2.06643335096257	2.19306633226287
ENSRNOG00000000041	Slc26a1	0.594672933584494	NA		0	0	1.31990793961555	0	0.719679163848423	0.756171397546499	0.71167093792883	0.777832262941357
ENSRNOG00000000042	Xpr1	0.283833385611098	0.592904047462224		4.16317197066233	4.14591944442505	3.85484505935888	3.80539026725691	4.30433997841122	4.34284398337029	4.2849060364872	4.23754979278758
ENSRNOG00000000043	Idua	0.101767522756001	0.900360136109481		3.91615348986154	3.53967525712525	3.52048668271296	2.90505700106373	3.73221486832675	3.41224416265264	3.90971511485316	3.55069024605896
ENSRNOG00000000044	Tmem175	0.330881911192707	NA		3.09054797792124	2.47387916348192	2.45667615953896	2.41331857269211	3.2339808219747	2.98002973018284	2.75259838798667	2.89355140891824
ENSRNOG00000000047	Cd82	-0.00712942968926476	0.988773245450107		5.40429277896425	5.54081934988015	5.47244071531963	5.66562869282129	5.42770755526459	5.4727201641152	5.51219486141601	5.58977784500778
ENSRNOG00000000048	Gak	0.635877103202603	0.23215306501455		3.82342772734509	3.33781246848906	3.85484505935888	3.27112163087974	4.39583664732196	4.24138740140882	4.23692075254324	4.00050549042627
ENSRNOG00000000054	Abhd8	-0.136372124183863	0.756204109023707		4.86756224119692	5.22661802896702	5.14647361582936	5.23952606023352	4.97270831702448	5.03095890936865	4.76265137357757	5.11203190532156
ENSRNOG00000000060	Cplx1	0.852037506455168	0.000435398607077788		6.95548095283729	7.0231266699538	6.48048495890609	6.22030488673179	7.66396021210786	7.67423263266511	7.40930989146919	7.53414411621523
ENSRNOG00000000062	Pcgf3	-0.263805262125533	0.662892637792191		3.91615348986154	4.37433512861933	4.45621640426422	3.27112163087974	3.98884485750557	3.74438110149931	3.7817789526848	3.86557260705612
ENSRNOG00000000064	Atp5me	-1.6859139508394	2.64083994408926e-05		8.57949871467328	9.54117669287984	9.64948066365948	10.3694808671526	7.81248702206757	7.9642246075831	7.71538231572611	8.35557394377657
ENSRNOG00000000066	Fbxo28	0.216587734024775	0.711135679799651		4.00327773883335	3.87440999862249	3.99684226304938	3.80539026725691	4.25631939191014	4.18785170398753	3.90971511485316	4.1818392346777
ENSRNOG00000000068	Ppp2r5a	-0.0972079263394469	0.831916912682002		5.27019183304054	5.03946684811377	4.95093659579142	4.86420531444165	4.81589621276471	4.96883295441473	5.06706603570553	5.01971612493193
ENSRNOG00000000070	LOC100910207	-0.50956403309109	0.293772001241723		4.08543886138466	4.37433512861933	4.35434800553164	4.50047786124213	3.9288389978285	3.88557909404063	3.7817789526848	3.71670519974215
ENSRNOG00000000073	Tmed5	-0.62013530268637	0.186481513608981		4.16317197066233	4.57148120807998	4.87938886594217	4.96757803444765	3.86622859881566	4.18785170398753	4.2849060364872	3.79305820021772
ENSRNOG00000000075	Mtf2	-0.260090165198503	0.734573474400823		3.37819882731892	3.53967525712525	3.31889680020623	3.27112163087974	2.90075238056756	3.10081397323126	3.21569374796709	3.36305685110139
ENSRNOG00000000081	Antxr2	0.0517990406082921	NA		2.92189743353692	2.47387916348192	2.45667615953896	2.41331857269211	2.90075238056756	2.3600873807123	2.88303386937755	2.40253563482961
ENSRNOG00000000082	Hltf	-0.291944269478771	0.618992883161997		3.91615348986154	4.01654244218184	4.12610721590833	4.01296541855242	3.80077726211954	3.58784966025313	3.96966585806553	3.55069024605896
ENSRNOG00000000091	Smad9	0.601556372903749	NA		2.25068820939312	2.47387916348192	1.99747436360799	2.41331857269211	2.90075238056756	2.84820163537834	2.60918725059878	2.74769282195732
ENSRNOG00000000095	Gpr89b	0.119733101843495	0.860358855632078		3.72433037676754	3.53967525712525	4.35434800553164	4.35553939796838	3.9288389978285	4.13225258190995	3.96966585806553	4.39283093543478
ENSRNOG00000000098	Rnf115	-0.323045354442809	0.318933451921155		5.3387998591407	5.54081934988015	5.56655810650412	5.78364739530158	5.1670387801568	5.2557322567881	5.19814795612082	5.28063322916443
ENSRNOG00000000104	Thoc3	0.0996326245832225	0.896435488483104		3.37819882731892	3.53967525712525	3.85484505935888	3.56284765376128	3.73221486832675	3.66823728488624	3.56570644807455	3.71670519974215
ENSRNOG00000000105	Cplx2	0.602049495863281	0.167397289915661		4.72103970378255	4.47627308369995	4.2447365003696	3.56284765376128	4.97270831702448	4.93673706000644	4.72835551168386	5.14153621528892
ENSRNOG00000000108	Aga	-0.0989254688989602	0.831741731180497		4.86756224119692	5.03946684811377	5.01910307780892	5.06403650342787	4.8806803153352	4.68952769315102	4.92287294900033	5.051148991042
ENSRNOG00000000111	Coprs	-1.01804816270742	0.01009632806566		5.66698520483025	6.50125844152371	6.61871755826558	7.10118731496343	5.55225161188826	5.58051228595532	5.14713530287351	5.78936426669459
ENSRNOG00000000112	Champ1	0.850403774230218	0.24317377401001		3.09054797792124	2.47387916348192	2.45667615953896	2.41331857269211	3.50449991571154	3.50271711131983	3.40128875402947	3.36305685110139
ENSRNOG00000000113	Elac1	0.0254722969340695	NA		2.5106765642962	3.10303743162437	2.45667615953896	2.41331857269211	2.77005557011594	2.70310499349368	2.4499307335768	2.74769282195732
ENSRNOG00000000121	Pigv	-0.154645635111659	NA		1.93331716602834	1.33253708570291	1.31990793961555	1.66151763179207	1.19763364086189	1.61683158547724	1.5425549484562	1.65244434354464
ENSRNOG00000000122	Ak2	-0.722412692705012	0.18238700370529		4.16317197066233	3.71672909254474	4.2447365003696	4.63217539050778	3.32990153674084	3.21226256974324	3.90971511485316	3.55069024605896
ENSRNOG00000000123	Rnf19b	0.4330222047179	0.527077890663821		3.61792076470301	3.33781246848906	2.80446811925906	2.90505700106373	3.58446564559501	3.58784966025313	3.7817789526848	3.63608438215655
ENSRNOG00000000127	Kpna6	0.462227867904759	0.317412082322205		4.23693004663479	4.26464308168933	3.99684226304938	3.80539026725691	4.52304349465199	4.65048224080644	4.46232026727742	4.5768659574481
ENSRNOG00000000129	Phf24	0.951438643575576	0.158415022750754		2.92189743353692	2.82248684954276	2.80446811925906	2.41331857269211	3.73221486832675	3.74438110149931	3.40128875402947	3.63608438215655
ENSRNOG00000000130	Dnajb5	0.376164973369908	NA		3.09054797792124	2.82248684954276	2.80446811925906	2.41331857269211	3.32990153674084	3.21226256974324	3.00264814870714	3.14731970635557
ENSRNOG00000000133	Txndc15	-0.0626338681178363	0.885392588266081		5.16074507964881	5.39225548822023	5.6549097633868	5.78364739530158	5.5119198452768	5.42724236212899	5.36369983522349	5.38299589703944
ENSRNOG00000000137	Ly86	-1.71228575306057	3.82909352369525e-05		4.86756224119692	5.39225548822023	5.8546706406783	6.13405090056094	3.73221486832675	4.01418148950127	4.23692075254324	3.79305820021772
ENSRNOG00000000138	Glis1	0.254002698779417	NA		0.955888976426942	2.01324909346388	1.31990793961555	0	1.5560356300827	1.61683158547724	1.18611994618132	1.28042511035634
ENSRNOG00000000142	Plxdc2	0.537062233254728	0.184291724970141		4.55793624879128	4.47627308369995	4.64062258214282	3.80539026725691	4.97270831702448	4.90391084409973	5.0942525518202	4.85137706297938
ENSRNOG00000000145	Pik3r3	0.520268936892284	0.400207893536394		3.50303318058944	3.33781246848906	3.31889680020623	2.90505700106373	3.86622859881566	3.74438110149931	3.7817789526848	3.79305820021772
ENSRNOG00000000150	Dnajc1	-0.891114255607361	0.15675468607507		3.24153069449549	3.53967525712525	4.12610721590833	4.50047786124213	3.02058636635697	2.98002973018284	3.31147367098473	2.89355140891824
ENSRNOG00000000151	Ldlrap1	0.612227876615377	0.106706486326391		4.82035573203273	4.82436722951533	4.45621640426422	4.01296541855242	5.11413459756899	5.35621920165125	5.0942525518202	5.22659285992524
ENSRNOG00000000155	Cog3	-0.254483158993503	0.702680882101479		3.72433037676754	4.01654244218184	3.69733061414405	3.27112163087974	3.50449991571154	3.50271711131983	3.48583858098504	3.45992179377379
ENSRNOG00000000156	LOC100911486	0.165914124898337	NA		0.955888976426942	1.33253708570291	1.31990793961555	0	1.19763364086189	1.24975165471999	1.18611994618132	0.777832262941357
ENSRNOG00000000157	Atg12	-0.528843078021532	0.194776327670298		4.55793624879128	4.8996872065541	4.87938886594217	4.86420531444165	4.15519952640631	4.18785170398753	4.33134653160367	4.44108694848465
ENSRNOG00000000158	Cdo1	-0.629400519611739	0.054137293226674		5.52698203648613	5.44349555201896	5.26350563503491	5.94433740336911	4.71291569056596	4.93673706000644	4.98229046351872	5.081911587969
ENSRNOG00000000161	Chm	-0.527818481023129	0.36481744272352		3.72433037676754	3.87440999862249	3.85484505935888	4.35553939796838	3.13122549985147	3.41224416265264	3.48583858098504	3.71670519974215
ENSRNOG00000000164	Lamp2	-0.118658786765833	0.569488325780953		7.64553020238701	7.54110523136041	7.7381142466579	7.95208895547878	7.53404986988954	7.573462891274	7.62506253394162	7.65670596219604
ENSRNOG00000000165	Pfkfb1	-1.12696161402378	NA		0.955888976426942	0	0	0	0	0	0.71167093792883	0
ENSRNOG00000000166	Apex2	0.511094818922637	NA		1.52584291029544	1.33253708570291	1.99747436360799	1.66151763179207	1.842883542693	2.3600873807123	2.06643335096257	1.65244434354464
ENSRNOG00000000167	Alas2	-0.951714167788296	0.150432380898308		3.61792076470301	3.10303743162437	4.45621640426422	4.19439681223021	2.62632841557738	3.50271711131983	2.75259838798667	3.14731970635557
ENSRNOG00000000168	Gatm	-0.706543918435163	0.00145484243065225		7.70521885660363	8.14685896081075	8.09467589236649	8.4661747108792	7.33458891785712	7.45382713072542	7.32575475192514	7.52857169539789
ENSRNOG00000000169	Spata5l1	0.0833041085181705	NA		1.52584291029544	1.33253708570291	1.31990793961555	1.66151763179207	1.19763364086189	1.90920078527791	1.18611994618132	1.65244434354464
ENSRNOG00000000170	Slc30a4	-0.188214407112025	0.76977413571866		3.91615348986154	3.87440999862249	4.12610721590833	3.56284765376128	3.66023084185906	3.66823728488624	3.7817789526848	3.79305820021772
ENSRNOG00000000172	Sqor	-0.3907035533804	0.627296504059347		3.09054797792124	2.47387916348192	3.52048668271296	4.01296541855242	3.13122549985147	2.98002973018284	2.75259838798667	3.02600807093504
ENSRNOG00000000175	Mier2	0.120480867102323	NA		2.73088929068579	2.01324909346388	1.99747436360799	1.66151763179207	2.46668202036372	2.54176682048718	2.06643335096257	2.19306633226287
ENSRNOG00000000177	Plpp2	0.0260387635458551	0.980942404630881		2.92189743353692	3.33781246848906	2.80446811925906	3.27112163087974	3.02058636635697	3.41224416265264	2.60918725059878	3.25921712871403
ENSRNOG00000000185	Mpst	-0.238314837386818	0.688325905616922		4.08543886138466	4.14591944442505	4.35434800553164	3.80539026725691	3.98884485750557	4.18785170398753	3.64138378945982	3.71670519974215
ENSRNOG00000000186	Tst	-0.0847263284476602	0.862570628012116		5.08287750208204	5.22661802896702	5.52026676928666	5.3198651370808	5.26736029350167	5.49493252788396	4.79615084668524	5.17044921033529
ENSRNOG00000000187	Csf2rb	0.606192820747548	NA		3.24153069449549	2.47387916348192	1.99747436360799	2.41331857269211	2.90075238056756	3.31571569355352	3.71328850845735	2.58541183429005
ENSRNOG00000000190	Ep300	0.462367208892781	0.413828878592467		3.72433037676754	3.71672909254474	3.69733061414405	3.56284765376128	4.20664522629162	4.13225258190995	4.33134653160367	3.71670519974215
ENSRNOG00000000195	LOC108348048	-0.146604711647962	NA		1.93331716602834	2.01324909346388	2.45667615953896	3.27112163087974	2.46668202036372	1.61683158547724	2.75259838798667	2.19306633226287
ENSRNOG00000000204	Syncrip	-0.109123365900032	0.808505759097054		4.95757965884541	4.97126923447695	5.14647361582936	5.06403650342787	4.74806564832051	4.93673706000644	4.98229046351872	5.01971612493193
ENSRNOG00000000219	Ano10	0.62358974522686	0.178193842154163		4.23693004663479	4.14591944442505	3.99684226304938	3.56284765376128	4.84865187410345	4.72754419638111	4.54346454497975	4.39283093543478
ENSRNOG00000000221	Abhd5	-0.441031743219614	0.261410412110111		4.77155217138927	4.8996872065541	4.80410686241496	5.15444795911597	4.39583664732196	4.5690705656044	4.41996988328732	4.48778097458873
ENSRNOG00000000230	Lmf1	0.348333262884291	NA		2.25068820939312	2.47387916348192	2.45667615953896	1.66151763179207	2.28714559307712	2.70310499349368	2.4499307335768	2.74769282195732
ENSRNOG00000000231	Kctd17	-0.0479834520744527	0.944525276328418		3.91615348986154	4.26464308168933	4.12610721590833	4.50047786124213	4.39583664732196	4.13225258190995	3.96966585806553	4.00050549042627
ENSRNOG00000000236	Zfp207	0.0713290407226128	0.867618836722727		5.19815750337934	5.16689175575819	5.26350563503491	5.15444795911597	5.19278071371388	5.2557322567881	5.36369983522349	5.25386605979663
ENSRNOG00000000237	RGD1310429	-0.113761819410156	0.850207648911691		4.16317197066233	4.57148120807998	4.35434800553164	4.35553939796838	4.25631939191014	4.07442457555525	4.02722444178612	4.5768659574481
ENSRNOG00000000239	Ccl7	-1.09476422535636	NA		2.73088929068579	1.33253708570291	2.45667615953896	3.56284765376128	1.5560356300827	1.90920078527791	1.82814379798016	1.94793199463306
ENSRNOG00000000244	Coil	-0.193521765503844	NA		1.52584291029544	2.01324909346388	2.80446811925906	2.41331857269211	2.28714559307712	1.90920078527791	2.06643335096257	1.94793199463306
ENSRNOG00000000245	Slc16a6 ENSRNOG00000000245	0.416924355179425	NA		2.25068820939312	2.01324909346388	1.31990793961555	2.41331857269211	2.28714559307712	2.3600873807123	2.4499307335768	2.40253563482961
ENSRNOG00000000246	Amz2 ENSRNOG00000000246	-0.20160396310636	0.670902163709531		4.61437789520552	4.8996872065541	4.72467921192479	4.50047786124213	4.52304349465199	4.43763208711739	4.33134653160367	4.70095816753172
ENSRNOG00000000247	Mfsd11 ENSRNOG00000000247	0.297533037031693	NA		2.5106765642962	2.47387916348192	2.80446811925906	2.41331857269211	2.90075238056756	2.84820163537834	2.75259838798667	2.74769282195732
ENSRNOG00000000248	Srsf2	-0.134540127559264	0.633056918733006		6.26906565163333	6.20722294243084	6.12596269507701	6.22030488673179	6.02313912968358	6.08392039222789	6.15273060216683	6.04492513490639
ENSRNOG00000000249	Mettl23	-0.98720233096575	NA		2.5106765642962	2.47387916348192	2.80446811925906	2.90505700106373	1.842883542693	1.61683158547724	1.82814379798016	2.19306633226287
ENSRNOG00000000250	Jmjd6	-0.229184544072969	0.793080902918862		2.92189743353692	3.10303743162437	3.08449104497935	3.56284765376128	2.90075238056756	2.70310499349368	3.11309998781388	3.02600807093504
ENSRNOG00000000257	Smpd3	0.692903949651617	NA		2.73088929068579	2.47387916348192	2.45667615953896	2.41331857269211	3.13122549985147	3.21226256974324	3.40128875402947	2.74769282195732
ENSRNOG00000000258	Prmt7	-0.175942068475485	0.82977877902795		3.37819882731892	3.33781246848906	3.31889680020623	3.27112163087974	3.02058636635697	3.31571569355352	3.31147367098473	3.02600807093504
ENSRNOG00000000262	Zfp821	-0.177850047334241	NA		2.5106765642962	2.01324909346388	2.45667615953896	2.41331857269211	2.28714559307712	2.3600873807123	2.06643335096257	2.19306633226287
ENSRNOG00000000264	Def8	-0.0506574206144777	0.957460199001852		3.24153069449549	3.33781246848906	3.08449104497935	2.90505700106373	3.13122549985147	3.21226256974324	2.88303386937755	3.25921712871403
ENSRNOG00000000274	Phyhipl	0.930671110527341	0.000623215036478375		6.37086844853417	5.98314231522718	5.61141016896668	5.53708845387943	6.98279122055507	6.96602012972318	6.73091799564684	6.78563641063767
ENSRNOG00000000275	Fam13c	0.0897785564503912	0.915599787356905		3.24153069449549	3.53967525712525	3.31889680020623	3.27112163087974	3.50449991571154	3.50271711131983	3.21569374796709	3.45992179377379
ENSRNOG00000000277	Tet1	0.061859362001595	0.94963900473866		3.37819882731892	3.33781246848906	3.08449104497935	2.41331857269211	3.2339808219747	3.31571569355352	2.88303386937755	3.36305685110139
ENSRNOG00000000279	Rtn4ip1	-0.479263881627519	NA		2.5106765642962	2.47387916348192	2.80446811925906	2.41331857269211	2.28714559307712	2.15218735069341	2.06643335096257	2.19306633226287
ENSRNOG00000000281	Prodh1	0.653312514880039	NA		2.5106765642962	3.10303743162437	1.99747436360799	2.41331857269211	3.2339808219747	3.10081397323126	2.88303386937755	3.25921712871403
ENSRNOG00000000283	Ess2	-0.125281307902511	0.888374851126706		3.50303318058944	3.33781246848906	3.08449104497935	2.90505700106373	3.2339808219747	3.31571569355352	2.88303386937755	3.14731970635557
ENSRNOG00000000288	Scarf2	0.54741837410597	NA		1.93331716602834	1.33253708570291	1.31990793961555	1.66151763179207	2.08204812613733	1.61683158547724	2.06643335096257	2.19306633226287
ENSRNOG00000000299	Foxo3	1.20565817462518	0.046680397630588		3.61792076470301	2.82248684954276	1.99747436360799	2.90505700106373	4.20664522629162	4.07442457555525	4.18728436190234	4.00050549042627
ENSRNOG00000000302	Sesn1	0.0635391582645631	0.944525276328418		3.50303318058944	3.33781246848906	2.80446811925906	3.27112163087974	3.32990153674084	3.21226256974324	3.40128875402947	3.36305685110139
ENSRNOG00000000303	Cep57l1	-0.083659019339136	NA		2.25068820939312	2.47387916348192	2.80446811925906	2.41331857269211	2.28714559307712	2.3600873807123	2.75259838798667	2.19306633226287
ENSRNOG00000000304	Cd164	0.0760692070505944	0.762327420087063		7.15892222848788	7.12079885990873	6.9155226096671	6.7988029973676	7.10305828296604	7.04341516259758	7.10294949526596	7.14008671260331
ENSRNOG00000000306	Smpd2	0.13723886596717	NA		1.93331716602834	2.47387916348192	1.31990793961555	2.41331857269211	2.28714559307712	2.3600873807123	2.06643335096257	1.94793199463306
ENSRNOG00000000307	Mical1	0.0714658416028166	NA		2.25068820939312	2.01324909346388	1.99747436360799	2.41331857269211	1.842883542693	2.15218735069341	2.60918725059878	2.19306633226287
ENSRNOG00000000308	Zbtb24	0.029563756017231	NA		1.93331716602834	2.01324909346388	1.99747436360799	1.66151763179207	2.08204812613733	1.90920078527791	1.82814379798016	1.94793199463306
ENSRNOG00000000312	Fig4	0.49797331078418	0.368247493569463		4.23693004663479	3.53967525712525	3.31889680020623	3.56284765376128	4.35081353870699	4.18785170398753	4.13587917857511	4.23754979278758
ENSRNOG00000000314	Sec63	0.456158764318193	0.292471620553449		4.37401460126137	4.26464308168933	4.2447365003696	4.01296541855242	4.74806564832051	4.65048224080644	4.69322447160844	4.66076849170263
ENSRNOG00000000316	Sobp	0.482340739168509	0.37446165386186		4.00327773883335	4.01654244218184	3.69733061414405	3.27112163087974	4.25631939191014	4.5690705656044	4.02722444178612	4.1818392346777
ENSRNOG00000000321	Cd24	-0.47526591609874	0.121116629152937		5.61260319248223	6.08346606402874	5.81687015158655	5.89273745721678	5.1670387801568	5.4501604542183	5.29506134729502	5.58977784500778
ENSRNOG00000000322	Atg5	-0.611869088301821	0.263987999317866		3.82342772734509	4.26464308168933	3.85484505935888	4.01296541855242	3.32990153674084	3.31571569355352	3.56570644807455	3.45992179377379
ENSRNOG00000000323	Prdm1	0.17156762902221	NA		0.955888976426942	0	0	0	0.719679163848423	0	0.71167093792883	0.777832262941357
ENSRNOG00000000327	Hace1	-0.426741433845161	0.484013609880691		3.61792076470301	3.87440999862249	3.85484505935888	4.19439681223021	3.41984040469861	3.58784966025313	3.11309998781388	3.71670519974215
ENSRNOG00000000335	Ermap	-2.69558397116323	NA		0	1.33253708570291	1.31990793961555	0	0	0	0	0
ENSRNOG00000000340	Rtraf	-1.07805500360263	9.69331553469909e-05		6.66612990008853	7.10497248637856	7.23505857445815	7.65967266128541	6.00871869764726	6.08392039222789	6.10005633548217	6.28857438552761
ENSRNOG00000000341	Nid2	0.813142739595231	NA		2.92189743353692	2.82248684954276	1.99747436360799	1.66151763179207	3.66023084185906	2.84820163537834	3.21569374796709	3.02600807093504
ENSRNOG00000000368	Grik2	0.412115862792447	0.526774047002857		3.09054797792124	3.33781246848906	3.69733061414405	3.27112163087974	3.80077726211954	3.66823728488624	3.64138378945982	3.79305820021772
ENSRNOG00000000373	AABR07044900.1	1.02147860322188	0.0696658989705959		3.37819882731892	3.33781246848906	3.08449104497935	2.41331857269211	4.10185124762578	4.07442457555525	4.02722444178612	4.1818392346777
ENSRNOG00000000378	AABR07044914.1	0.774837486413797	NA		1.93331716602834	1.33253708570291	1.31990793961555	1.66151763179207	1.842883542693	2.54176682048718	2.06643335096257	2.19306633226287
ENSRNOG00000000383	Mypn	-2.69357314697138	NA		1.93331716602834	0	0	0	0	0	0	0
ENSRNOG00000000386	Pbld1	-0.307659718005542	0.658196659597856		3.37819882731892	3.87440999862249	3.31889680020623	4.01296541855242	3.2339808219747	3.31571569355352	3.21569374796709	3.63608438215655
ENSRNOG00000000387	Slc25a16	-0.303241951948635	NA		2.73088929068579	2.82248684954276	2.80446811925906	2.90505700106373	2.62632841557738	2.54176682048718	2.60918725059878	2.40253563482961
ENSRNOG00000000390	Rufy2	0.187160217712708	NA		2.92189743353692	2.82248684954276	2.45667615953896	3.27112163087974	3.13122549985147	3.10081397323126	2.88303386937755	3.02600807093504
ENSRNOG00000000392	Supv3l1	-0.0255912171403997	NA		2.92189743353692	2.82248684954276	3.08449104497935	2.90505700106373	2.90075238056756	3.21226256974324	2.75259838798667	2.74769282195732
ENSRNOG00000000394	Srgn	-0.20166682388338	0.691104735141298		4.43796274023528	4.57148120807998	4.87938886594217	4.86420531444165	4.48187498798408	4.48278860639274	4.76265137357757	4.12389066768781
ENSRNOG00000000395	Kifbp	0.711458053460753	0.0527705086715918		4.66869429460755	4.47627308369995	4.55136385368544	4.01296541855242	5.1670387801568	5.2557322567881	5.03935735432955	5.22659285992524
ENSRNOG00000000396	Ddx50	-0.593596370377114	0.210338985436246		4.30709992968373	4.26464308168933	4.45621640426422	4.86420531444165	3.80077726211954	3.66823728488624	3.90971511485316	4.1818392346777
ENSRNOG00000000397	Ccar1	0.204687889515898	0.706595638509291		4.16317197066233	4.14591944442505	4.12610721590833	4.01296541855242	4.25631939191014	4.29300736711407	4.46232026727742	4.23754979278758
ENSRNOG00000000398	Zup1	-0.484379088161664	0.391164250393183		3.72433037676754	4.14591944442505	3.99684226304938	4.01296541855242	3.66023084185906	3.50271711131983	3.31147367098473	3.55069024605896
ENSRNOG00000000405	Vgll2	-2.34376995675735	NA		1.52584291029544	0	0	0	0	0	0	0
ENSRNOG00000000407	Dcbld1	-0.0341906494401202	NA		1.93331716602834	2.01324909346388	1.99747436360799	2.90505700106373	2.08204812613733	2.15218735069341	2.27088736683398	2.19306633226287
ENSRNOG00000000408	Gopc	0.33520961596781	0.58013298242744		3.61792076470301	3.71672909254474	3.69733061414405	3.27112163087974	3.86622859881566	3.9513127760188	3.90971511485316	3.93461598030827
ENSRNOG00000000411	Nus1	-0.607899379964399	0.0921292333542557		4.82035573203273	5.16689175575819	5.14647361582936	5.3198651370808	4.52304349465199	4.48278860639274	4.54346454497975	4.48778097458873
ENSRNOG00000000412	Slc35f1	0.709771744075802	0.33567394473888		3.09054797792124	2.47387916348192	2.80446811925906	2.41331857269211	3.50449991571154	3.31571569355352	3.31147367098473	3.45992179377379
ENSRNOG00000000413	Pln	0.914050369290523	NA		0	0	0	1.66151763179207	0.719679163848423	0	1.18611994618132	1.28042511035634
ENSRNOG00000000414	Cep85l	-0.0581221999486673	NA		3.37819882731892	3.10303743162437	3.08449104497935	2.41331857269211	2.90075238056756	3.21226256974324	2.88303386937755	3.14731970635557
ENSRNOG00000000415	Asf1a	-0.369751978694334	0.521188042615951		3.82342772734509	4.01654244218184	3.85484505935888	4.50047786124213	3.58446564559501	3.50271711131983	3.84716471914885	3.79305820021772
ENSRNOG00000000417	Numa1	1.17167732384784	0.03945576973207		3.91615348986154	3.10303743162437	2.80446811925906	2.41331857269211	4.52304349465199	4.3910163675292	4.37633860625207	4.12389066768781
ENSRNOG00000000418	Zbtb12	0.337353536668631	NA		1.52584291029544	2.01324909346388	1.31990793961555	1.66151763179207	1.842883542693	1.90920078527791	2.06643335096257	1.65244434354464
ENSRNOG00000000419	Cfb	-1.22021840615556	NA		0	0	1.31990793961555	1.66151763179207	0.719679163848423	0	0	0.777832262941357
ENSRNOG00000000420	Nelfe	-0.837060818064119	0.0937659004941716		4.00327773883335	4.47627308369995	4.80410686241496	5.06403650342787	3.32990153674084	3.9513127760188	3.84716471914885	4.00050549042627
ENSRNOG00000000421	Skiv2l	1.01097751423234	NA		2.73088929068579	2.01324909346388	1.99747436360799	1.66151763179207	3.2339808219747	3.10081397323126	3.11309998781388	2.89355140891824
ENSRNOG00000000422	Dxo	-0.345580692963427	NA		2.92189743353692	2.01324909346388	2.80446811925906	1.66151763179207	2.08204812613733	2.54176682048718	1.82814379798016	2.40253563482961
ENSRNOG00000000431	Atf6b	0.450991453235109	0.499511369886384		3.50303318058944	3.10303743162437	3.69733061414405	2.41331857269211	3.86622859881566	3.74438110149931	3.71328850845735	3.55069024605896
ENSRNOG00000000432	Fkbpl	0.117882208909845	NA		2.5106765642962	2.47387916348192	2.80446811925906	3.27112163087974	2.77005557011594	2.70310499349368	2.88303386937755	3.02600807093504
ENSRNOG00000000433	Prrt1	1.15487701915026	0.0272970762909998		4.91327291935079	4.26464308168933	3.08449104497935	3.27112163087974	5.40586335830846	5.38028417969936	5.01110605602069	5.22659285992524
ENSRNOG00000000435	Ppt2	0.295674693821317	NA		2.5106765642962	2.01324909346388	1.99747436360799	2.41331857269211	2.62632841557738	2.54176682048718	2.60918725059878	2.19306633226287
ENSRNOG00000000436	Egfl8	1.34071404841211	NA		1.52584291029544	1.33253708570291	0	1.66151763179207	2.28714559307712	2.15218735069341	2.06643335096257	2.19306633226287
ENSRNOG00000000437	Agpat1	0.419747569993523	0.272521490776716		5.19815750337934	5.10458568300769	4.55136385368544	4.35553939796838	5.31502076341188	5.35621920165125	5.27143646899317	5.25386605979663
ENSRNOG00000000438	Rnf5	-0.443733780923361	0.107148732555852		6.21533717763682	6.72482991648493	6.21584528863013	6.58786926904465	5.94955084948276	6.00872492712489	5.83586303924556	6.1931768911431
ENSRNOG00000000439	Ager	0.524392427934533	NA		0.955888976426942	0	0	1.66151763179207	0.719679163848423	1.61683158547724	0.71167093792883	0.777832262941357
ENSRNOG00000000440	Pbx2	-0.05362687821402	0.927333274542503		4.49919624944146	4.57148120807998	4.2447365003696	4.19439681223021	4.35081353870699	4.34284398337029	4.37633860625207	4.34290480619212
ENSRNOG00000000441	Gpsm3	-0.604085227954931	NA		3.24153069449549	3.10303743162437	3.31889680020623	3.27112163087974	2.28714559307712	2.98002973018284	2.88303386937755	2.58541183429005
ENSRNOG00000000442	Notch4	0.700393904480023	NA		1.52584291029544	1.33253708570291	1.31990793961555	1.66151763179207	2.08204812613733	2.15218735069341	1.82814379798016	1.65244434354464
ENSRNOG00000000443	LOC103689965	1.32043313324361	0.0163574024801573		3.24153069449549	3.10303743162437	3.31889680020623	2.90505700106373	4.71291569056596	4.3910163675292	4.46232026727742	3.86557260705612
ENSRNOG00000000451	RT1-Ba	-0.294841754721321	0.597311356477483		5.12233657718951	5.16689175575819	6.57409564235551	6.042310308538	5.47042806288896	5.51680807954033	5.80328345889242	5.38299589703944
ENSRNOG00000000454	RT1-DOb	-1.66001532501094	NA		1.52584291029544	1.33253708570291	1.99747436360799	1.66151763179207	0.719679163848423	0.756171397546499	0.71167093792883	0.777832262941357
ENSRNOG00000000455	Tap2	0.392513567119624	NA		2.73088929068579	2.01324909346388	2.45667615953896	1.66151763179207	2.90075238056756	2.84820163537834	2.88303386937755	1.65244434354464
ENSRNOG00000000456	Psmb8	-0.543588895459583	NA		2.73088929068579	3.10303743162437	3.52048668271296	3.56284765376128	2.62632841557738	2.70310499349368	2.88303386937755	2.74769282195732
ENSRNOG00000000457	Tap1	0.14383387771263	NA		1.52584291029544	1.33253708570291	1.99747436360799	1.66151763179207	1.842883542693	1.90920078527791	1.82814379798016	1.28042511035634
ENSRNOG00000000459	Psmb9	-0.543082547771379	NA		2.92189743353692	2.82248684954276	3.08449104497935	3.27112163087974	2.62632841557738	2.54176682048718	2.60918725059878	2.40253563482961
ENSRNOG00000000461	LOC108348112	0.429925043479833	0.403503874559809		4.23693004663479	4.14591944442505	4.2447365003696	3.56284765376128	4.84865187410345	4.48278860639274	4.50346282519646	4.12389066768781
ENSRNOG00000000463	Col11a2	1.23714941657915	NA		2.92189743353692	2.01324909346388	1.99747436360799	1.66151763179207	3.58446564559501	3.50271711131983	3.31147367098473	3.14731970635557
ENSRNOG00000000464	Rxrb	0.434755069449563	NA		3.09054797792124	2.82248684954276	2.45667615953896	2.41331857269211	3.32990153674084	3.21226256974324	2.88303386937755	3.14731970635557
ENSRNOG00000000465	Slc39a7	0.459113357548528	0.303052202904393		4.37401460126137	4.01654244218184	4.45621640426422	4.01296541855242	4.52304349465199	4.83592896952796	4.72835551168386	4.66076849170263
ENSRNOG00000000466	Hsd17b8	-0.842101689271358	0.214808872799603		3.09054797792124	3.33781246848906	3.69733061414405	4.01296541855242	3.02058636635697	2.84820163537834	2.60918725059878	2.58541183429005
ENSRNOG00000000467	Ring1	0.14318178751079	0.85078074011594		3.82342772734509	3.53967525712525	3.31889680020623	3.27112163087974	3.58446564559501	3.88557909404063	3.40128875402947	3.79305820021772
ENSRNOG00000000470	Vps52	0.406560343421052	0.571222289344432		3.37819882731892	3.10303743162437	3.08449104497935	2.90505700106373	3.80077726211954	3.41224416265264	3.48583858098504	3.36305685110139
ENSRNOG00000000471	B3galt4	-0.385334582608434	NA		1.52584291029544	1.33253708570291	1.31990793961555	1.66151763179207	0.719679163848423	1.24975165471999	1.5425549484562	1.28042511035634
ENSRNOG00000000473	Pfdn6	-0.730450241094387	0.0766133268628856		5.19815750337934	5.87531725846573	5.73816152248259	6.45186474876897	4.74806564832051	5.14771865214806	5.14713530287351	5.43157650540935
ENSRNOG00000000474	Rgl2	-0.0225707237285021	NA		3.09054797792124	2.82248684954276	1.99747436360799	2.41331857269211	2.46668202036372	2.84820163537834	2.75259838798667	2.58541183429005
ENSRNOG00000000476	Zbtb22	0.111662668218371	NA		3.09054797792124	3.10303743162437	2.80446811925906	2.90505700106373	3.2339808219747	3.10081397323126	3.11309998781388	2.89355140891824
ENSRNOG00000000477	Daxx	-0.435680169741707	NA		2.73088929068579	2.82248684954276	2.45667615953896	2.41331857269211	2.28714559307712	2.3600873807123	2.27088736683398	2.19306633226287
ENSRNOG00000000478	AA926063	-1.12696274747461	NA		0	0	0	1.66151763179207	0	0	0.71167093792883	0
ENSRNOG00000000479	Kifc1	-0.402882539519745	NA		2.25068820939312	2.01324909346388	1.99747436360799	1.66151763179207	1.5560356300827	1.90920078527791	2.06643335096257	1.28042511035634
ENSRNOG00000000480	Phf1	-0.00510588813110523	NA		2.73088929068579	2.82248684954276	2.45667615953896	2.41331857269211	2.77005557011594	2.70310499349368	2.4499307335768	2.58541183429005
ENSRNOG00000000481	Cuta	-0.451771645143838	0.207413141095997		5.04230876242154	5.33912830561585	5.08419352838774	5.39596539622535	4.67688790391979	4.90391084409973	4.62028687764331	4.85137706297938
ENSRNOG00000000483	Syngap1	1.10624986865136	NA		2.73088929068579	2.01324909346388	1.99747436360799	1.66151763179207	3.32990153674084	3.31571569355352	3.00264814870714	3.02600807093504
ENSRNOG00000000485	Bak1	-0.134661819272027	0.866854687921245		3.50303318058944	3.33781246848906	3.69733061414405	3.27112163087974	3.2339808219747	3.58784966025313	3.40128875402947	3.14731970635557
ENSRNOG00000000486	Ggnbp1	-1.12696161402378	NA		0.955888976426942	0	0	0	0	0.756171397546499	0	0
ENSRNOG00000000487	Grm4	1.80231782536734	NA		1.52584291029544	1.33253708570291	0	1.66151763179207	2.77005557011594	2.54176682048718	2.4499307335768	2.40253563482961
ENSRNOG00000000488	Hmga1	-0.55411426766558	0.127655818060517		4.95757965884541	5.44349555201896	5.14647361582936	5.3198651370808	4.81589621276471	4.72754419638111	4.41996988328732	4.70095816753172
ENSRNOG00000000490	Rps10	-1.61021788619664	5.22026847953813e-05		6.66612990008853	7.36625915357979	7.48449032293954	8.27788833359308	5.49132311144361	6.08392039222789	6.05924885219691	6.10606576864003
ENSRNOG00000000493	Snrpc	0.0681176006410454	0.920453990052754		3.91615348986154	4.26464308168933	4.12610721590833	4.50047786124213	3.73221486832675	4.3910163675292	4.33134653160367	4.44108694848465
ENSRNOG00000000495	Uhrf1bp1	1.09492773677087	NA		2.73088929068579	2.01324909346388	1.31990793961555	1.66151763179207	3.32990153674084	2.98002973018284	3.00264814870714	2.74769282195732
ENSRNOG00000000498	Anks1a	0.799180863696436	0.230272357133816		3.50303318058944	3.10303743162437	2.45667615953896	2.41331857269211	3.73221486832675	3.88557909404063	3.7817789526848	3.55069024605896
ENSRNOG00000000500	Scube3	0.311990566048495	NA		0	0	0	0	0	0	0.71167093792883	0.777832262941357
ENSRNOG00000000501	Zfp523	0.38356757640462	0.633666182676433		3.09054797792124	3.10303743162437	2.80446811925906	2.41331857269211	3.32990153674084	3.31571569355352	3.00264814870714	3.36305685110139
ENSRNOG00000000502	Def6	1.17801066090809	NA		0.955888976426942	0	0	0	1.19763364086189	1.24975165471999	0.71167093792883	0.777832262941357
ENSRNOG00000000503	Ppard	0.541053939032251	NA		3.09054797792124	2.47387916348192	2.45667615953896	1.66151763179207	3.13122549985147	3.10081397323126	3.11309998781388	2.89355140891824
ENSRNOG00000000504	Fance	-0.941131015057132	NA		2.73088929068579	2.47387916348192	2.45667615953896	2.41331857269211	1.842883542693	1.90920078527791	1.5425549484562	1.94793199463306
ENSRNOG00000000505	Rpl10a	-1.67930522781685	6.79199667521281e-07		8.33272087528583	8.8297768600414	9.00226261163935	9.75166044152119	7.15636276056616	7.32336610241859	7.50357967985566	7.55622102640339
ENSRNOG00000000506	Tead3	0.594730828881057	NA		0.955888976426942	0	0	0	0.719679163848423	0.756171397546499	0.71167093792883	0.777832262941357
ENSRNOG00000000511	Srpk1	0.0623330523864859	0.925827076505338		4.08543886138466	4.01654244218184	4.12610721590833	3.56284765376128	4.04645424448581	4.07442457555525	4.08257446763361	4.00050549042627
ENSRNOG00000000512	Slc26a8	0.355271054704891	NA		0.955888976426942	1.33253708570291	1.31990793961555	0	1.5560356300827	1.24975165471999	1.18611994618132	0.777832262941357
ENSRNOG00000000513	Mapk14	0.37929457896129	0.518231131784186		4.16317197066233	3.71672909254474	3.52048668271296	3.27112163087974	4.10185124762578	4.07442457555525	4.33134653160367	3.93461598030827
ENSRNOG00000000515	Mapk13	-1.06028223118093	NA		0.955888976426942	0	0	1.66151763179207	0	0	0.71167093792883	0.777832262941357
ENSRNOG00000000516	Pxt1	-0.405627605867483	NA		0	0	0	0	0	0.756171397546499	0	0
ENSRNOG00000000517	Kctd20	0.629774615555158	NA		3.24153069449549	2.82248684954276	1.99747436360799	1.66151763179207	3.2339808219747	3.31571569355352	2.75259838798667	3.45992179377379
ENSRNOG00000000519	Stk38	0.323220485284826	NA		2.92189743353692	3.10303743162437	2.45667615953896	2.41331857269211	2.90075238056756	3.10081397323126	3.21569374796709	3.02600807093504
ENSRNOG00000000520	Srsf3	-0.432554709287533	0.186481513608981		5.37191792862371	5.33912830561585	5.42297468257821	5.3198651370808	4.84865187410345	4.87032029529059	5.06706603570553	4.98758312957917
ENSRNOG00000000521	Cdkn1a	-0.282495014297769	0.613798611347807		4.86756224119692	4.01654244218184	3.99684226304938	4.35553939796838	3.9288389978285	4.18785170398753	4.23692075254324	4.12389066768781
ENSRNOG00000000522	Cpne5	1.07540986106327	NA		1.93331716602834	1.33253708570291	1.31990793961555	0	2.28714559307712	1.90920078527791	2.06643335096257	2.40253563482961
ENSRNOG00000000523	Ppil1	-0.62447785903569	0.319417108948219		3.37819882731892	3.71672909254474	3.69733061414405	4.35553939796838	3.32990153674084	3.21226256974324	2.88303386937755	3.36305685110139
ENSRNOG00000000524	RGD735065	-0.300493269045754	0.627296504059347		3.82342772734509	3.71672909254474	3.69733061414405	4.19439681223021	3.58446564559501	3.66823728488624	3.56570644807455	3.45992179377379
ENSRNOG00000000525	Pi16	0.322944016017326	0.669333933120869		3.37819882731892	2.82248684954276	3.85484505935888	3.56284765376128	3.66023084185906	4.01418148950127	4.02722444178612	3.02600807093504
ENSRNOG00000000527	Mtch1	-0.111799221162137	0.642282438151521		6.94451517911136	6.90013302902439	7.06811893750362	7.05498919986626	6.78544415172557	6.91750839415928	6.78197165330393	7.01813884145008
ENSRNOG00000000528	Fgd2	-0.328241331799	0.681569663386427		3.24153069449549	3.10303743162437	3.31889680020623	3.27112163087974	2.62632841557738	2.98002973018284	3.21569374796709	2.89355140891824
ENSRNOG00000000529	Pim1	0.279033946720383	NA		1.52584291029544	2.01324909346388	1.99747436360799	1.66151763179207	1.19763364086189	2.15218735069341	2.4499307335768	1.94793199463306
ENSRNOG00000000531	Ccdc167	-0.937373137819044	0.154409283041896		3.09054797792124	3.71672909254474	3.69733061414405	4.01296541855242	2.62632841557738	3.10081397323126	2.60918725059878	2.74769282195732
ENSRNOG00000000532	Cmtr1	0.717954328757518	0.187935145139687		3.91615348986154	3.53967525712525	3.31889680020623	2.90505700106373	4.35081353870699	4.07442457555525	4.23692075254324	4.12389066768781
ENSRNOG00000000536	Mdga1	0.464011833003292	NA		1.93331716602834	1.33253708570291	1.31990793961555	1.66151763179207	1.5560356300827	2.15218735069341	2.27088736683398	1.65244434354464
ENSRNOG00000000540	Btbd9	0.203560934168525	0.799863201691869		3.50303318058944	3.10303743162437	3.31889680020623	2.90505700106373	3.50449991571154	3.31571569355352	3.21569374796709	3.71670519974215
ENSRNOG00000000541	Glo1	-0.932308058887594	1.95650255404523e-05		7.30325423179633	7.70755162876142	7.75819827483671	8.00164449165568	6.6339541959293	6.79753686686456	6.73091799564684	6.91939796552988
ENSRNOG00000000543	Frk	-0.808304025442629	NA		1.52584291029544	1.33253708570291	1.31990793961555	1.66151763179207	1.19763364086189	0.756171397546499	1.18611994618132	0.777832262941357
ENSRNOG00000000546	Nt5dc1	-0.475069565609864	NA		1.93331716602834	2.47387916348192	2.45667615953896	2.41331857269211	2.08204812613733	1.61683158547724	2.27088736683398	1.65244434354464
ENSRNOG00000000547	Tspyl4	0.510882572058761	0.0382166380891046		5.86607333778826	5.94808846926101	5.81687015158655	5.72584451284	6.42177645198208	6.47884742556025	6.20354923007577	6.28857438552761
ENSRNOG00000000549	Tspyl1	-0.115844873540266	0.765695150036976		5.30490364344488	5.39225548822023	5.3186439045845	5.53708845387943	5.19278071371388	5.30685044505498	5.19814795612082	5.35807803968993
ENSRNOG00000000551	Fam241b	-0.762746242009416	0.275407822269441		3.09054797792124	3.33781246848906	3.52048668271296	3.80539026725691	2.77005557011594	2.70310499349368	2.4499307335768	3.02600807093504
ENSRNOG00000000552	Col13a1	0.307865784724157	NA		1.52584291029544	1.33253708570291	1.31990793961555	1.66151763179207	1.842883542693	1.61683158547724	1.82814379798016	1.28042511035634
ENSRNOG00000000557	Ppa1	-0.250029093821168	0.388869992110871		5.79459582080717	5.91216164826153	6.03010598946883	6.13405090056094	5.73855376383245	5.60113689323537	5.70088314045923	5.78936426669459
ENSRNOG00000000559	Npffr1	-1.84830012626676	NA		0.955888976426942	0	0	0	0	0	0	0
ENSRNOG00000000560	Lrrc20	-0.373892650237368	NA		2.73088929068579	2.01324909346388	1.99747436360799	1.66151763179207	2.08204812613733	2.15218735069341	1.82814379798016	1.65244434354464
ENSRNOG00000000561	Pald1	0.283439220517807	NA		2.73088929068579	2.47387916348192	2.80446811925906	1.66151763179207	2.77005557011594	2.54176682048718	3.00264814870714	2.74769282195732
ENSRNOG00000000563	Adamts14	0.159683018152301	NA		0.955888976426942	0	0	0	0.719679163848423	0.756171397546499	0.71167093792883	0
ENSRNOG00000000564	Tbata	0.185212168068604	NA		0	0	1.31990793961555	0	0.719679163848423	1.24975165471999	0	0
ENSRNOG00000000565	Sgpl1	0.640640579861438	0.229722381288826		4.08543886138466	3.53967525712525	3.85484505935888	3.56284765376128	4.20664522629162	4.3910163675292	4.82889007929054	4.12389066768781
ENSRNOG00000000566	Pcbd1	-0.383011770055275	0.606667411806603		3.24153069449549	4.01654244218184	3.08449104497935	4.19439681223021	3.02058636635697	3.10081397323126	3.21569374796709	3.79305820021772
ENSRNOG00000000567	Unc5b	1.3235576026827	0.00507631442392291		4.30709992968373	3.53967525712525	3.31889680020623	2.90505700106373	5.11413459756899	5.11940260786251	4.82889007929054	4.74005854161226
ENSRNOG00000000568	Slc29a3	0.173657940724389	0.818646436315542		3.82342772734509	3.33781246848906	3.52048668271296	2.90505700106373	3.73221486832675	3.74438110149931	3.56570644807455	3.55069024605896
ENSRNOG00000000569	Vsir	-0.0218829071790935	0.967390142638736		4.86756224119692	4.57148120807998	5.08419352838774	4.86420531444165	4.81589621276471	4.76458459193156	5.03935735432955	4.70095816753172
ENSRNOG00000000571	Psap	0.981982061291491	6.33403007291326e-06		8.3200494231734	7.7179939877548	7.83585001611317	7.70525337039385	9.01446403674839	8.91266091453431	9.01551777501387	8.66078847903772
ENSRNOG00000000572	Chst3	0.487183946582682	NA		2.25068820939312	2.01324909346388	1.99747436360799	1.66151763179207	2.46668202036372	2.54176682048718	2.4499307335768	2.19306633226287
ENSRNOG00000000576	Anapc16	-0.333389711495078	0.611110909644185		3.72433037676754	4.26464308168933	3.08449104497935	4.50047786124213	3.66023084185906	3.66823728488624	3.40128875402947	3.79305820021772
ENSRNOG00000000579	Marcks	0.47098534490075	0.0490012738041199		6.96636400522793	6.29353673544707	6.66200064406007	6.52146907861476	7.08941864386864	7.13819490706098	7.20624230279042	7.03395806988758
ENSRNOG00000000581	Cdc40	0.188682244914058	NA		2.73088929068579	2.82248684954276	2.80446811925906	2.41331857269211	2.90075238056756	3.10081397323126	2.88303386937755	2.58541183429005
ENSRNOG00000000582	Ddo	-0.384113074866219	NA		1.52584291029544	1.33253708570291	1.31990793961555	1.66151763179207	1.19763364086189	1.24975165471999	1.18611994618132	1.28042511035634
ENSRNOG00000000583	Cdk19	0.0512238609170737	0.940448949601392		4.30709992968373	4.26464308168933	3.99684226304938	3.56284765376128	4.10185124762578	4.13225258190995	4.13587917857511	4.23754979278758
ENSRNOG00000000585	Amd1	-0.315257927198794	0.333751917693452		5.58462363539694	5.98314231522718	5.6549097633868	5.39596539622535	5.36115695675413	5.33174598676168	5.24741827133285	5.52408942031072
ENSRNOG00000000586	Gtf3c6	-0.928329110552393	0.0270388224352773		4.37401460126137	4.97126923447695	4.87938886594217	5.06403650342787	4.10185124762578	3.58784966025313	3.96966585806553	4.00050549042627
ENSRNOG00000000587	Rpf2	-0.751624576371267	0.140034101823973		4.08543886138466	4.14591944442505	4.45621640426422	4.35553939796838	3.2339808219747	3.88557909404063	3.64138378945982	3.36305685110139
ENSRNOG00000000588	Slc16a10	0.0833041085181705	NA		1.52584291029544	1.33253708570291	1.31990793961555	1.66151763179207	1.19763364086189	1.90920078527791	1.18611994618132	1.65244434354464
ENSRNOG00000000593	Rev3l	0.339735196176733	0.657040209640044		3.37819882731892	3.10303743162437	3.08449104497935	2.41331857269211	3.50449991571154	3.31571569355352	3.40128875402947	3.36305685110139
ENSRNOG00000000595	Traf3ip2	0.0405042592492963	NA		1.52584291029544	2.01324909346388	1.31990793961555	1.66151763179207	1.842883542693	1.61683158547724	1.5425549484562	1.65244434354464
ENSRNOG00000000596	Fyn	0.525084514308186	0.0826987753477881		5.76996075486902	5.44349555201896	5.2061760109258	5.06403650342787	5.93437180129812	6.02408083523475	5.88339312805621	5.96466509571587
ENSRNOG00000000598	Tube1	-0.680017011539217	NA		1.93331716602834	2.01324909346388	1.31990793961555	1.66151763179207	1.19763364086189	1.61683158547724	1.18611994618132	1.28042511035634
ENSRNOG00000000599	Lama4	0.372637461063685	0.626246411800452		3.50303318058944	3.10303743162437	3.08449104497935	2.90505700106373	3.86622859881566	3.21226256974324	3.7817789526848	3.14731970635557
ENSRNOG00000000604	Hdac2	-0.0417847441718518	0.93211378331955		5.08287750208204	4.8996872065541	4.95093659579142	4.96757803444765	4.97270831702448	4.96883295441473	5.01110605602069	4.81521692553852
ENSRNOG00000000605	Hs3st5	0.140698155997089	NA		1.93331716602834	2.01324909346388	1.99747436360799	2.41331857269211	2.28714559307712	2.15218735069341	2.06643335096257	2.19306633226287
ENSRNOG00000000606	Pcdh15	0.642974625895954	NA		1.93331716602834	2.01324909346388	1.99747436360799	1.66151763179207	2.46668202036372	2.54176682048718	2.27088736683398	2.40253563482961
ENSRNOG00000000609	Ipmk	-0.341014853557769	0.554447877283045		4.00327773883335	4.14591944442505	3.85484505935888	3.80539026725691	3.66023084185906	3.66823728488624	3.56570644807455	3.71670519974215
ENSRNOG00000000610	Cisd1	-0.777958476641587	0.00567435133239277		6.58371806597916	6.98904241313965	6.87930313033432	7.46142047710987	6.05155464932587	6.21012107765524	6.12663385436985	6.47394896470408
ENSRNOG00000000611	Ube2d1	-0.337748935931042	0.296301307340714		5.40429277896425	5.71774109741785	5.69713607249255	5.39596539622535	5.33827327688473	5.28151774427024	5.14713530287351	5.14153621528892
ENSRNOG00000000613	Tfam	-0.788132400573741	0.106061711248418		4.00327773883335	4.57148120807998	4.35434800553164	5.15444795911597	3.80077726211954	3.74438110149931	3.71328850845735	3.86557260705612
ENSRNOG00000000614	Bicc1	0.316555921031367	0.63507896699893		3.61792076470301	3.53967525712525	3.31889680020623	3.27112163087974	3.86622859881566	3.50271711131983	3.96966585806553	3.63608438215655
ENSRNOG00000000618	Mdga2	0.265869977511838	0.715565746395869		3.24153069449549	3.10303743162437	3.52048668271296	3.27112163087974	3.50449991571154	3.41224416265264	3.64138378945982	3.55069024605896
ENSRNOG00000000622	Hint1	-1.39987232460479	0.000150726508435069		8.3452820000589	9.1937814008045	9.08410054186895	9.94454889042802	7.57377606878948	7.84391354322466	7.88064592575743	8.06739518583222
ENSRNOG00000000632	Cdk1	-0.610639582616831	0.425086896726239		3.09054797792124	3.10303743162437	3.69733061414405	4.01296541855242	2.62632841557738	2.98002973018284	3.48583858098504	2.40253563482961
ENSRNOG00000000633	Rhobtb1	0.245979543811502	NA		2.25068820939312	2.01324909346388	1.99747436360799	1.66151763179207	2.28714559307712	1.90920078527791	2.4499307335768	2.19306633226287
ENSRNOG00000000634	Cabcoco1	-0.495412250417685	0.40048006160596		3.50303318058944	4.57148120807998	3.99684226304938	4.50047786124213	3.73221486832675	3.50271711131983	3.48583858098504	4.00050549042627
ENSRNOG00000000635	Arid5b	0.832697445958879	NA		2.92189743353692	2.47387916348192	2.45667615953896	2.41331857269211	3.32990153674084	3.50271711131983	3.40128875402947	3.14731970635557
ENSRNOG00000000636	Rtkn2	0.989935742228771	0.161739305645908		3.24153069449549	2.47387916348192	2.80446811925906	1.66151763179207	3.73221486832675	3.74438110149931	3.40128875402947	3.63608438215655
ENSRNOG00000000638	Zfp365	-0.129001874243233	0.853378983650116		3.91615348986154	4.01654244218184	3.69733061414405	3.56284765376128	3.80077726211954	3.8167068072035	3.48583858098504	3.71670519974215
ENSRNOG00000000640	Egr2	1.09407884461806	NA		0.955888976426942	0	1.31990793961555	0	1.5560356300827	1.24975165471999	1.18611994618132	1.28042511035634
ENSRNOG00000000641	Nrbf2	-0.614887539688614	0.206241439847787		4.00327773883335	4.26464308168933	4.64062258214282	4.96757803444765	3.9288389978285	3.88557909404063	3.7817789526848	3.93461598030827
ENSRNOG00000000645	Reep3	0.233905136987318	0.448448624257439		5.97785504402583	5.83750719940685	5.99668419462717	5.23952606023352	6.03741684787105	6.11293444426046	6.05924885219691	6.01335487519828
ENSRNOG00000000648	Jmjd1c	0.475126436828747	0.300105097367338		4.49919624944146	4.26464308168933	4.12610721590833	3.56284765376128	4.71291569056596	4.72754419638111	4.65721655911635	4.53301097043144
ENSRNOG00000000655	Ptprc	-0.311156714816571	0.597311356477483		4.37401460126137	4.01654244218184	4.45621640426422	4.01296541855242	3.80077726211954	3.88557909404063	4.41996988328732	3.55069024605896
ENSRNOG00000000657	Nek7	-0.684041928103656	0.00581622714382362		6.14043748497971	6.54883047845637	6.61871755826558	6.7988029973676	5.85598439743201	5.82805258615228	5.80328345889242	5.89707878549947
ENSRNOG00000000658	Acacb	-0.291382350002351	NA		1.93331716602834	1.33253708570291	1.31990793961555	0	1.19763364086189	1.24975165471999	1.18611994618132	1.28042511035634
ENSRNOG00000000661	Hps4	0.474495317404571	0.520581078141485		3.50303318058944	3.10303743162437	2.80446811925906	2.41331857269211	3.66023084185906	3.66823728488624	3.40128875402947	3.25921712871403
ENSRNOG00000000662	Srrd	-0.941681915370009	NA		2.5106765642962	2.82248684954276	2.80446811925906	3.27112163087974	2.08204812613733	2.15218735069341	2.06643335096257	1.94793199463306
ENSRNOG00000000663	Tfip11	0.862483449300415	NA		2.25068820939312	2.01324909346388	1.99747436360799	2.41331857269211	2.90075238056756	2.84820163537834	2.88303386937755	2.89355140891824
ENSRNOG00000000664	Tpst2	-0.164130947369439	0.828934982963623		3.50303318058944	3.53967525712525	3.52048668271296	3.56284765376128	3.2339808219747	3.31571569355352	3.40128875402947	3.55069024605896
ENSRNOG00000000665	Pitpnb	-0.658079832002297	0.0600034949244015		5.08287750208204	5.63199057732563	5.77805253051235	6.042310308538	4.94267988457844	5.09051965389666	4.92287294900033	5.01971612493193
ENSRNOG00000000692	Ung	0.0835919334036212	NA		1.93331716602834	1.33253708570291	1.31990793961555	1.66151763179207	1.5560356300827	2.15218735069341	1.5425549484562	1.28042511035634
ENSRNOG00000000693	Svop	0.635688129255215	NA		2.5106765642962	2.47387916348192	1.99747436360799	1.66151763179207	2.77005557011594	2.98002973018284	2.60918725059878	2.74769282195732
ENSRNOG00000000695	Ssh1	0.778250847652682	NA		2.5106765642962	2.01324909346388	1.99747436360799	1.66151763179207	2.77005557011594	2.98002973018284	2.75259838798667	2.58541183429005
ENSRNOG00000000697	Coro1c	0.416517578159151	0.28265442254918		4.82035573203273	4.47627308369995	4.72467921192479	4.63217539050778	5.14082917736971	5.14771865214806	5.17286708906785	4.85137706297938
ENSRNOG00000000699	Selplg	0.484414800971456	0.596795908995123		5.27019183304054	3.53967525712525	3.08449104497935	2.41331857269211	4.35081353870699	4.48278860639274	4.86090281302614	4.39283093543478
ENSRNOG00000000700	Tmem119	0.0808343967348631	NA		3.24153069449549	2.47387916348192	1.99747436360799	1.66151763179207	2.08204812613733	2.3600873807123	3.00264814870714	2.89355140891824
ENSRNOG00000000701	Iscu	-0.783358098292226	0.000192105432818408		7.47311810768887	7.69703313561534	7.58910601221913	7.91377225372986	6.64331957884538	6.87579737724529	6.83933692144132	7.15463017089307
ENSRNOG00000000702	Sart3	0.477212700767373	NA		2.73088929068579	2.47387916348192	1.99747436360799	1.66151763179207	2.77005557011594	2.84820163537834	2.88303386937755	2.40253563482961
ENSRNOG00000000704	Cmklr1	0.483288244969972	0.528178937300286		2.73088929068579	2.82248684954276	3.08449104497935	2.90505700106373	3.2339808219747	3.41224416265264	3.40128875402947	3.14731970635557
ENSRNOG00000000708	Sgsm1	1.27521354057644	NA		2.25068820939312	2.01324909346388	1.99747436360799	1.66151763179207	3.2339808219747	3.10081397323126	3.00264814870714	3.02600807093504
ENSRNOG00000000716	Htr1f	-0.426873078096363	NA		0.955888976426942	1.33253708570291	1.99747436360799	1.66151763179207	1.19763364086189	1.24975165471999	0.71167093792883	1.65244434354464
ENSRNOG00000000718	Cggbp1	-0.710409889681337	0.0371341159223464		5.04230876242154	5.28396967031913	5.47244071531963	5.53708845387943	4.43949710870131	4.5690705656044	4.76265137357757	4.74005854161226
ENSRNOG00000000720	MGC95208	-1.06009606889066	0.0181813037940825		4.16317197066233	4.57148120807998	4.45621640426422	4.96757803444765	3.50449991571154	3.50271711131983	3.56570644807455	3.55069024605896
ENSRNOG00000000723	RT1-CE5	0.12447290604365	NA		2.73088929068579	2.82248684954276	2.45667615953896	2.41331857269211	2.77005557011594	2.70310499349368	2.88303386937755	2.58541183429005
ENSRNOG00000000728	Clic2	-0.753071727615961	0.285206424148843		3.37819882731892	3.53967525712525	3.08449104497935	3.80539026725691	2.62632841557738	2.54176682048718	2.60918725059878	3.25921712871403
ENSRNOG00000000729	Tmlhe	-0.125789231061164	NA		3.09054797792124	2.82248684954276	2.80446811925906	2.90505700106373	2.77005557011594	2.98002973018284	2.60918725059878	2.89355140891824
ENSRNOG00000000763	RT1-M3-1	0.085445269025109	NA		2.5106765642962	2.47387916348192	1.99747436360799	2.90505700106373	2.46668202036372	2.54176682048718	2.60918725059878	2.58541183429005
ENSRNOG00000000768	Ubd	-1.77113734211809	NA		0.955888976426942	1.33253708570291	0	0	0	0	0.71167093792883	0
ENSRNOG00000000774	Gabbr1	0.757024211534781	0.00888541338176435		6.0409897860753	5.58712504041152	5.42297468257821	5.15444795911597	6.43262008087809	6.41038004088673	6.20354923007577	6.45056593813421
ENSRNOG00000000775	Mog	-0.0795207342715395	0.770650083940067		7.37851438671275	7.62117476416757	7.31858067375174	7.44360088846375	7.38011326605128	7.41358220194553	7.09624139955597	7.53414411621523
ENSRNOG00000000777	RT1-S3	0.166483839442271	0.826504315942993		3.61792076470301	3.33781246848906	3.31889680020623	3.27112163087974	3.73221486832675	3.41224416265264	3.56570644807455	3.55069024605896
ENSRNOG00000000778	Znrd1as1	-0.654359898883715	NA		2.25068820939312	2.82248684954276	2.45667615953896	2.90505700106373	1.842883542693	1.90920078527791	2.06643335096257	2.40253563482961
ENSRNOG00000000779	Znrd1	-0.906400035922327	NA		3.09054797792124	3.10303743162437	3.08449104497935	3.56284765376128	2.28714559307712	2.15218735069341	2.60918725059878	2.58541183429005
ENSRNOG00000000780	Ppp1r11	-0.0889920539450118	0.84121188593658		5.08287750208204	5.22661802896702	5.01910307780892	5.15444795911597	5.05921630580164	4.96883295441473	4.95288757404899	5.14153621528892
ENSRNOG00000000785	Trim39	-0.281018014234007	NA		2.25068820939312	2.47387916348192	1.99747436360799	2.41331857269211	2.08204812613733	1.90920078527791	2.06643335096257	2.19306633226287
ENSRNOG00000000786	Rpp21	-1.32911343601784	0.0220371056045382		3.37819882731892	4.01654244218184	4.2447365003696	4.86420531444165	2.90075238056756	2.98002973018284	3.00264814870714	2.89355140891824
ENSRNOG00000000787	AABR07044364.1	-0.354945317754382	NA		1.93331716602834	2.01324909346388	1.99747436360799	2.41331857269211	1.842883542693	1.90920078527791	2.06643335096257	1.28042511035634
ENSRNOG00000000795	RT1-N3	-0.75971772646514	NA		2.25068820939312	2.47387916348192	2.45667615953896	2.41331857269211	1.5560356300827	1.61683158547724	2.27088736683398	1.65244434354464
ENSRNOG00000000796	Ranbp2	0.231732291758124	0.583288021280792		4.91327291935079	4.66079332907106	4.64062258214282	4.63217539050778	5.03095277516033	4.87032029529059	5.01110605602069	4.9210869159852
ENSRNOG00000000798	Gnl1	-0.354271287963116	0.650857183755958		2.92189743353692	3.33781246848906	3.31889680020623	3.56284765376128	2.90075238056756	2.98002973018284	2.75259838798667	3.14731970635557
ENSRNOG00000000799	Abcf1	0.377419648888287	0.48148881679924		4.00327773883335	3.87440999862249	3.85484505935888	3.56284765376128	4.25631939191014	4.29300736711407	4.2849060364872	4.00050549042627
ENSRNOG00000000800	Man1a1	0.497764521972218	NA		2.73088929068579	2.47387916348192	2.45667615953896	2.41331857269211	2.90075238056756	2.98002973018284	3.21569374796709	2.74769282195732
ENSRNOG00000000801	Msl3l2	-0.201332447461135	NA		2.25068820939312	2.01324909346388	2.45667615953896	2.41331857269211	2.08204812613733	2.15218735069341	1.82814379798016	2.40253563482961
ENSRNOG00000000802	Tbc1d32	-0.401248311348197	NA		2.25068820939312	2.47387916348192	2.45667615953896	2.90505700106373	2.08204812613733	2.15218735069341	2.27088736683398	2.19306633226287
ENSRNOG00000000804	Mrps18b	0.248867337664334	NA		2.73088929068579	3.10303743162437	2.80446811925906	2.90505700106373	3.13122549985147	3.10081397323126	3.00264814870714	3.14731970635557
ENSRNOG00000000805	Gja1	1.055707994797	7.52534689834169e-10		6.80598107384184	6.59488380044688	6.96820192699086	6.65134737970693	7.8166321519845	7.84823362163278	7.90003372887081	7.70196683353091
ENSRNOG00000000808	Hsf2	-0.0640712909261226	0.93211378331955		3.91615348986154	3.71672909254474	3.99684226304938	3.56284765376128	3.50449991571154	3.88557909404063	3.56570644807455	4.06351672784274
ENSRNOG00000000809	Atat1	0.464278600513648	0.392235115670158		4.00327773883335	3.71672909254474	3.69733061414405	3.27112163087974	4.30433997841122	4.18785170398753	4.08257446763361	4.12389066768781
ENSRNOG00000000811	Pkib	-1.16496439752253	NA		3.09054797792124	3.10303743162437	3.52048668271296	4.01296541855242	2.08204812613733	2.3600873807123	2.60918725059878	2.58541183429005
ENSRNOG00000000812	RGD1302996	0.686171216306638	0.270287251496911		3.37819882731892	3.10303743162437	3.31889680020623	2.90505700106373	4.15519952640631	3.8167068072035	3.71328850845735	3.63608438215655
ENSRNOG00000000814	Fabp7	-1.01876950182369	3.71167977891273e-05		9.32415007317207	9.63232603929954	10.0029608588087	9.91898337919541	8.3213877567953	8.99289242958646	8.79507003166561	8.70839000261102
ENSRNOG00000000815	Smpdl3a	-0.360846025848578	0.343072004809722		5.55609069415643	5.16689175575819	5.56655810650412	5.8392232927255	5.05921630580164	4.87032029529059	5.53221366959289	5.19879412736534
ENSRNOG00000000816	Ppp1r18	-0.1670955097419	0.771955394850779		4.43796274023528	4.26464308168933	3.99684226304938	4.35553939796838	3.86622859881566	4.13225258190995	4.33134653160367	4.12389066768781
ENSRNOG00000000818	Nrm	1.56266311553844	NA		0.955888976426942	0	0	0	1.19763364086189	1.24975165471999	1.82814379798016	0
ENSRNOG00000000823	Gcc2	-0.190417971765284	0.713799323685918		4.30709992968373	4.37433512861933	4.45621640426422	4.50047786124213	4.25631939191014	4.24138740140882	4.13587917857511	4.23754979278758
ENSRNOG00000000824	Dse	-0.452500055690795	0.501937276626928		3.50303318058944	3.33781246848906	3.69733061414405	3.56284765376128	3.13122549985147	2.98002973018284	3.31147367098473	3.02600807093504
ENSRNOG00000000825	Calhm5	-0.0676974427282119	NA		0.955888976426942	0	0	1.66151763179207	0.719679163848423	0.756171397546499	0.71167093792883	0.777832262941357
ENSRNOG00000000826	Flot1	0.0729966827753971	0.903345866709481		4.43796274023528	4.14591944442505	4.2447365003696	4.75285003096457	4.39583664732196	4.65048224080644	4.54346454497975	4.23754979278758
ENSRNOG00000000827	Ier3	-1.1033953286716	0.023200957955321		4.08543886138466	4.01654244218184	4.45621640426422	4.86420531444165	3.2339808219747	3.41224416265264	3.40128875402947	3.25921712871403
ENSRNOG00000000831	Gtf2h4	-0.120442270383532	NA		2.25068820939312	2.01324909346388	1.99747436360799	1.66151763179207	2.08204812613733	1.90920078527791	1.82814379798016	1.94793199463306
ENSRNOG00000000833	Vars2	0.861725077514952	NA		1.52584291029544	1.33253708570291	1.31990793961555	1.66151763179207	2.08204812613733	2.15218735069341	2.06643335096257	1.94793199463306
ENSRNOG00000000836	Ltb	-2.44211962061998	NA		0.955888976426942	1.33253708570291	0	1.66151763179207	0	0	0.71167093792883	0
ENSRNOG00000000839	Nfkbil1	-0.442104830400504	NA		2.25068820939312	2.01324909346388	2.45667615953896	2.41331857269211	1.842883542693	1.90920078527791	2.06643335096257	1.94793199463306
ENSRNOG00000000840	Atp6v1g2	0.108906974028965	0.74040648536069		5.91183047440128	6.23657174010524	5.96246974390536	6.30169165806481	6.28486713702252	6.15538995324569	6.01725342179588	6.32760386708538
ENSRNOG00000000841	Ddx39b	-0.0270117915068339	0.959952640861599		4.82035573203273	4.97126923447695	4.72467921192479	4.50047786124213	4.74806564832051	4.72754419638111	4.72835551168386	4.81521692553852
ENSRNOG00000000842	Ddah2	-0.368879555325441	0.469734202467123		4.16317197066233	4.14591944442505	4.35434800553164	4.50047786124213	4.04645424448581	4.07442457555525	3.7817789526848	3.79305820021772
ENSRNOG00000000843	Ly6g6c	-1.84830012626676	NA		0	0	1.31990793961555	0	0	0	0	0
ENSRNOG00000000844	Ly6g6d	-2.25077531612755	NA		0.955888976426942	2.01324909346388	1.31990793961555	3.27112163087974	0.719679163848423	0.756171397546499	0.71167093792883	0.777832262941357
ENSRNOG00000000847	Csnk2b	-0.159714922478448	0.724311437065475		4.77155217138927	4.8996872065541	4.87938886594217	5.06403650342787	4.9120131269234	4.76458459193156	4.58238699171978	4.66076849170263
ENSRNOG00000000848	Gpank1	-0.866884608533004	0.204118235684198		3.09054797792124	3.53967525712525	3.52048668271296	3.80539026725691	2.90075238056756	2.84820163537834	2.60918725059878	2.40253563482961
ENSRNOG00000000850	Apom	-1.7712561946423	NA		0.955888976426942	1.33253708570291	0	0	0	0.756171397546499	0	0
ENSRNOG00000000851	Bag6	0.874339557531942	0.0412626113402316		4.37401460126137	3.87440999862249	3.85484505935888	3.56284765376128	4.94267988457844	4.80069775244413	4.89222059188109	4.70095816753172
ENSRNOG00000000852	Prrc2a	1.4587913543984	0.00285386721003631		5.2346242093102	4.14591944442505	3.31889680020623	3.80539026725691	5.93437180129812	5.86262994626886	5.8196652129346	5.52408942031072
ENSRNOG00000000853	Aif1	-1.92231512061543	1.89518570140414e-05		5.16074507964881	5.67550284565703	6.32759027240384	6.77049297767616	3.86622859881566	4.24138740140882	4.33134653160367	4.39283093543478
ENSRNOG00000000854	Ncr3	-1.61811973830911	NA		0.955888976426942	0	1.31990793961555	2.41331857269211	0.719679163848423	0.756171397546499	0.71167093792883	0
ENSRNOG00000000855	Lst1	-1.10263374111218	0.16319300090589		2.92189743353692	2.82248684954276	3.85484505935888	4.19439681223021	2.08204812613733	2.15218735069341	3.11309998781388	2.58541183429005
ENSRNOG00000000857	Msh5	-0.405627605867483	NA		0	0	0	0	0.719679163848423	0	0	0
ENSRNOG00000000858	Sapcd1	-1.13989940461868	0.0873413303691122		2.92189743353692	3.87440999862249	3.85484505935888	4.19439681223021	2.77005557011594	2.3600873807123	2.60918725059878	3.02600807093504
ENSRNOG00000000860	Vwa7	0.892091542132536	NA		1.52584291029544	1.33253708570291	1.31990793961555	0	1.842883542693	2.15218735069341	1.5425549484562	1.65244434354464
ENSRNOG00000000861	Zic3	0.149109423999399	NA		1.52584291029544	2.01324909346388	1.31990793961555	1.66151763179207	1.842883542693	1.90920078527791	1.5425549484562	1.65244434354464
ENSRNOG00000000866	Rbmx	-0.0669751975901873	0.909794791565224		4.37401460126137	4.26464308168933	4.45621640426422	4.50047786124213	4.30433997841122	4.43763208711739	4.2849060364872	4.29118879975745
ENSRNOG00000000867	Vars1	0.980460877828518	0.174787424632104		2.92189743353692	2.47387916348192	2.45667615953896	2.41331857269211	3.58446564559501	3.58784966025313	3.48583858098504	3.25921712871403
ENSRNOG00000000869	Arhgef6	0.233017804061425	NA		2.73088929068579	2.47387916348192	2.45667615953896	2.41331857269211	2.62632841557738	2.84820163537834	2.75259838798667	2.74769282195732
ENSRNOG00000000875	Fhl1	-0.0488235474090323	0.946237537452775		6.21533717763682	5.10458568300769	4.64062258214282	4.96757803444765	5.44922593111968	5.33174598676168	5.38587233819823	5.25386605979663
ENSRNOG00000000879	Slc9a6	0.498558163048906	0.191926956112784		4.72103970378255	4.57148120807998	4.64062258214282	4.35553939796838	5.21807137552788	5.00023031788368	4.92287294900033	5.17044921033529
ENSRNOG00000000881	Mmgt1	-0.200720503256467	0.675328404615574		4.55793624879128	4.57148120807998	4.72467921192479	4.50047786124213	4.25631939191014	4.48278860639274	4.41996988328732	4.44108694848465
ENSRNOG00000000885		1.06409021436853	0.0549246353880745		4.00327773883335	3.33781246848906	3.08449104497935	2.41331857269211	4.56306974355505	4.5690705656044	4.18728436190234	4.29118879975745
ENSRNOG00000000886	Caln1	0.722474172333142	0.20805752853144		3.37819882731892	3.53967525712525	3.31889680020623	3.27112163087974	4.30433997841122	4.13225258190995	3.71328850845735	4.00050549042627
ENSRNOG00000000888	Sbds	-0.401916922650597	0.111623970124706		6.41919685884849	6.70396886815955	6.45610144254908	6.93257516786684	6.14682020595144	6.24984851261228	6.11340629588169	6.37805312051447
ENSRNOG00000000889	AABR07011057.1	-1.12696283597797	NA		0	0	0	1.66151763179207	0	0	0	0.777832262941357
ENSRNOG00000000891		-0.504825195667853	0.432426500132845		3.61792076470301	3.53967525712525	3.69733061414405	3.56284765376128	3.13122549985147	3.10081397323126	3.00264814870714	3.36305685110139
ENSRNOG00000000893	Tmem248	0.0700981219189003	0.911452350673938		4.16317197066233	3.87440999862249	4.35434800553164	4.35553939796838	4.25631939191014	4.18785170398753	4.33134653160367	4.23754979278758
ENSRNOG00000000894	Fry	1.24894345073285	0.0669881683758729		3.09054797792124	2.47387916348192	2.45667615953896	2.41331857269211	4.10185124762578	3.88557909404063	3.7817789526848	3.36305685110139
ENSRNOG00000000895	Rabgef1	-0.159902945977047	0.81877090306844		3.72433037676754	3.71672909254474	3.52048668271296	4.19439681223021	3.66023084185906	3.58784966025313	3.56570644807455	3.71670519974215
ENSRNOG00000000897	Rxfp2	-0.405627605867483	NA		0	0	0	0	0	0	0	0.777832262941357
ENSRNOG00000000900	Tpst1	-0.46332102675346	0.180127617878763		5.04230876242154	5.28396967031913	5.42297468257821	5.3198651370808	4.81589621276471	4.76458459193156	4.72835551168386	4.9210869159852
ENSRNOG00000000901	Crcp	-0.8759351420592	0.0543406484280296		4.16317197066233	4.57148120807998	4.55136385368544	4.75285003096457	3.50449991571154	3.58784966025313	3.90971511485316	3.63608438215655
ENSRNOG00000000902	Hsph1	0.320035208386969	0.228073031190506		5.76996075486902	5.83750719940685	5.77805253051235	5.72584451284	6.18579817017542	6.09850035474543	6.0453857602063	6.04492513490639
ENSRNOG00000000903	Asl	0.162577387867271	NA		2.92189743353692	2.82248684954276	2.80446811925906	2.90505700106373	2.90075238056756	3.10081397323126	3.00264814870714	3.02600807093504
ENSRNOG00000000905	Tex26	0.320394718160831	NA		0	0	0	0	0.719679163848423	0	0	0.777832262941357
ENSRNOG00000000906	Medag	0.162709665731474	NA		2.73088929068579	2.82248684954276	1.99747436360799	3.27112163087974	3.02058636635697	2.54176682048718	3.11309998781388	2.74769282195732
ENSRNOG00000000907	Alox5ap	-1.38853525802313	0.00292040200294139		4.30709992968373	4.66079332907106	5.01910307780892	5.53708845387943	3.2339808219747	3.50271711131983	3.7817789526848	3.79305820021772
ENSRNOG00000000909	Uspl1	-0.197827209569082	NA		2.73088929068579	3.10303743162437	3.08449104497935	2.90505700106373	2.77005557011594	2.70310499349368	2.88303386937755	2.74769282195732
ENSRNOG00000000913	Gusb	-0.0179897997152296	NA		2.5106765642962	2.47387916348192	2.80446811925906	2.41331857269211	2.28714559307712	2.70310499349368	2.88303386937755	2.19306633226287
ENSRNOG00000000916	LOC100910196	0.518544648809422	NA		2.73088929068579	2.01324909346388	2.45667615953896	1.66151763179207	3.02058636635697	2.84820163537834	2.88303386937755	2.19306633226287
ENSRNOG00000000917	Nupr2	-1.71633751446717	0.00146997085999004		3.82342772734509	4.47627308369995	4.45621640426422	4.63217539050778	2.08204812613733	3.10081397323126	3.00264814870714	2.74769282195732
ENSRNOG00000000918	Zbed5	-0.986585311607358	0.163710937588742		3.09054797792124	3.71672909254474	3.31889680020623	3.56284765376128	2.62632841557738	2.84820163537834	2.06643335096257	2.58541183429005
ENSRNOG00000000920	Phkg1	0.461012216978724	NA		2.5106765642962	2.47387916348192	1.31990793961555	1.66151763179207	2.77005557011594	2.54176682048718	2.27088736683398	2.40253563482961
ENSRNOG00000000921	Ubl3	-0.411597456260077	0.0509530006384832		7.13017547708698	7.31214763761524	7.29127373050893	7.56394931901298	6.86764967463464	7.00523657711984	6.72223060121069	7.02607013789616
ENSRNOG00000000922	Sumf2	0.112512908104088	NA		1.93331716602834	2.01324909346388	2.45667615953896	2.41331857269211	2.46668202036372	2.15218735069341	2.27088736683398	2.19306633226287
ENSRNOG00000000923	Cct6a	-0.15087611851476	0.648987618952026		5.76996075486902	5.63199057732563	5.89150594306613	6.22030488673179	5.66689329560389	5.70005622326295	5.75299163654978	5.77060321095613
ENSRNOG00000000924	Slc7a1	1.71992964639859	0.0219179942836303		2.73088929068579	2.01324909346388	1.99747436360799	1.66151763179207	3.98884485750557	3.74438110149931	3.84716471914885	3.25921712871403
ENSRNOG00000000925	Psph	-0.632630866695485	0.391839187075378		3.09054797792124	3.10303743162437	3.31889680020623	4.01296541855242	2.46668202036372	2.84820163537834	2.75259838798667	3.14731970635557
ENSRNOG00000000926	Mrps17	-0.988472685298635	0.0150206191403312		4.55793624879128	5.10458568300769	5.01910307780892	4.96757803444765	3.50449991571154	4.07442457555525	4.08257446763361	4.12389066768781
ENSRNOG00000000931	Sfswap	0.245357535476426	NA		3.24153069449549	2.82248684954276	2.80446811925906	2.41331857269211	3.13122549985147	3.21226256974324	3.11309998781388	3.02600807093504
ENSRNOG00000000936	Stx2	-0.0338754990013214	0.969142640500825		3.37819882731892	3.33781246848906	3.31889680020623	3.27112163087974	3.32990153674084	3.21226256974324	3.40128875402947	3.25921712871403
ENSRNOG00000000937	Slc46a3	-0.0549227628298492	NA		1.93331716602834	1.33253708570291	2.45667615953896	1.66151763179207	1.842883542693	1.90920078527791	1.82814379798016	1.94793199463306
ENSRNOG00000000938	Ran	-0.887512374381627	0.00160814762152791		7.07090431711737	7.29829658163059	7.57784969374447	8.06128710398143	6.51655427481118	6.705291814554	6.76515371248357	6.6173450574042
ENSRNOG00000000940	Flt1	1.83831962702768	NA		1.93331716602834	2.01324909346388	1.99747436360799	1.66151763179207	3.80077726211954	3.31571569355352	3.56570644807455	3.02600807093504
ENSRNOG00000000942	Pan3	-0.713468646443878	0.11920352720506		4.16317197066233	4.74489730582901	4.80410686241496	5.3198651370808	3.98884485750557	4.01418148950127	4.18728436190234	4.12389066768781
ENSRNOG00000000952	Gsx1	-0.405627605867483	NA		0	0	0	0	0	0.756171397546499	0	0
ENSRNOG00000000954	Polr1d	-1.43422146383872	0.000351157562545842		5.46694122798397	6.17726468130675	6.38037618164716	6.95790304659204	4.52304349465199	4.96883295441473	4.98229046351872	5.11203190532156
ENSRNOG00000000955	Lnx2	0.311524804563959	NA		2.5106765642962	2.47387916348192	1.99747436360799	2.41331857269211	2.62632841557738	2.70310499349368	2.75259838798667	2.40253563482961
ENSRNOG00000000956	Rasl11a	-1.11604626044034	NA		0.955888976426942	1.33253708570291	1.31990793961555	1.66151763179207	1.19763364086189	0.756171397546499	0	0.777832262941357
ENSRNOG00000000957	Rpl21	-1.76071477047016	1.39887985570555e-06		8.56525201329268	9.41528719790161	9.5348249692396	10.0689014372914	7.23898988888284	7.68875890127882	7.82086844343991	8.05968845245929
ENSRNOG00000000961	Glt1d1	-0.291265620574863	NA		2.92189743353692	3.53967525712525	2.80446811925906	3.27112163087974	2.90075238056756	2.98002973018284	2.60918725059878	3.02600807093504
ENSRNOG00000000962	Slc15a4	0.53921933605915	0.447656455311342		3.24153069449549	2.82248684954276	2.80446811925906	2.90505700106373	3.41984040469861	3.41224416265264	3.56570644807455	3.45992179377379
ENSRNOG00000000963	Tmem132c	0.684335820267464	NA		0.955888976426942	1.33253708570291	1.31990793961555	0	1.5560356300827	1.61683158547724	1.18611994618132	1.28042511035634
ENSRNOG00000000967	Aacs	1.15477672290608	0.0135977285639069		4.08543886138466	3.71672909254474	3.85484505935888	2.90505700106373	5.2429263155264	4.65048224080644	4.69322447160844	4.77812710796262
ENSRNOG00000000968	Rnf6	0.252365152410264	0.66564416039034		3.91615348986154	3.87440999862249	3.85484505935888	3.56284765376128	4.10185124762578	4.01418148950127	4.08257446763361	4.06351672784274
ENSRNOG00000000974	Zfp358	0.398487298980552	0.555223074829804		3.72433037676754	3.71672909254474	3.08449104497935	2.41331857269211	3.86622859881566	3.8167068072035	3.64138378945982	3.71670519974215
ENSRNOG00000000975	Mcoln1	0.41888586585984	0.435200535429216		4.00327773883335	3.71672909254474	3.69733061414405	3.56284765376128	4.20664522629162	4.18785170398753	4.08257446763361	4.23754979278758
ENSRNOG00000000977	Pnpla6	1.28675827297896	NA		2.5106765642962	2.01324909346388	1.99747436360799	1.66151763179207	3.32990153674084	3.41224416265264	3.21569374796709	2.89355140891824
ENSRNOG00000000979	Bri3bp	0.197279053406043	0.711135679799651		4.30709992968373	3.87440999862249	4.35434800553164	4.35553939796838	4.52304349465199	4.52657451329249	4.2849060364872	4.34290480619212
ENSRNOG00000000981	Scarb1	0.41993963636805	0.600066073176141		3.24153069449549	2.82248684954276	2.80446811925906	2.41331857269211	3.32990153674084	3.41224416265264	3.31147367098473	3.02600807093504
ENSRNOG00000000983	Zfp394	-0.0654806788904958	NA		2.5106765642962	2.82248684954276	2.45667615953896	2.41331857269211	2.46668202036372	2.3600873807123	2.60918725059878	2.58541183429005
ENSRNOG00000000985	Cpsf4	-0.787082689392427	0.137873029845363		3.91615348986154	4.14591944442505	3.85484505935888	4.63217539050778	3.32990153674084	3.21226256974324	3.48583858098504	3.55069024605896
ENSRNOG00000000986	Camsap3	1.47312463624416	NA		1.52584291029544	0	0	1.66151763179207	1.842883542693	1.90920078527791	2.06643335096257	1.94793199463306
ENSRNOG00000000987	Ptcd1	-0.132908087978306	NA		2.25068820939312	2.47387916348192	2.45667615953896	2.41331857269211	1.842883542693	2.70310499349368	2.27088736683398	2.19306633226287
ENSRNOG00000000988	Xab2	0.580474397363486	0.361581246401445		3.50303318058944	3.33781246848906	3.08449104497935	2.90505700106373	3.98884485750557	3.9513127760188	3.64138378945982	3.55069024605896
ENSRNOG00000000989	Bud31	-1.11242480014717	0.000939033875565091		5.46694122798397	5.87531725846573	6.18650225717413	6.55505114958248	4.78237953884374	4.96883295441473	5.01110605602069	5.051148991042
ENSRNOG00000000990	Pdap1	-0.847077949846975	0.0112081071027289		6.15953010148633	6.8248369418126	6.80401653406776	7.38878219061912	5.96457185549701	5.84544485404306	5.98856157863616	6.17901875546094
ENSRNOG00000000991	Arpc1b	-1.16577590182978	0.000826777734123985		6.15953010148633	6.17726468130675	6.59657911043591	7.14595185702801	5.26736029350167	5.30685044505498	5.80328345889242	5.17044921033529
ENSRNOG00000000994	Stxbp2	-0.619514571834221	NA		2.92189743353692	2.47387916348192	2.80446811925906	2.90505700106373	1.842883542693	2.15218735069341	2.60918725059878	2.40253563482961
ENSRNOG00000000996	Arpc1a	-0.637016566167967	0.0739196635912516		5.12233657718951	5.49297797485334	5.8546706406783	5.99415535932103	5.11413459756899	5.11940260786251	4.92287294900033	4.81521692553852
ENSRNOG00000000999	Smurf1	0.74623912499511	0.25537881388248		3.37819882731892	3.10303743162437	2.80446811925906	2.41331857269211	3.80077726211954	3.8167068072035	3.64138378945982	3.55069024605896
ENSRNOG00000001003	Trappc5	-0.539533280286086	0.217699756539276		4.49919624944146	4.66079332907106	4.45621640426422	4.75285003096457	3.86622859881566	4.13225258190995	4.02722444178612	4.23754979278758
ENSRNOG00000001004	Ncor2	1.53940827178715	0.00148128257434903		4.30709992968373	3.33781246848906	2.80446811925906	3.27112163087974	5.2429263155264	5.2294775017276	5.03935735432955	4.77812710796262
ENSRNOG00000001006	Nptx2	1.00086015773542	NA		1.93331716602834	1.33253708570291	1.31990793961555	0	2.28714559307712	2.15218735069341	2.06643335096257	1.94793199463306
ENSRNOG00000001007	Baiap2l1	0.245601105097322	NA		0.955888976426942	0	0	1.66151763179207	0.719679163848423	0.756171397546499	1.18611994618132	0.777832262941357
ENSRNOG00000001009	Bri3	-1.08543519830318	0.000458274878820014		5.30490364344488	5.67550284565703	5.52026676928666	5.89273745721678	4.39583664732196	4.68952769315102	4.46232026727742	4.5768659574481
ENSRNOG00000001010	Tecpr1	1.09375707322264	NA		2.73088929068579	2.47387916348192	2.45667615953896	1.66151763179207	3.58446564559501	3.31571569355352	3.40128875402947	3.25921712871403
ENSRNOG00000001011	Rflna	-0.0600844202181333	NA		0.955888976426942	0	0	1.66151763179207	1.19763364086189	0.756171397546499	0	0.777832262941357
ENSRNOG00000001030	Tsc22d1	-0.230563270661808	0.386577258361721		6.70563514089185	6.59488380044688	6.55125622949595	7.14595185702801	6.50632569177312	6.44501986053872	6.47577515754386	6.65874532878045
ENSRNOG00000001032	Ccz1b	-0.381429517701092	0.496857304640691		4.00327773883335	4.01654244218184	3.99684226304938	4.01296541855242	3.41984040469861	3.66823728488624	3.7817789526848	3.71670519974215
ENSRNOG00000001033	Nufip1	-0.176728357590281	0.83111341015094		3.37819882731892	3.10303743162437	3.31889680020623	3.27112163087974	3.13122549985147	3.10081397323126	3.11309998781388	3.14731970635557
ENSRNOG00000001034	Evi5l	0.890625113355961	0.138886186622071		3.50303318058944	3.33781246848906	2.80446811925906	2.41331857269211	4.04645424448581	4.01418148950127	3.84716471914885	3.93461598030827
ENSRNOG00000001035	Gtf2h3	-0.557493142450209	NA		2.92189743353692	2.82248684954276	2.45667615953896	2.90505700106373	2.28714559307712	2.3600873807123	2.27088736683398	2.40253563482961
ENSRNOG00000001036	Rsph10b	0.928272984127823	NA		0.955888976426942	0	1.31990793961555	0	1.19763364086189	1.24975165471999	1.18611994618132	1.28042511035634
ENSRNOG00000001037	Gpalpp1	-0.279908104560877	0.589173770082383		4.30709992968373	4.14591944442505	4.45621640426422	4.35553939796838	3.98884485750557	4.24138740140882	3.96966585806553	4.00050549042627
ENSRNOG00000001039	Eif2b1	-0.0467710474047778	0.956778334988734		3.09054797792124	3.53967525712525	3.52048668271296	3.80539026725691	3.32990153674084	3.41224416265264	3.56570644807455	3.36305685110139
ENSRNOG00000001040	Pms2	0.0702404544256362	NA		2.73088929068579	2.82248684954276	2.80446811925906	2.41331857269211	2.77005557011594	2.70310499349368	2.88303386937755	2.74769282195732
ENSRNOG00000001043	Ddx55	-0.0627428502218485	NA		2.25068820939312	2.47387916348192	1.31990793961555	2.41331857269211	2.08204812613733	2.15218735069341	2.06643335096257	2.19306633226287
ENSRNOG00000001044	Aimp2	0.123340410758131	0.876672810779362		3.37819882731892	3.53967525712525	3.52048668271296	3.27112163087974	3.50449991571154	3.41224416265264	3.84716471914885	3.36305685110139
ENSRNOG00000001047	Map2k7	-0.157959387179755	0.756701610543927		4.43796274023528	4.8996872065541	4.87938886594217	4.35553939796838	4.60201541318345	4.48278860639274	4.33134653160367	4.61942707655497
ENSRNOG00000001049	Tpt1	-1.79036941953144	1.07478738226113e-08		10.9650343705041	11.5924628248867	11.7612967626068	12.3285680221563	9.74052897045338	9.88827038259862	10.0344424288312	10.1163255262073
ENSRNOG00000001050	Eif2ak1	0.26623268650493	0.592273455908042		4.37401460126137	4.14591944442505	4.2447365003696	4.01296541855242	4.39583664732196	4.52657451329249	4.54346454497975	4.44108694848465
ENSRNOG00000001052	Slc25a30	-0.394292000712777	0.538378802045551		3.61792076470301	3.53967525712525	4.35434800553164	3.80539026725691	3.2339808219747	3.31571569355352	3.56570644807455	3.79305820021772
ENSRNOG00000001053	Tmed2	-0.474961826419173	0.030137445346024		6.86532830946528	7.05642422279946	7.22065573341466	7.37003642917584	6.58619303494222	6.52275130691771	6.76515371248357	6.71869995033094
ENSRNOG00000001055	Rilpl1	0.573619620096641	0.326102625155802		3.82342772734509	3.53967525712525	3.31889680020623	2.90505700106373	4.10185124762578	4.07442457555525	3.7817789526848	4.12389066768781
ENSRNOG00000001056	Snapc2	-0.686280480380388	0.0159182553400981		6.19697364016044	6.61737065370597	6.24460338820035	6.93257516786684	5.62968249521469	5.89639794420101	5.76995112012846	5.99730684058078
ENSRNOG00000001057	Ctxn1	-0.288293950237656	0.419112311521031		5.30490364344488	5.54081934988015	5.08419352838774	5.3198651370808	5.03095277516033	5.00023031788368	4.95288757404899	5.17044921033529
ENSRNOG00000001058	Timm44	-0.32558767769261	0.523870838420057		4.00327773883335	4.37433512861933	4.45621640426422	4.50047786124213	3.98884485750557	4.01418148950127	4.02722444178612	4.00050549042627
ENSRNOG00000001059	Usp42	0.352405191118874	NA		2.73088929068579	2.82248684954276	1.99747436360799	2.41331857269211	3.02058636635697	2.84820163537834	2.75259838798667	2.74769282195732
ENSRNOG00000001060	Snrnp35	-0.445961166153968	0.436748047810563		3.72433037676754	4.14591944442505	4.64062258214282	4.63217539050778	3.41984040469861	4.13225258190995	3.7817789526848	4.06351672784274
ENSRNOG00000001061	Rilpl2	-0.741834979966186	0.229403050014355		3.50303318058944	3.53967525712525	3.85484505935888	4.50047786124213	2.90075238056756	3.10081397323126	3.48583858098504	3.14731970635557
ENSRNOG00000001062	Kmt5a	-0.631599842736654	0.0158125893260114		5.86607333778826	6.01736460601698	6.30045493789098	6.37873130009237	5.47042806288896	5.55958855011477	5.51219486141601	5.50151138748872
ENSRNOG00000001064	Sbno1	0.303330645096445	0.468139982186514		4.61437789520552	4.57148120807998	4.64062258214282	4.35553939796838	4.8806803153352	4.87032029529059	4.89222059188109	4.77812710796262
ENSRNOG00000001065	Cyth3	0.277360789054503	NA		2.92189743353692	2.82248684954276	2.45667615953896	2.41331857269211	3.13122549985147	2.84820163537834	2.88303386937755	2.89355140891824
ENSRNOG00000001066	Itih2	0.17156762902221	NA		0.955888976426942	0	0	0	0.719679163848423	0	0.71167093792883	0.777832262941357
ENSRNOG00000001068	Rac1	0.325598007667962	0.140021352293046		7.44226771723742	7.25592719073826	7.08411913965218	6.7988029973676	7.54408444300159	7.50943962026593	7.51368375490018	7.4716306813426
ENSRNOG00000001069	Elavl1	-0.0731261605669717	0.883013305050027		4.82035573203273	4.74489730582901	5.01910307780892	4.86420531444165	4.74806564832051	4.80069775244413	4.65721655911635	4.95471810400747
ENSRNOG00000001070	Cdk2ap1	-0.704430780524839	0.00706659904610873		6.94451517911136	7.54110523136041	7.53192505804908	7.87441006397369	6.71613130218246	6.82409821015502	6.76515371248357	6.86737191074813
ENSRNOG00000001072	Cers4	0.896162709190722	0.0490111090304781		4.00327773883335	3.71672909254474	3.85484505935888	3.27112163087974	4.74806564832051	4.68952769315102	4.62028687764331	4.44108694848465
ENSRNOG00000001073	RGD1563482	-0.479717011367818	NA		1.52584291029544	2.01324909346388	2.45667615953896	2.41331857269211	1.842883542693	1.61683158547724	1.82814379798016	1.65244434354464
ENSRNOG00000001074	Mphosph9	-0.0704543439958262	NA		2.25068820939312	2.01324909346388	2.45667615953896	2.41331857269211	2.28714559307712	2.15218735069341	2.27088736683398	2.19306633226287
ENSRNOG00000001079	Daglb	0.685000559801483	0.185974621867675		3.82342772734509	3.53967525712525	3.85484505935888	3.27112163087974	4.25631939191014	4.5690705656044	4.33134653160367	4.06351672784274
ENSRNOG00000001080	Arl6ip4	-0.942197896039584	0.0743535299459961		4.16317197066233	5.03946684811377	5.01910307780892	5.66562869282129	3.73221486832675	4.24138740140882	3.7817789526848	4.5768659574481
ENSRNOG00000001081	Ogfod2	0.0220203939218592	NA		1.52584291029544	2.01324909346388	1.99747436360799	1.66151763179207	1.842883542693	1.90920078527791	1.5425549484562	1.94793199463306
ENSRNOG00000001082	Abcb9	1.22603519951217	NA		0.955888976426942	1.33253708570291	1.31990793961555	1.66151763179207	2.28714559307712	2.15218735069341	2.06643335096257	1.94793199463306
ENSRNOG00000001083	Kdelr2	-0.0817403766129021	0.871346441945659		4.91327291935079	4.97126923447695	4.72467921192479	5.06403650342787	4.8806803153352	4.76458459193156	5.06706603570553	4.5768659574481
ENSRNOG00000001086	Vps37b	0.255491362989696	NA		3.09054797792124	2.82248684954276	2.80446811925906	2.90505700106373	3.2339808219747	3.21226256974324	3.00264814870714	3.14731970635557
ENSRNOG00000001088	Rfc3	-0.530047937773656	0.427570800309995		3.37819882731892	3.10303743162437	3.69733061414405	4.19439681223021	3.13122549985147	3.21226256974324	3.11309998781388	3.02600807093504
ENSRNOG00000001090	Stard13	0.269512753799469	NA		2.73088929068579	2.47387916348192	2.45667615953896	1.66151763179207	2.77005557011594	2.70310499349368	2.60918725059878	2.58541183429005
ENSRNOG00000001091	Hip1r	0.854073692672154	0.145476377908027		3.72433037676754	3.33781246848906	3.08449104497935	2.41331857269211	4.10185124762578	4.24138740140882	3.84716471914885	4.12389066768781
ENSRNOG00000001092	Kl	0.877166660153461	NA		0	0	0	0	0.719679163848423	0.756171397546499	0.71167093792883	0
ENSRNOG00000001094	Zfp316	0.579338880039472	NA		1.52584291029544	1.33253708570291	1.31990793961555	0	1.5560356300827	1.90920078527791	1.18611994618132	1.65244434354464
ENSRNOG00000001098	Pds5b	0.380028908875254	0.390865534002546		4.37401460126137	4.37433512861933	4.35434800553164	4.01296541855242	4.74806564832051	4.65048224080644	4.62028687764331	4.66076849170263
ENSRNOG00000001099	Rbak	-0.0759282882152881	NA		1.52584291029544	2.01324909346388	1.99747436360799	1.66151763179207	1.5560356300827	1.90920078527791	1.5425549484562	1.94793199463306
ENSRNOG00000001101	Rnf216	0.31379406383422	0.677141958775228		3.37819882731892	3.10303743162437	3.08449104497935	2.90505700106373	3.66023084185906	3.50271711131983	3.31147367098473	3.25921712871403
ENSRNOG00000001103	AABR07035437.1	0.441239900138644	NA		1.93331716602834	2.01324909346388	1.31990793961555	2.41331857269211	2.46668202036372	1.90920078527791	2.4499307335768	2.19306633226287
ENSRNOG00000001104	Foxk1	1.13278266994594	NA		2.92189743353692	2.01324909346388	1.99747436360799	1.66151763179207	3.41984040469861	3.41224416265264	3.31147367098473	3.02600807093504
ENSRNOG00000001106	Denr	-0.566626713359481	0.13677429755278		5.04230876242154	5.49297797485334	5.52026676928666	6.08890970168512	4.97270831702448	4.80069775244413	5.17286708906785	4.98758312957917
ENSRNOG00000001107	AABR07035428.1	0.0800350429135328	NA		2.5106765642962	2.01324909346388	1.31990793961555	1.66151763179207	2.08204812613733	2.3600873807123	1.5425549484562	2.19306633226287
ENSRNOG00000001108	N4bp2l2	-0.494312309824395	0.162228972665534		4.95757965884541	5.16689175575819	5.37175219383857	5.53708845387943	4.71291569056596	4.76458459193156	4.76265137357757	4.81521692553852
ENSRNOG00000001111	Brca2	-0.154864971168808	NA		1.93331716602834	1.33253708570291	1.99747436360799	1.66151763179207	1.5560356300827	1.61683158547724	1.82814379798016	1.65244434354464
ENSRNOG00000001113	Mmd2	-0.26956463159649	0.341484809674563		6.08159511512188	6.32119737411774	6.27279942120294	6.58786926904465	5.88785224668143	6.09850035474543	5.94442468697854	6.20719743273763
ENSRNOG00000001114	Wipi2	0.138218514830052	0.775056593700839		4.66869429460755	4.82436722951533	4.64062258214282	4.35553939796838	4.81589621276471	4.61035058741085	4.79615084668524	4.88665298896663
ENSRNOG00000001115	Slc29a4	1.27503607787725	NA		2.25068820939312	2.47387916348192	1.31990793961555	1.66151763179207	3.41984040469861	3.31571569355352	2.88303386937755	2.58541183429005
ENSRNOG00000001117	Fbxl18	1.74804077103053	NA		0.955888976426942	0	0	0	1.5560356300827	1.24975165471999	1.5425549484562	0.777832262941357
ENSRNOG00000001120	Med13l	0.69575661517371	NA		3.09054797792124	2.47387916348192	2.45667615953896	2.41331857269211	3.32990153674084	3.21226256974324	3.40128875402947	3.25921712871403
ENSRNOG00000001123	RGD1562310	0.535406560809154	NA		2.5106765642962	2.01324909346388	1.99747436360799	2.41331857269211	2.90075238056756	2.54176682048718	2.60918725059878	2.74769282195732
ENSRNOG00000001124	Rnft2	0.820038795596894	NA		2.73088929068579	2.47387916348192	2.80446811925906	2.41331857269211	3.58446564559501	3.41224416265264	3.11309998781388	3.25921712871403
ENSRNOG00000001126	Fbxw8	0.89456730464894	NA		2.5106765642962	2.47387916348192	2.45667615953896	1.66151763179207	3.13122549985147	3.31571569355352	3.00264814870714	3.02600807093504
ENSRNOG00000001128	Tesc	-0.272517521488987	NA		2.5106765642962	3.10303743162437	3.08449104497935	3.80539026725691	3.02058636635697	2.54176682048718	2.60918725059878	3.25921712871403
ENSRNOG00000001129	Fbxo21	0.948555628972573	0.0674873995876145		4.16317197066233	3.53967525712525	3.52048668271296	2.90505700106373	4.81589621276471	4.72754419638111	4.33134653160367	4.34290480619212
ENSRNOG00000001130	Nos1	1.91681253435299	NA		1.52584291029544	1.33253708570291	1.31990793961555	0	3.02058636635697	2.54176682048718	2.60918725059878	2.19306633226287
ENSRNOG00000001134	Rfc5	-0.574213986335909	NA		2.5106765642962	2.82248684954276	2.45667615953896	3.27112163087974	2.08204812613733	2.15218735069341	2.4499307335768	2.40253563482961
ENSRNOG00000001135	Wsb2	-0.23024297677132	0.497811899937551		5.43595703720576	5.67550284565703	5.42297468257821	5.3198651370808	5.29138733175214	5.20273608167585	5.24741827133285	5.25386605979663
ENSRNOG00000001136	Pebp1	-0.355148136848459	0.0907954688115516		8.09061445139286	8.49534764635854	8.37385217431657	8.70179275827342	8.08411205604831	8.1330650453974	7.94552827630009	8.10157491884561
ENSRNOG00000001138	Taok3	0.438782179099754	0.470641597008625		3.72433037676754	3.33781246848906	3.31889680020623	3.27112163087974	3.9288389978285	3.88557909404063	3.84716471914885	3.79305820021772
ENSRNOG00000001139	Suds3	-0.34283522853697	0.409721862377031		4.72103970378255	4.74489730582901	4.80410686241496	4.86420531444165	4.43949710870131	4.48278860639274	4.33134653160367	4.53301097043144
ENSRNOG00000001141	Srrm4	0.722055958157819	NA		1.52584291029544	0	0	1.66151763179207	1.5560356300827	1.24975165471999	1.18611994618132	1.65244434354464
ENSRNOG00000001142	Prkab1	-0.0353521581417337	0.967358913125633		3.50303318058944	3.10303743162437	3.52048668271296	3.56284765376128	3.13122549985147	3.41224416265264	3.56570644807455	3.45992179377379
ENSRNOG00000001143	Cit	1.31674226972954	0.048858533805234		3.50303318058944	2.82248684954276	1.99747436360799	1.66151763179207	4.15519952640631	4.01418148950127	3.90971511485316	3.86557260705612
ENSRNOG00000001148	Rplp0	-1.80569310772583	4.12261062728029e-07		9.01646287977754	9.74127876612704	10.0362392234675	10.5757863292268	7.78736298022469	8.17149713432818	8.23837756480418	8.32053211559919
ENSRNOG00000001149	Pxn	0.528508559990728	0.421709830865195		3.91615348986154	3.33781246848906	3.08449104497935	2.41331857269211	3.98884485750557	3.74438110149931	3.96966585806553	3.71670519974215
ENSRNOG00000001151	Sirt4	-0.841367015122414	NA		1.93331716602834	1.33253708570291	1.99747436360799	1.66151763179207	0.719679163848423	1.24975165471999	1.18611994618132	1.65244434354464
ENSRNOG00000001152	Glp1r	0.258538846666679	NA		0.955888976426942	0	1.31990793961555	0	0.719679163848423	1.24975165471999	0.71167093792883	0.777832262941357
ENSRNOG00000001153	Pla2g1b	0.965134982646409	NA		0	0	0	0	0	0.756171397546499	0	1.28042511035634
ENSRNOG00000001156	Msi1	0.771706459917914	0.140992192667416		4.00327773883335	3.71672909254474	3.52048668271296	2.90505700106373	4.56306974355505	4.3910163675292	4.08257446763361	4.44108694848465
ENSRNOG00000001157	Umodl1	-0.0668802398913116	NA		0.955888976426942	1.33253708570291	0	0	0.719679163848423	0.756171397546499	0.71167093792883	0.777832262941357
ENSRNOG00000001158	Abcg1	0.687393244416105	0.248965724113057		3.72433037676754	3.33781246848906	3.08449104497935	2.90505700106373	4.04645424448581	3.9513127760188	4.18728436190234	3.71670519974215
ENSRNOG00000001159	Tff3	-1.12696280751083	NA		0	0	0	1.66151763179207	0	0.756171397546499	0	0
ENSRNOG00000001160	Triap1	-1.03487518327032	0.0135283478013423		4.49919624944146	4.66079332907106	5.14647361582936	5.46825180294551	3.80077726211954	4.01418148950127	3.90971511485316	4.12389066768781
ENSRNOG00000001161	Gatc	-0.438617144769217	0.343072004809722		4.23693004663479	4.57148120807998	4.45621640426422	4.86420531444165	4.15519952640631	4.07442457555525	4.02722444178612	4.12389066768781
ENSRNOG00000001163	Srsf9	-0.295406259381549	0.626055792426042		3.91615348986154	3.71672909254474	4.12610721590833	3.80539026725691	3.58446564559501	3.74438110149931	3.64138378945982	3.55069024605896
ENSRNOG00000001169	Slc37a1	1.74804077103053	NA		0.955888976426942	0	0	0	1.5560356300827	1.24975165471999	1.5425549484562	0.777832262941357
ENSRNOG00000001170	Cox6a1	-1.02111812692424	0.00324676554128444		8.74347933820535	9.52044619614918	9.44475263481481	10.1480563538503	8.39530869103736	8.52988455544659	8.30679724121973	8.81752161144094
ENSRNOG00000001171	Coq5	-0.0279031360242042	0.976690449780529		3.09054797792124	3.10303743162437	3.31889680020623	3.56284765376128	3.2339808219747	3.10081397323126	3.48583858098504	3.02600807093504
ENSRNOG00000001172	Rnf10	0.22246029541345	0.549446690178488		5.69342632308339	5.63199057732563	5.37175219383857	4.86420531444165	5.72096957593145	5.84544485404306	5.609621592785	5.52408942031072
ENSRNOG00000001173	Cabp1	0.395667447712042	0.291793948052493		4.91327291935079	5.33912830561585	4.72467921192479	4.75285003096457	5.36115695675413	5.53835688104919	5.12093621943981	5.33272223228395
ENSRNOG00000001174	Pde9a	0.197162626215599	NA		2.73088929068579	3.10303743162437	2.45667615953896	2.90505700106373	2.90075238056756	2.98002973018284	3.11309998781388	2.89355140891824
ENSRNOG00000001177	Acads	-0.203866073696936	NA		2.92189743353692	2.47387916348192	2.45667615953896	3.56284765376128	2.62632841557738	2.70310499349368	2.60918725059878	2.89355140891824
ENSRNOG00000001178	Sppl3	0.698731739516747	0.134985172445024		4.23693004663479	4.37433512861933	3.85484505935888	3.27112163087974	4.78237953884374	4.90391084409973	4.65721655911635	4.44108694848465
ENSRNOG00000001181	Wdr4	-0.573515461190272	NA		1.52584291029544	1.33253708570291	1.31990793961555	1.66151763179207	0.719679163848423	1.24975165471999	1.18611994618132	1.28042511035634
ENSRNOG00000001182	Ndufv3	-0.361260803954602	0.314898152634737		5.2346242093102	5.71774109741785	5.3186439045845	6.042310308538	5.1670387801568	5.20273608167585	5.29506134729502	5.22659285992524
ENSRNOG00000001184	Pknox1	0.256444149446251	NA		3.09054797792124	2.47387916348192	2.45667615953896	1.66151763179207	2.77005557011594	2.84820163537834	2.88303386937755	2.74769282195732
ENSRNOG00000001185	RGD1311899	-0.446199350077328	0.0873886834292982		6.32086481950819	6.59488380044688	6.74485572203407	6.90679467634753	6.21121045936593	6.26285154951994	5.97399880043331	6.31471100392993
ENSRNOG00000001187	Oasl	0.569264324833532	NA		0.955888976426942	0	0	0	1.19763364086189	0.756171397546499	0.71167093792883	0
ENSRNOG00000001189	Sik1	0.00103922980714873	NA		2.73088929068579	2.47387916348192	2.45667615953896	2.41331857269211	2.62632841557738	2.54176682048718	2.60918725059878	2.40253563482961
ENSRNOG00000001190	Git2	-0.0239482870572663	0.965620638596507		4.72103970378255	4.74489730582901	4.80410686241496	4.35553939796838	4.67688790391979	4.5690705656044	4.62028687764331	4.77812710796262
ENSRNOG00000001191	Tchp	0.870908011222524	NA		2.92189743353692	2.47387916348192	1.99747436360799	1.66151763179207	3.13122549985147	3.21226256974324	3.11309998781388	3.25921712871403
ENSRNOG00000001192	Gltp	-0.724575862725246	1.68524765328446e-05		7.59733585449978	7.72836130681693	7.80721815794606	7.84755901359382	6.95297409942439	7.20708770815557	6.91752203784109	6.98597030141161
ENSRNOG00000001193	Hsf2bp	-0.405627605867483	NA		0	0	0	0	0.719679163848423	0	0	0
ENSRNOG00000001194	Rrp1b	0.189114250517714	NA		2.5106765642962	2.47387916348192	2.45667615953896	2.41331857269211	2.62632841557738	2.54176682048718	2.88303386937755	2.40253563482961
ENSRNOG00000001195	Trpv4	0.877166660153461	NA		0	0	0	0	0.719679163848423	0.756171397546499	0.71167093792883	0
ENSRNOG00000001198	Fam222a	0.64266487162818	NA		2.73088929068579	2.01324909346388	1.31990793961555	1.66151763179207	2.62632841557738	3.10081397323126	2.27088736683398	2.40253563482961
ENSRNOG00000001199	Pop5	-0.924486405773419	0.191926956112784		3.37819882731892	3.53967525712525	2.80446811925906	3.80539026725691	2.46668202036372	2.3600873807123	2.60918725059878	2.89355140891824
ENSRNOG00000001201	Cstb	-1.61656584144339	4.9314075666543e-07		7.72457863020185	7.98335271482403	8.4622074462073	8.97421375552957	6.55675847557123	6.73358985321372	6.86324054265393	6.8316154406873
ENSRNOG00000001203	Rrp1	0.112056382156236	0.864284163157538		4.00327773883335	3.53967525712525	4.12610721590833	4.19439681223021	4.04645424448581	4.29300736711407	3.96966585806553	4.00050549042627
ENSRNOG00000001204	Ankrd13a	0.254682819041559	0.49253620912171		5.40429277896425	5.16689175575819	5.26350563503491	4.63217539050778	5.38368332149873	5.4501604542183	5.55195849462776	5.33272223228395
ENSRNOG00000001205	Agpat3	0.759896876005367	0.0301927927721276		4.77155217138927	4.57148120807998	4.35434800553164	4.35553939796838	5.33827327688473	5.38028417969936	5.14713530287351	5.28063322916443
ENSRNOG00000001210	Pwp2	0.56438191932162	NA		2.25068820939312	1.33253708570291	1.31990793961555	1.66151763179207	2.28714559307712	2.15218735069341	2.27088736683398	1.94793199463306
ENSRNOG00000001211	Gatd3a	-0.0926503954927115	0.826274267368775		5.30490364344488	5.10458568300769	5.52026676928666	5.39596539622535	5.14082917736971	5.42724236212899	5.22299343589549	5.17044921033529
ENSRNOG00000001214	Pfkl	1.1515118350052	0.0322954917688423		3.61792076470301	2.82248684954276	3.08449104497935	2.90505700106373	4.25631939191014	4.3910163675292	4.23692075254324	4.1818392346777
ENSRNOG00000001215	Cfap410	-0.607811860074867	0.0443409791761272		5.46694122798397	5.91216164826153	5.6549097633868	5.53708845387943	5.08693675402258	5.09051965389666	4.89222059188109	5.14153621528892
ENSRNOG00000001216	Trpm2	0.232290229628275	0.793837298539713		3.50303318058944	3.10303743162437	3.08449104497935	1.66151763179207	3.32990153674084	3.31571569355352	3.40128875402947	3.02600807093504
ENSRNOG00000001217	Lrrc3	-1.54376385574509	NA		0.955888976426942	1.33253708570291	1.31990793961555	1.66151763179207	0.719679163848423	0.756171397546499	0.71167093792883	0
ENSRNOG00000001219	Tspear	0.877166660153461	NA		0	0	0	0	0.719679163848423	0.756171397546499	0.71167093792883	0
ENSRNOG00000001222	Ube2g2	-0.515954116661509	0.259898705015658		4.37401460126137	4.37433512861933	4.35434800553164	4.75285003096457	3.86622859881566	3.9513127760188	3.96966585806553	4.06351672784274
ENSRNOG00000001223	Pttg1ip	0.228427325964306	0.5087628125243		5.52698203648613	5.16689175575819	5.37175219383857	5.3198651370808	5.61071088380647	5.51680807954033	5.75299163654978	5.45526681496264
ENSRNOG00000001224	Itgb2	0.64059811970193	0.34579003407109		3.61792076470301	3.10303743162437	3.69733061414405	2.90505700106373	3.73221486832675	3.9513127760188	4.58238699171978	3.45992179377379
ENSRNOG00000001225	Fam207a	-0.70458889275774	0.196486840142909		3.91615348986154	3.71672909254474	3.99684226304938	4.50047786124213	3.32990153674084	3.21226256974324	3.40128875402947	3.55069024605896
ENSRNOG00000001227	Adarb1	0.704574944478302	0.0950720678012919		4.55793624879128	4.57148120807998	4.12610721590833	3.56284765376128	5.11413459756899	5.06104662572536	4.72835551168386	5.01971612493193
ENSRNOG00000001228	Pofut2	0.0156844727265512	0.985170079000778		3.72433037676754	3.71672909254474	3.85484505935888	3.56284765376128	3.80077726211954	3.66823728488624	3.90971511485316	3.55069024605896
ENSRNOG00000001229	Col18a1	0.780099554170046	NA		2.5106765642962	2.47387916348192	1.99747436360799	1.66151763179207	3.2339808219747	2.54176682048718	3.31147367098473	2.19306633226287
ENSRNOG00000001232	Slc19a1	0.222607841155039	NA		2.25068820939312	2.47387916348192	1.99747436360799	2.41331857269211	2.46668202036372	2.54176682048718	2.60918725059878	2.19306633226287
ENSRNOG00000001235	Gna12	0.148419255785063	0.724486930984589		7.25968183794425	7.15194009436305	6.9332969701197	5.99415535932103	7.04770850871241	7.26639806469319	6.96247688249992	7.01813884145008
ENSRNOG00000001236	Brat1	0.533497919905225	NA		1.93331716602834	2.01324909346388	1.31990793961555	1.66151763179207	2.08204812613733	2.3600873807123	2.27088736683398	1.94793199463306
ENSRNOG00000001237	Cabin1	0.91334856294735	NA		2.73088929068579	2.01324909346388	1.99747436360799	1.66151763179207	3.13122549985147	3.10081397323126	3.00264814870714	2.74769282195732
ENSRNOG00000001238	Rsrc2	-0.497987370640064	0.153660263172507		5.12233657718951	5.10458568300769	5.37175219383857	5.15444795911597	4.60201541318345	4.68952769315102	4.82889007929054	4.70095816753172
ENSRNOG00000001239	Ddt	-0.785881683714377	0.012993565561629		5.95618086078515	6.47687094359317	6.30045493789098	6.9827939312178	5.66689329560389	5.68080752412486	5.49189435928513	5.84422656556924
ENSRNOG00000001241	Iqce	0.254585961483181	NA		2.25068820939312	2.01324909346388	1.99747436360799	1.66151763179207	1.842883542693	2.3600873807123	2.27088736683398	2.40253563482961
ENSRNOG00000001242	Gstt3	0.625955399858151	0.185638885842689		4.37401460126137	3.71672909254474	4.2447365003696	3.27112163087974	4.60201541318345	4.68952769315102	4.50346282519646	4.70095816753172
ENSRNOG00000001243	Zcchc8	0.435812654093888	0.574601385981644		3.09054797792124	3.10303743162437	2.80446811925906	2.41331857269211	3.41984040469861	3.21226256974324	3.21569374796709	3.36305685110139
ENSRNOG00000001245	Pcbp3	0.57953253930934	0.348498781925645		3.24153069449549	3.53967525712525	3.31889680020623	2.90505700106373	3.98884485750557	3.8167068072035	3.71328850845735	3.71670519974215
ENSRNOG00000001247	Clip1	0.322015636012932	0.625215911800043		3.82342772734509	3.33781246848906	3.31889680020623	3.27112163087974	3.80077726211954	3.66823728488624	3.96966585806553	3.71670519974215
ENSRNOG00000001249	Col6a1	0.781001808531987	0.16880452002815		4.37401460126137	4.01654244218184	3.85484505935888	3.56284765376128	5.1670387801568	4.3910163675292	5.12093621943981	4.06351672784274
ENSRNOG00000001250	Lfng	0.446046755384503	NA		2.5106765642962	2.01324909346388	1.99747436360799	2.41331857269211	2.62632841557738	2.70310499349368	2.60918725059878	2.58541183429005
ENSRNOG00000001251	Grifin	-1.68038647645805	NA		1.93331716602834	2.82248684954276	2.80446811925906	4.01296541855242	0.719679163848423	1.61683158547724	1.82814379798016	2.19306633226287
ENSRNOG00000001252	Chst12	0.539559091451271	0.33890994509469		4.00327773883335	3.33781246848906	3.52048668271296	3.27112163087974	4.25631939191014	4.13225258190995	4.13587917857511	3.93461598030827
ENSRNOG00000001253	Eif3b	0.18694821714646	0.708229286202653		4.61437789520552	4.57148120807998	4.35434800553164	4.01296541855242	4.67688790391979	4.61035058741085	4.69322447160844	4.48778097458873
ENSRNOG00000001254	Col6a2	0.7321315363767	0.193493486554837		4.91327291935079	4.26464308168933	3.99684226304938	4.01296541855242	5.5119198452768	4.68952769315102	5.45041575997074	4.39283093543478
ENSRNOG00000001255	Mlxip	0.734283622611133	NA		2.92189743353692	2.01324909346388	1.99747436360799	1.66151763179207	3.13122549985147	3.10081397323126	2.88303386937755	2.58541183429005
ENSRNOG00000001256	Atxn2	0.989018849895437	0.0100061880416094		5.00056613603064	4.37433512861933	4.12610721590833	4.19439681223021	5.70316841712854	5.4727201641152	5.49189435928513	5.19879412736534
ENSRNOG00000001258	Snx8	-0.176710028653596	NA		2.92189743353692	3.10303743162437	3.08449104497935	2.90505700106373	2.77005557011594	3.10081397323126	2.60918725059878	2.89355140891824
ENSRNOG00000001259	Cux2	0.834231928693953	NA		2.25068820939312	2.01324909346388	1.99747436360799	1.66151763179207	2.77005557011594	2.84820163537834	2.4499307335768	2.74769282195732
ENSRNOG00000001260	Nudt1	-1.00865852929093	NA		2.73088929068579	3.10303743162437	3.52048668271296	3.80539026725691	2.46668202036372	2.54176682048718	2.4499307335768	2.19306633226287
ENSRNOG00000001261	Ftcd	-0.405627605867483	NA		0	0	0	0	0	0	0	0.777832262941357
ENSRNOG00000001262	Spatc1l	-1.12696185568968	NA		0	0	1.31990793961555	0	0.719679163848423	0	0	0
ENSRNOG00000001265	Mad1l1	0.590511477521748	NA		2.73088929068579	2.01324909346388	1.31990793961555	1.66151763179207	2.46668202036372	2.84820163537834	2.4499307335768	2.58541183429005
ENSRNOG00000001269	Ppp1cc	-0.466723995709591	0.0451438301563472		6.46595866755633	6.61737065370597	6.64052141502736	7.0072626456807	6.13358996656086	6.19663171794474	6.25263852522221	6.26195551225276
ENSRNOG00000001270	Hvcn1	-0.673878216362597	NA		2.5106765642962	2.01324909346388	2.80446811925906	2.41331857269211	1.5560356300827	2.15218735069341	2.27088736683398	1.65244434354464
ENSRNOG00000001271	Card6	-0.103193584644909	NA		2.73088929068579	2.47387916348192	2.45667615953896	2.41331857269211	2.46668202036372	2.15218735069341	2.75259838798667	2.40253563482961
ENSRNOG00000001272	Mcm3ap	0.865436325984872	0.200048611280806		3.09054797792124	2.82248684954276	2.45667615953896	2.90505700106373	3.73221486832675	3.74438110149931	3.64138378945982	3.36305685110139
ENSRNOG00000001273	Psmg3	-0.936110563377217	0.0684201435247551		3.72433037676754	4.47627308369995	4.35434800553164	4.63217539050778	3.58446564559501	3.41224416265264	3.48583858098504	3.14731970635557
ENSRNOG00000001274	Vps29	-1.12965487695503	0.0036575976427437		5.3387998591407	5.91216164826153	5.96246974390536	6.68206887635302	4.74806564832051	4.72754419638111	4.98229046351872	5.17044921033529
ENSRNOG00000001276	Pcnt	1.23812217224946	NA		2.25068820939312	1.33253708570291	1.31990793961555	0	2.62632841557738	2.54176682048718	2.4499307335768	2.40253563482961
ENSRNOG00000001277	Mafk	-0.279302412783296	NA		3.09054797792124	2.82248684954276	3.31889680020623	2.90505700106373	2.90075238056756	2.98002973018284	2.60918725059878	2.74769282195732
ENSRNOG00000001278	Gpn3	0.200144094156963	0.791219573617994		3.61792076470301	3.33781246848906	3.52048668271296	2.90505700106373	3.66023084185906	3.74438110149931	3.31147367098473	3.63608438215655
ENSRNOG00000001283	Anapc7	0.293729024671681	0.71637115174513		3.09054797792124	2.82248684954276	3.08449104497935	2.90505700106373	3.2339808219747	3.31571569355352	3.31147367098473	3.14731970635557
ENSRNOG00000001284	Uncx	-0.493378255615969	NA		0.955888976426942	0	0	1.66151763179207	0.719679163848423	0.756171397546499	0.71167093792883	0
ENSRNOG00000001285	Atp2a2	1.1098025723549	0.000166418269897328		5.99920842101933	5.33912830561585	5.37175219383857	5.23952606023352	6.87561835898855	6.66667641380571	6.6507813691542	6.36560523006586
ENSRNOG00000001287	Gper1	0.512168671803838	NA		0.955888976426942	0	0	1.66151763179207	0.719679163848423	1.24975165471999	1.18611994618132	0.777832262941357
ENSRNOG00000001288	Gpr146	-0.0746448454818366	NA		3.50303318058944	2.82248684954276	2.80446811925906	2.41331857269211	2.90075238056756	3.21226256974324	2.75259838798667	2.89355140891824
ENSRNOG00000001289	LOC498154	-0.435535132646745	0.509423478538325		3.24153069449549	3.71672909254474	3.52048668271296	4.19439681223021	3.2339808219747	3.31571569355352	3.21569374796709	3.25921712871403
ENSRNOG00000001293	Get4	-0.0198957257104288	0.973840906758054		4.37401460126137	4.57148120807998	4.45621640426422	4.35553939796838	4.52304349465199	4.48278860639274	4.37633860625207	4.29118879975745
ENSRNOG00000001294	Ift81	0.18187301167899	0.82977877902795		3.09054797792124	3.33781246848906	3.08449104497935	2.90505700106373	3.13122549985147	3.31571569355352	3.21569374796709	3.45992179377379
ENSRNOG00000001295	S100b	-1.09065442501243	0.000357556785330994		11.4192034754383	12.0811980715328	11.8352454663021	12.5745656183692	10.9367887876583	11.0283739265329	10.5879012024451	11.1743945163653
ENSRNOG00000001296	P2rx7	0.598159016860139	0.367042499998806		3.50303318058944	3.10303743162437	3.08449104497935	2.41331857269211	3.58446564559501	3.66823728488624	3.84716471914885	3.63608438215655
ENSRNOG00000001297	Prmt2	-0.32534621735914	0.492517790622141		4.43796274023528	4.47627308369995	4.55136385368544	4.35553939796838	4.10185124762578	4.29300736711407	4.08257446763361	4.12389066768781
ENSRNOG00000001299	Sun1	0.697256408685863	NA		3.09054797792124	2.47387916348192	2.45667615953896	2.41331857269211	3.41984040469861	3.31571569355352	3.21569374796709	3.25921712871403
ENSRNOG00000001300	P2rx4	0.186029222729351	0.8457680508035		2.92189743353692	2.82248684954276	3.69733061414405	4.01296541855242	3.02058636635697	2.98002973018284	4.18728436190234	3.71670519974215
ENSRNOG00000001302	Adora2a	0.165458093878822	NA		1.52584291029544	1.33253708570291	1.31990793961555	0	1.19763364086189	1.61683158547724	1.18611994618132	1.28042511035634
ENSRNOG00000001303	Specc1l	0.105163447501841	0.866728409362731		4.00327773883335	4.14591944442505	4.2447365003696	3.80539026725691	4.10185124762578	4.18785170398753	4.08257446763361	4.29118879975745
ENSRNOG00000001304	Bcr	1.28605619166485	0.0208786284940116		3.61792076470301	3.10303743162437	2.80446811925906	2.41331857269211	4.39583664732196	4.3910163675292	4.46232026727742	4.00050549042627
ENSRNOG00000001309	Camkk2	0.440378431873878	NA		2.73088929068579	2.47387916348192	2.45667615953896	1.66151763179207	2.77005557011594	2.84820163537834	2.75259838798667	2.89355140891824
ENSRNOG00000001311	Rab36	-0.0284024555465411	NA		2.92189743353692	2.47387916348192	1.99747436360799	2.41331857269211	2.90075238056756	2.3600873807123	2.27088736683398	2.40253563482961
ENSRNOG00000001312	Pdgfa	-0.286691958873834	0.589267786593735		4.08543886138466	4.47627308369995	4.2447365003696	4.35553939796838	4.10185124762578	4.13225258190995	3.7817789526848	4.00050549042627
ENSRNOG00000001313	Gnaz	0.311578527200425	0.582703570558158		3.91615348986154	3.71672909254474	3.85484505935888	4.01296541855242	4.10185124762578	4.43763208711739	3.96966585806553	4.12389066768781
ENSRNOG00000001314	Fam20c	0.684794773460073	0.218519667354076		4.30709992968373	3.33781246848906	3.31889680020623	3.27112163087974	4.43949710870131	4.24138740140882	4.50346282519646	4.1818392346777
ENSRNOG00000001316	Anapc5	-0.51488358013888	0.037062434275349		6.28653950455042	6.42682322888782	6.70402290512232	6.8805451007334	6.02313912968358	6.05431084179654	6.07297999835852	6.09102180635012
ENSRNOG00000001317	Zfp68	-0.494320883252161	0.285206424148843		4.30709992968373	4.74489730582901	4.55136385368544	4.35553939796838	3.98884485750557	4.01418148950127	3.84716471914885	4.23754979278758
ENSRNOG00000001323	Zfp157	-0.0778594441128112	0.925919775483358		3.24153069449549	3.33781246848906	3.52048668271296	3.56284765376128	3.41984040469861	3.41224416265264	3.21569374796709	3.25921712871403
ENSRNOG00000001325	Il3ra	-0.488334532135976	NA		2.73088929068579	3.10303743162437	3.31889680020623	3.27112163087974	2.62632841557738	2.54176682048718	2.88303386937755	2.58541183429005
ENSRNOG00000001329	Gjc3	0.0500613880657516	0.91924121343059		4.77155217138927	4.8996872065541	5.08419352838774	4.96757803444765	5.03095277516033	5.00023031788368	4.89222059188109	4.95471810400747
ENSRNOG00000001331	Rnf34	-0.344745196034183	0.360176759719551		5.04230876242154	5.10458568300769	5.14647361582936	4.96757803444765	4.74806564832051	4.5690705656044	4.72835551168386	4.88665298896663
ENSRNOG00000001335	Zkscan1	0.387360467050704	0.531949776813462		3.82342772734509	3.53967525712525	3.52048668271296	2.90505700106373	3.80077726211954	3.8167068072035	4.02722444178612	3.93461598030827
ENSRNOG00000001336	Orai1	0.307036117329152	0.69518534466296		3.50303318058944	3.10303743162437	3.08449104497935	2.41331857269211	3.50449991571154	3.41224416265264	3.56570644807455	3.14731970635557
ENSRNOG00000001337	Setd1b	1.29642359917276	NA		2.5106765642962	2.01324909346388	1.31990793961555	1.66151763179207	3.41984040469861	3.10081397323126	3.00264814870714	2.74769282195732
ENSRNOG00000001339	Psmd9	-0.483335110086336	0.253607544677496		4.49919624944146	4.57148120807998	4.87938886594217	4.86420531444165	4.30433997841122	4.29300736711407	4.13587917857511	4.1818392346777
ENSRNOG00000001341	Zfp113	-0.809193346444832	NA		2.73088929068579	2.01324909346388	3.31889680020623	2.41331857269211	2.28714559307712	1.90920078527791	2.06643335096257	1.94793199463306
ENSRNOG00000001342	Wdr66	0.594730828881057	NA		0.955888976426942	0	0	0	0.719679163848423	0.756171397546499	0.71167093792883	0.777832262941357
ENSRNOG00000001344	Aldh2	0.533616838660636	0.06285442301951		5.69342632308339	5.33912830561585	5.37175219383857	5.53708845387943	5.99415266992135	6.15538995324569	6.12663385436985	5.80788447903932
ENSRNOG00000001345	Mapkapk5	-0.297116933803869	0.60070008895862		3.91615348986154	4.37433512861933	3.99684226304938	4.35553939796838	3.86622859881566	3.8167068072035	3.64138378945982	4.12389066768781
ENSRNOG00000001346	Cops6	-0.713028328237837	0.0446388403309434		6.37086844853417	7.18242330961957	7.09994383630237	7.64415335659312	6.21121045936593	6.51189995726804	6.28838952254482	6.62780703591111
ENSRNOG00000001348	Erp29	-0.201589134120783	0.650581541368044		4.91327291935079	4.82436722951533	5.26350563503491	5.06403650342787	4.63993731739756	5.06104662572536	4.95288757404899	4.5768659574481
ENSRNOG00000001349	Mcm7	-0.166879740065786	0.842956607276634		3.24153069449549	3.53967525712525	3.08449104497935	3.56284765376128	3.02058636635697	3.31571569355352	3.48583858098504	2.89355140891824
ENSRNOG00000001350	Naa25	0.441920667957703	0.526636871467998		3.24153069449549	3.10303743162437	3.31889680020623	2.90505700106373	3.66023084185906	3.74438110149931	3.56570644807455	3.25921712871403
ENSRNOG00000001351	Trafd1	0.205773685055309	0.697562612212326		4.37401460126137	4.47627308369995	4.12610721590833	3.80539026725691	4.48187498798408	4.5690705656044	4.41996988328732	4.29118879975745
ENSRNOG00000001352	Hectd4	1.6194534912089	0.00143224167135194		3.72433037676754	3.10303743162437	2.45667615953896	2.90505700106373	4.9120131269234	4.76458459193156	4.62028687764331	4.48778097458873
ENSRNOG00000001353	Ap4m1	0.251452068094437	NA		1.93331716602834	1.33253708570291	1.99747436360799	2.41331857269211	2.08204812613733	2.15218735069341	1.82814379798016	2.40253563482961
ENSRNOG00000001355	Taf6	0.0474923979218079	0.956778334988734		3.50303318058944	3.53967525712525	3.52048668271296	2.90505700106373	3.41984040469861	3.58784966025313	3.64138378945982	3.14731970635557
ENSRNOG00000001357	Mblac1	-0.744891958002575	NA		1.93331716602834	2.47387916348192	2.45667615953896	2.41331857269211	1.842883542693	1.61683158547724	1.5425549484562	1.94793199463306
ENSRNOG00000001367	Gpc2	0.297260817721178	NA		0	0	0	0	0.719679163848423	0	0.71167093792883	0
ENSRNOG00000001368	Rph3a	1.17434671491039	0.000215573856348818		4.91327291935079	4.66079332907106	4.35434800553164	4.35553939796838	5.91903134989568	5.84544485404306	5.62834158990449	5.67295395517429
ENSRNOG00000001369	Oas1a	-0.364911980184803	NA		1.93331716602834	2.47387916348192	2.80446811925906	2.41331857269211	2.46668202036372	1.61683158547724	2.06643335096257	2.19306633226287
ENSRNOG00000001374	Rasal1	0.877166660153461	NA		0	0	0	0	0.719679163848423	0.756171397546499	0.71167093792883	0
ENSRNOG00000001375	Gal3st4	-0.144074584214796	NA		2.92189743353692	2.47387916348192	2.45667615953896	2.90505700106373	2.46668202036372	2.70310499349368	2.60918725059878	2.58541183429005
ENSRNOG00000001376	Mettl7a	-0.1043281271789	0.81877090306844		4.86756224119692	5.16689175575819	5.2061760109258	5.23952606023352	4.9120131269234	5.09051965389666	4.86090281302614	5.14153621528892
ENSRNOG00000001377	Ddx54	0.652247771641734	0.310791074508619		3.50303318058944	3.10303743162437	2.80446811925906	2.90505700106373	3.58446564559501	3.88557909404063	3.7817789526848	3.71670519974215
ENSRNOG00000001378	Iqcd	0.45395319010931	NA		1.52584291029544	0	1.31990793961555	0	1.19763364086189	0.756171397546499	1.18611994618132	1.65244434354464
ENSRNOG00000001379	Cyp3a62	-0.632433679020367	NA		0.955888976426942	1.33253708570291	1.31990793961555	0	0.719679163848423	0.756171397546499	0.71167093792883	0.777832262941357
ENSRNOG00000001383	Slc8b1	0.0993336367249465	NA		2.92189743353692	2.47387916348192	2.45667615953896	2.41331857269211	2.77005557011594	2.70310499349368	2.75259838798667	2.58541183429005
ENSRNOG00000001385	Plbd2	0.599548712977627	0.152460584870768		4.49919624944146	4.57148120807998	4.12610721590833	3.80539026725691	5.05921630580164	4.80069775244413	4.92287294900033	4.77812710796262
ENSRNOG00000001387	LOC100910540	0.228386056596236	NA		2.25068820939312	2.47387916348192	2.80446811925906	2.90505700106373	2.46668202036372	2.84820163537834	3.00264814870714	2.74769282195732
ENSRNOG00000001388	Sds	-0.405627605867483	NA		0	0	0	0	0	0.756171397546499	0	0
ENSRNOG00000001389	Irs3	-1.03560994841463	NA		0.955888976426942	0	0	1.66151763179207	0	0.756171397546499	0	0.777832262941357
ENSRNOG00000001391	Sdsl	0.398730082924234	NA		0.955888976426942	2.01324909346388	1.99747436360799	1.66151763179207	1.842883542693	2.15218735069341	1.5425549484562	2.19306633226287
ENSRNOG00000001392	Lhx5	0.0720305979311582	NA		0.955888976426942	1.33253708570291	1.31990793961555	1.66151763179207	1.19763364086189	1.24975165471999	1.18611994618132	1.65244434354464
ENSRNOG00000001396	Mospd3	-0.356776179588657	0.444014421951471		4.77155217138927	4.74489730582901	4.35434800553164	4.35553939796838	4.25631939191014	4.43763208711739	4.2849060364872	4.00050549042627
ENSRNOG00000001397	Rbm19	0.980293922157574	NA		1.52584291029544	1.33253708570291	1.31990793961555	0	1.842883542693	2.15218735069341	1.82814379798016	1.65244434354464
ENSRNOG00000001402	Lrch4	0.34560959905348	0.650301543915942		3.72433037676754	3.33781246848906	2.80446811925906	2.41331857269211	3.66023084185906	3.58784966025313	3.64138378945982	3.25921712871403
ENSRNOG00000001404	Agfg2	0.480969708410763	0.507730260121611		3.09054797792124	3.10303743162437	2.80446811925906	2.90505700106373	3.50449991571154	3.31571569355352	3.31147367098473	3.55069024605896
ENSRNOG00000001408	Actl6b	0.779167064555273	NA		1.93331716602834	2.47387916348192	2.45667615953896	1.66151763179207	2.90075238056756	2.84820163537834	2.60918725059878	2.89355140891824
ENSRNOG00000001409	Gnb2	0.231615314903933	0.434828706981352		6.30380424523331	5.87531725846573	5.77805253051235	5.94433740336911	6.21121045936593	6.33850073786341	6.26465423088007	6.13569109687623
ENSRNOG00000001410	Gigyf1	0.562628230781698	NA		2.73088929068579	2.47387916348192	1.99747436360799	1.66151763179207	2.77005557011594	2.98002973018284	2.75259838798667	2.74769282195732
ENSRNOG00000001414	Serpine1	-0.137286695075919	NA		2.73088929068579	2.82248684954276	1.99747436360799	2.90505700106373	3.02058636635697	1.24975165471999	3.11309998781388	1.94793199463306
ENSRNOG00000001415	Ap1s1	-0.868697356152901	0.0112630496455604		5.58462363539694	6.11541468732389	6.0947128160416	6.74161629193502	5.21807137552788	5.20273608167585	5.31830558086767	5.47857438544018
ENSRNOG00000001416	Vgf	1.58577514369695	0.00612862240022546		4.30709992968373	3.10303743162437	3.31889680020623	3.56284765376128	5.44922593111968	5.49493252788396	5.36369983522349	4.12389066768781
ENSRNOG00000001417	Plod3	0.743034197050032	0.224108733039211		3.72433037676754	3.33781246848906	3.31889680020623	2.41331857269211	4.25631939191014	3.9513127760188	4.18728436190234	3.63608438215655
ENSRNOG00000001418	Znhit1	-0.746120016114167	0.0737046110059305		4.72103970378255	5.33912830561585	5.56655810650412	5.89273745721678	4.48187498798408	4.83592896952796	4.46232026727742	4.88665298896663
ENSRNOG00000001419	Cldn15	1.28670993404187	NA		0	0	0	0	1.19763364086189	0.756171397546499	0.71167093792883	0
ENSRNOG00000001420	Fis1	-1.36945460737603	5.57801618533994e-06		7.33718877021425	7.86618543783435	7.79754652416886	8.51818115298618	6.45406585003381	6.67642759419084	6.4123814314884	6.71869995033094
ENSRNOG00000001424	Cux1	0.282788500555623	0.564795683061596		4.86756224119692	4.37433512861933	4.2447365003696	4.01296541855242	4.60201541318345	4.76458459193156	4.92287294900033	4.61942707655497
ENSRNOG00000001425	Sh2b2	0.0502076778709694	NA		2.5106765642962	1.33253708570291	1.31990793961555	2.41331857269211	2.08204812613733	2.15218735069341	2.06643335096257	1.94793199463306
ENSRNOG00000001426	Prkrip1	-0.268259666485383	NA		2.92189743353692	3.10303743162437	2.80446811925906	3.27112163087974	2.90075238056756	2.70310499349368	2.60918725059878	2.89355140891824
ENSRNOG00000001427	Orai2	0.112796401318529	0.889404250947555		3.37819882731892	3.53967525712525	3.31889680020623	3.27112163087974	3.58446564559501	3.58784966025313	3.40128875402947	3.36305685110139
ENSRNOG00000001428	Alkbh4	-0.47683463037051	NA		1.93331716602834	2.01324909346388	1.99747436360799	1.66151763179207	1.5560356300827	1.61683158547724	1.82814379798016	1.28042511035634
ENSRNOG00000001429	Lrwd1	-0.117627269340483	NA		2.25068820939312	2.01324909346388	1.99747436360799	1.66151763179207	1.842883542693	2.15218735069341	1.82814379798016	1.94793199463306
ENSRNOG00000001430	Polr2j	-1.22028937945201	0.00294239359958285		4.86756224119692	5.63199057732563	5.56655810650412	6.30169165806481	4.39583664732196	4.65048224080644	4.37633860625207	4.39283093543478
ENSRNOG00000001431	Rasa4	-0.527678385812711	NA		2.73088929068579	2.01324909346388	1.99747436360799	2.41331857269211	1.842883542693	1.90920078527791	2.06643335096257	1.94793199463306
ENSRNOG00000001432	Dtx2	-0.120442270383532	NA		2.25068820939312	2.01324909346388	1.99747436360799	1.66151763179207	2.08204812613733	1.90920078527791	1.82814379798016	1.94793199463306
ENSRNOG00000001435	Ssc4d	-1.75142111803902	NA		0.955888976426942	2.01324909346388	1.31990793961555	2.41331857269211	0.719679163848423	0.756171397546499	0.71167093792883	0.777832262941357
ENSRNOG00000001436	Ywhag	0.90263763815466	1.03441464080558e-05		7.71815419494605	7.41841425436679	7.27742395895194	6.95790304659204	8.39253452223784	8.29373418353824	8.21998216813152	8.23757659405864
ENSRNOG00000001439	Srrm3	1.06271056963779	NA		2.73088929068579	2.01324909346388	2.45667615953896	1.66151763179207	3.32990153674084	3.41224416265264	3.00264814870714	3.25921712871403
ENSRNOG00000001440	Mdh2	0.29384049246865	0.1728027838053		6.88840009362939	6.61737065370597	6.57409564235551	6.7988029973676	7.1098300479871	7.06584657747486	6.94017455402657	6.96961299104524
ENSRNOG00000001441	Tmem120a	-0.634792028982856	0.29826586299321		3.61792076470301	3.71672909254474	4.12610721590833	5.06403650342787	3.41984040469861	3.50271711131983	3.7817789526848	3.63608438215655
ENSRNOG00000001442	Por	0.906465976896801	0.0363025852473113		4.23693004663479	4.14591944442505	3.85484505935888	3.80539026725691	5.11413459756899	4.83592896952796	5.0942525518202	4.53301097043144
ENSRNOG00000001443	Rhbdd2	0.552264333803554	0.447656455311342		3.37819882731892	2.82248684954276	3.08449104497935	2.41331857269211	3.66023084185906	3.31571569355352	3.7817789526848	3.25921712871403
ENSRNOG00000001448	Hip1	0.666863053917492	0.250748976443323		3.82342772734509	3.53967525712525	3.08449104497935	2.90505700106373	4.15519952640631	4.13225258190995	4.13587917857511	3.79305820021772
ENSRNOG00000001449	Pom121	1.53558841698308	0.0150875825914764		3.50303318058944	2.47387916348192	2.45667615953896	1.66151763179207	4.30433997841122	4.29300736711407	4.2849060364872	3.86557260705612
ENSRNOG00000001450	Nsun5	-0.114352988394198	0.90678494127425		2.5106765642962	3.33781246848906	3.08449104497935	3.56284765376128	3.13122549985147	2.98002973018284	2.88303386937755	3.02600807093504
ENSRNOG00000001451	Fkbp6	0.891714181690361	NA		0	0	0	0	0.719679163848423	0	0.71167093792883	0.777832262941357
ENSRNOG00000001452	Fzd9	0.814432524297343	NA		1.52584291029544	1.33253708570291	1.99747436360799	0	2.08204812613733	1.90920078527791	1.82814379798016	2.19306633226287
ENSRNOG00000001453	Baz1b	0.522794067612122	0.30506983784585		4.00327773883335	3.71672909254474	3.85484505935888	3.56284765376128	4.25631939191014	4.3910163675292	4.46232026727742	4.12389066768781
ENSRNOG00000001454	Eif4h	0.219123234236793	0.334712750320595		6.86532830946528	6.78566203593979	6.82320970136632	6.45186474876897	6.92252769978532	7.08060940673803	6.90222031617718	6.99407993087798
ENSRNOG00000001455	Kif13a	0.604142924923861	0.377532715933143		3.50303318058944	3.10303743162437	2.80446811925906	2.41331857269211	3.66023084185906	3.66823728488624	3.71328850845735	3.45992179377379
ENSRNOG00000001456	Nup153	0.556371225228766	0.297936530720637		3.91615348986154	3.53967525712525	3.69733061414405	3.27112163087974	4.20664522629162	4.07442457555525	4.33134653160367	4.12389066768781
ENSRNOG00000001457	Rfc2	-0.566820109053515	0.371174023278514		3.61792076470301	3.10303743162437	4.12610721590833	4.01296541855242	3.2339808219747	2.98002973018284	3.31147367098473	3.36305685110139
ENSRNOG00000001465	Ids	-0.0414368924309766	0.91924121343059		5.88913330512072	6.17726468130675	5.99668419462717	5.39596539622535	5.82339668468509	5.87961274051251	5.75299163654978	6.01335487519828
ENSRNOG00000001469	Eln	1.24265230259146	0.106590012538847		3.61792076470301	2.47387916348192	2.80446811925906	2.41331857269211	4.81589621276471	3.74438110149931	4.18728436190234	3.25921712871403
ENSRNOG00000001470	Limk1	0.526468253016728	0.140021352293046		5.12233657718951	5.39225548822023	5.01910307780892	4.35553939796838	5.70316841712854	5.66129852851215	5.34118124138691	5.52408942031072
ENSRNOG00000001474	Tmem270	-0.444684267435059	NA		0.955888976426942	1.33253708570291	1.99747436360799	1.66151763179207	1.5560356300827	1.24975165471999	1.18611994618132	0.777832262941357
ENSRNOG00000001476	Cldn4	-0.103471225886085	NA		0.955888976426942	1.33253708570291	1.31990793961555	1.66151763179207	1.19763364086189	1.24975165471999	1.18611994618132	1.28042511035634
ENSRNOG00000001478	Gtf2ird1	0.806653089425025	NA		2.5106765642962	2.01324909346388	0	1.66151763179207	2.62632841557738	2.3600873807123	2.60918725059878	2.40253563482961
ENSRNOG00000001479	Gtf2i	0.644313985694576	0.0588483244331643		4.82035573203273	4.74489730582901	4.55136385368544	4.63217539050778	5.40586335830846	5.40395431731544	5.29506134729502	5.19879412736534
ENSRNOG00000001480	Ncf1	-0.943228270448281	0.0433971933620635		5.64005042295434	5.10458568300769	5.99668419462717	6.22030488673179	4.35081353870699	4.5690705656044	5.51219486141601	4.74005854161226
ENSRNOG00000001482	Gtf2ird2	-0.113460288130216	NA		0.955888976426942	2.01324909346388	1.99747436360799	1.66151763179207	1.5560356300827	1.61683158547724	1.5425549484562	1.65244434354464
ENSRNOG00000001483	Rcc1l	-0.446293767460364	NA		1.93331716602834	2.01324909346388	1.99747436360799	2.41331857269211	1.842883542693	1.90920078527791	1.5425549484562	1.65244434354464
ENSRNOG00000001484	Castor2	1.36337101288065	0.0703091337637807		3.09054797792124	2.01324909346388	1.99747436360799	1.66151763179207	3.66023084185906	3.41224416265264	3.71328850845735	3.63608438215655
ENSRNOG00000001488	Psmb1	-1.26779190568747	0.000112984344452647		7.54021007543264	8.09171496710834	8.39324628967471	8.88460129417115	6.93019974901803	6.95804727666838	7.00607314684336	7.23894035272772
ENSRNOG00000001489	Tbp	-0.479888448978304	0.478113210445639		3.24153069449549	3.33781246848906	3.69733061414405	4.01296541855242	2.90075238056756	3.21226256974324	3.11309998781388	3.25921712871403
ENSRNOG00000001490	Pdcd2	-1.0760321529113	0.0488867080548747		3.50303318058944	4.66079332907106	4.72467921192479	5.06403650342787	3.32990153674084	3.41224416265264	3.71328850845735	3.63608438215655
ENSRNOG00000001492	Slc8a2	1.29917732278427	NA		1.52584291029544	1.33253708570291	1.31990793961555	0	2.46668202036372	1.90920078527791	1.82814379798016	2.19306633226287
ENSRNOG00000001493	Kptn	-0.301143032087978	0.693175470134569		3.37819882731892	3.33781246848906	3.31889680020623	3.27112163087974	3.13122549985147	3.21226256974324	3.00264814870714	2.89355140891824
ENSRNOG00000001494	Napa	0.413361036898762	0.1916163999295		5.69342632308339	5.71774109741785	5.3186439045845	4.96757803444765	5.9794380764839	5.97751389692658	5.75299163654978	5.86205997397687
ENSRNOG00000001499	Mia	-0.0392559523959299	NA		0	2.47387916348192	0	1.66151763179207	1.19763364086189	0.756171397546499	1.5425549484562	1.65244434354464
ENSRNOG00000001500	Rab4b	-0.148330965959169	0.723050761654037		5.46694122798397	5.28396967031913	5.01910307780892	5.15444795911597	5.2429263155264	5.2557322567881	5.01110605602069	4.9210869159852
ENSRNOG00000001501	Snrpa	-0.0938563917813299	0.91200281692087		3.50303318058944	3.33781246848906	3.52048668271296	3.56284765376128	3.41984040469861	3.58784966025313	3.56570644807455	2.89355140891824
ENSRNOG00000001506	Tmem35a	0.155691755516029	0.776877233704672		4.16317197066233	4.26464308168933	4.12610721590833	4.35553939796838	4.48187498798408	4.34284398337029	4.2849060364872	4.34290480619212
ENSRNOG00000001514	Cdca7	-0.273521041151581	NA		1.93331716602834	1.33253708570291	1.99747436360799	1.66151763179207	1.19763364086189	1.61683158547724	2.06643335096257	1.28042511035634
ENSRNOG00000001515	Map3k20	0.0235939315474947	0.981354463366824		4.16317197066233	3.10303743162437	3.08449104497935	2.90505700106373	3.58446564559501	3.50271711131983	3.31147367098473	3.63608438215655
ENSRNOG00000001516	Rapgef4	0.00726572816922032	0.992512413271989		4.30709992968373	4.57148120807998	4.2447365003696	4.01296541855242	4.39583664732196	4.34284398337029	4.18728436190234	4.34290480619212
ENSRNOG00000001517	Pdk1	-0.594897414727837	0.268917992236808		3.72433037676754	4.01654244218184	4.2447365003696	4.50047786124213	3.41984040469861	3.66823728488624	3.64138378945982	3.45992179377379
ENSRNOG00000001518	Itga6	0.878066270615254	0.0200160233999227		4.55793624879128	4.14591944442505	4.35434800553164	3.80539026725691	5.26736029350167	5.11940260786251	5.12093621943981	5.01971612493193
ENSRNOG00000001524	Hat1	-0.100393175038497	0.87468084521732		4.00327773883335	4.01654244218184	4.12610721590833	4.50047786124213	4.10185124762578	3.88557909404063	4.18728436190234	4.00050549042627
ENSRNOG00000001525	Igsf11	0.30503927698183	0.327644331482328		5.61260319248223	5.49297797485334	5.56655810650412	5.39596539622535	5.773091942429	5.97751389692658	5.92940713663704	5.61102574242016
ENSRNOG00000001527	Cd80	-0.99303152300025	NA		1.52584291029544	1.33253708570291	1.31990793961555	0	0.719679163848423	0.756171397546499	0.71167093792883	0.777832262941357
ENSRNOG00000001528	Gap43	-1.36615669116535	0.000317122471332995		7.30325423179633	8.08366233070729	8.33426382809451	8.95547412766405	6.69826997285996	7.04341516259758	6.90989146383187	7.00214422945823
ENSRNOG00000001531	Chac2	-1.40278762282065	0.00480437830504119		3.91615348986154	4.57148120807998	4.64062258214282	5.3198651370808	3.2339808219747	3.31571569355352	3.40128875402947	3.36305685110139
ENSRNOG00000001544	Cyyr1	0.697428599862984	NA		2.92189743353692	2.01324909346388	2.80446811925906	2.41331857269211	3.41984040469861	3.21226256974324	3.11309998781388	3.14731970635557
ENSRNOG00000001547	Agps	0.00824235228715528	0.985916074418849		5.71939154834177	5.75877782031993	6.0947128160416	5.39596539622535	5.773091942429	5.84544485404306	5.83586303924556	5.67295395517429
ENSRNOG00000001548	Nfe2l2	-0.0318303980571551	0.952620280741625		4.86756224119692	4.82436722951533	4.95093659579142	4.86420531444165	4.74806564832051	4.83592896952796	5.06706603570553	4.70095816753172
ENSRNOG00000001551	Atp5pf	-1.02899834582337	0.00202462383179228		7.0809534939289	7.7179939877548	7.56650485917999	8.23709182357822	6.3086067446579	6.7242187116725	6.56593028036006	7.01813884145008
ENSRNOG00000001554	RGD1563888	-0.114411605991962	0.860458905626477		3.91615348986154	4.66079332907106	4.35434800553164	3.56284765376128	4.04645424448581	4.18785170398753	3.96966585806553	4.12389066768781
ENSRNOG00000001555	Btg3	-0.770196323475179	0.215757189554214		3.72433037676754	3.10303743162437	3.85484505935888	4.35553939796838	3.32990153674084	2.98002973018284	3.11309998781388	2.89355140891824
ENSRNOG00000001557	Cxadr	-0.237280045358367	0.733411973880279		3.72433037676754	3.71672909254474	3.69733061414405	3.27112163087974	3.58446564559501	3.31571569355352	3.31147367098473	3.45992179377379
ENSRNOG00000001559	Mtx2	-0.752923859275395	0.0785382514246036		4.37401460126137	4.57148120807998	4.80410686241496	4.75285003096457	3.9288389978285	3.8167068072035	3.7817789526848	4.06351672784274
ENSRNOG00000001566	AABR07033579.1	0.357330802425771	NA		0	0	0	0	0	1.24975165471999	0	0
ENSRNOG00000001570	LOC100363136	-0.405627605867483	NA		0	0	0	0	0	0	0	0.777832262941357
ENSRNOG00000001572	Hoxd1	0.0430549745765473	NA		2.25068820939312	1.33253708570291	2.45667615953896	1.66151763179207	2.28714559307712	1.90920078527791	1.82814379798016	2.19306633226287
ENSRNOG00000001573	Usp25	0.174852866499006	0.754480167870091		4.37401460126137	4.14591944442505	4.12610721590833	3.80539026725691	4.35081353870699	4.29300736711407	4.37633860625207	4.29118879975745
ENSRNOG00000001575	Grik1	0.0948934519955919	NA		1.93331716602834	2.01324909346388	1.31990793961555	2.41331857269211	2.08204812613733	1.90920078527791	1.82814379798016	2.19306633226287
ENSRNOG00000001577	Hoxd3	-0.0553147710141263	NA		1.52584291029544	1.33253708570291	0	1.66151763179207	1.5560356300827	1.24975165471999	1.18611994618132	0.777832262941357
ENSRNOG00000001578	Hoxd4	0.338015996611625	NA		1.52584291029544	2.01324909346388	1.31990793961555	1.66151763179207	2.08204812613733	1.90920078527791	1.82814379798016	1.65244434354464
ENSRNOG00000001580	Hoxd9	-0.215289514215128	NA		1.52584291029544	1.33253708570291	1.31990793961555	1.66151763179207	1.19763364086189	0.756171397546499	1.5425549484562	1.65244434354464
ENSRNOG00000001582	Bach1	-0.200005260288173	0.810664317059016		3.50303318058944	3.10303743162437	3.08449104497935	3.27112163087974	3.13122549985147	2.98002973018284	3.21569374796709	3.02600807093504
ENSRNOG00000001584	Map3k7cl	-0.329771116710602	NA		1.52584291029544	1.33253708570291	1.99747436360799	1.66151763179207	1.19763364086189	1.61683158547724	1.18611994618132	1.65244434354464
ENSRNOG00000001585	Nrip1	0.07223723316053	0.940277875805028		3.24153069449549	2.82248684954276	3.31889680020623	2.90505700106373	3.2339808219747	3.10081397323126	3.31147367098473	3.02600807093504
ENSRNOG00000001592	Cct8	0.330903396775785	0.215757189554214		5.81881727788768	5.83750719940685	5.61141016896668	5.72584451284	6.03741684787105	6.08392039222789	6.05924885219691	6.15027871026142
ENSRNOG00000001593	Lnpk	0.258900436313935	0.60115276674574		4.23693004663479	4.14591944442505	4.12610721590833	4.50047786124213	4.52304349465199	4.52657451329249	4.37633860625207	4.53301097043144
ENSRNOG00000001596	Atp5mc3	-0.571097162101765	0.0158149139960353		8.7592100657266	9.14431166738293	9.11946554530867	9.57058711413995	8.50211579528937	8.64361236362438	8.49195325818947	8.75208199180801
ENSRNOG00000001597	Atf2	-0.216791439960013	0.551221154064836		5.37191792862371	5.54081934988015	5.42297468257821	5.23952606023352	5.29138733175214	5.00023031788368	5.12093621943981	5.33272223228395
ENSRNOG00000001598	Usp16	-0.673294579119341	0.183795179721404		4.00327773883335	4.01654244218184	4.45621640426422	4.35553939796838	3.32990153674084	3.66823728488624	3.64138378945982	3.63608438215655
ENSRNOG00000001599	Rwdd2b	-0.604335555777144	NA		2.5106765642962	3.53967525712525	2.80446811925906	3.56284765376128	2.28714559307712	2.70310499349368	2.60918725059878	2.74769282195732
ENSRNOG00000001602	Ltn1	0.356254184280451	0.656654814312836		2.92189743353692	3.10303743162437	2.80446811925906	2.90505700106373	3.41984040469861	3.21226256974324	3.31147367098473	3.02600807093504
ENSRNOG00000001603	N6amt1	-0.911363254631463	NA		2.73088929068579	3.10303743162437	3.69733061414405	3.80539026725691	2.62632841557738	2.15218735069341	2.60918725059878	2.74769282195732
ENSRNOG00000001607	Adamts1	0.194487425778979	0.831741731180497		3.09054797792124	2.82248684954276	2.80446811925906	3.80539026725691	3.32990153674084	3.21226256974324	3.7817789526848	2.74769282195732
ENSRNOG00000001608	Nxpe3	0.391896980569197	NA		2.73088929068579	2.82248684954276	2.45667615953896	2.90505700106373	3.13122549985147	3.10081397323126	3.00264814870714	3.02600807093504
ENSRNOG00000001609	Cep97	0.224170309488356	0.773824480571122		3.37819882731892	3.33781246848906	3.08449104497935	2.90505700106373	3.50449991571154	3.50271711131983	3.40128875402947	3.25921712871403
ENSRNOG00000001611	Rpl24	-2.02594209866895	1.8533904898603e-06		9.41235128939394	10.3817599101472	10.559830002491	11.442554694021	8.3213877567953	8.59816552536231	8.59071049540777	8.83794067544271
ENSRNOG00000001613	Zbtb11	0.268540229849704	0.672766979975144		3.50303318058944	3.53967525712525	3.85484505935888	3.56284765376128	4.04645424448581	3.8167068072035	3.7817789526848	3.79305820021772
ENSRNOG00000001616	Senp7	-0.240032141080935	0.756204109023707		3.24153069449549	3.53967525712525	3.52048668271296	3.27112163087974	3.02058636635697	3.10081397323126	3.21569374796709	3.36305685110139
ENSRNOG00000001620	Prdm15	0.168716196063591	NA		1.52584291029544	1.33253708570291	1.31990793961555	0	1.19763364086189	1.24975165471999	1.18611994618132	1.65244434354464
ENSRNOG00000001621	C2cd2	0.600935341687586	NA		2.5106765642962	2.01324909346388	1.99747436360799	1.66151763179207	2.77005557011594	2.54176682048718	2.75259838798667	2.40253563482961
ENSRNOG00000001623	Zbtb21	0.066022600105066	NA		2.73088929068579	2.82248684954276	2.45667615953896	1.66151763179207	2.62632841557738	2.70310499349368	2.4499307335768	2.58541183429005
ENSRNOG00000001627	Abi3bp	0.552994937527019	0.468674805378855		2.92189743353692	3.10303743162437	2.80446811925906	2.41331857269211	3.50449991571154	3.10081397323126	3.56570644807455	3.14731970635557
ENSRNOG00000001628	Pcp4	-0.625389550281013	0.0673869499378588		7.68559575319072	8.79073769146221	8.29355843130508	8.85119824068773	7.67769826097327	7.84823362163278	7.84107073076578	8.00053707769796
ENSRNOG00000001629	Get1	-0.373587953504318	0.35094877432778		4.91327291935079	4.82436722951533	4.95093659579142	4.75285003096457	4.39583664732196	4.5690705656044	4.46232026727742	4.61942707655497
ENSRNOG00000001632	Brwd1	0.434185603133269	NA		3.09054797792124	2.82248684954276	2.80446811925906	2.41331857269211	3.32990153674084	3.31571569355352	3.11309998781388	3.14731970635557
ENSRNOG00000001633	Tfg	0.35829215438593	0.261410412110111		5.27019183304054	5.16689175575819	5.08419352838774	5.3198651370808	5.59148646531661	5.58051228595532	5.609621592785	5.45526681496264
ENSRNOG00000001634	Adgrg7	-1.12696161402378	NA		0.955888976426942	0	0	0	0	0	0.71167093792883	0
ENSRNOG00000001640	Tomm70	-0.174708572208704	0.587263350326159		5.84263878560954	6.05079388181263	6.27279942120294	6.042310308538	5.79005583331834	5.81044808634729	5.78671355206638	6.10606576864003
ENSRNOG00000001642	Tbc1d23	-0.11175608051888	0.84816085995274		4.37401460126137	4.26464308168933	4.2447365003696	4.19439681223021	4.15519952640631	4.13225258190995	4.23692075254324	4.1818392346777
ENSRNOG00000001643	Psmg1	-0.624318191891698	0.102507903494962		4.61437789520552	5.16689175575819	5.2061760109258	5.23952606023352	4.43949710870131	4.43763208711739	4.50346282519646	4.39283093543478
ENSRNOG00000001645	Filip1l	-0.412248937432819	NA		3.09054797792124	2.82248684954276	2.45667615953896	2.90505700106373	2.77005557011594	2.15218735069341	2.60918725059878	2.40253563482961
ENSRNOG00000001647	Ets2	0.349083946407017	NA		2.92189743353692	2.47387916348192	3.08449104497935	2.90505700106373	3.13122549985147	3.10081397323126	3.48583858098504	2.89355140891824
ENSRNOG00000001652	Erg	0.285786272776862	NA		1.93331716602834	1.33253708570291	1.31990793961555	1.66151763179207	2.08204812613733	1.90920078527791	1.5425549484562	1.65244434354464
ENSRNOG00000001653	St3gal6	-0.287827182138574	0.654306152103164		3.50303318058944	3.71672909254474	3.85484505935888	4.19439681223021	3.50449991571154	3.41224416265264	3.64138378945982	3.55069024605896
ENSRNOG00000001654	Cpox	0.305207249992792	0.468139982186514		4.86756224119692	4.47627308369995	4.64062258214282	4.50047786124213	4.94267988457844	4.96883295441473	4.76265137357757	5.11203190532156
ENSRNOG00000001656	Kcnj15	-0.405627605867483	NA		0	0	0	0	0	0	0.71167093792883	0
ENSRNOG00000001657	Cldnd1	-0.709286990320089	0.016197642954086		6.33772599978542	6.93635690084643	6.76484676551322	7.2925183427727	6.10675984461018	6.16926861704246	5.95928752313681	6.34038253101819
ENSRNOG00000001658	Kcnj6	0.937490642223404	NA		1.52584291029544	1.33253708570291	1.31990793961555	1.66151763179207	2.28714559307712	2.3600873807123	1.82814379798016	1.94793199463306
ENSRNOG00000001662	Dyrk1a	0.474928523181179	0.261841223890484		4.72103970378255	4.37433512861933	4.2447365003696	4.01296541855242	4.94267988457844	4.87032029529059	4.89222059188109	4.74005854161226
ENSRNOG00000001680	Riox2	-0.00165396746162378	NA		2.5106765642962	2.47387916348192	3.08449104497935	1.66151763179207	2.28714559307712	2.70310499349368	2.75259838798667	2.40253563482961
ENSRNOG00000001681	Vps26c	-0.486227667000188	0.440154228136038		3.50303318058944	3.71672909254474	3.52048668271296	4.01296541855242	3.2339808219747	3.10081397323126	3.31147367098473	3.25921712871403
ENSRNOG00000001682	Ttc3	0.140239106128401	0.574283287333545		6.49631183947339	6.63951238360731	6.52804942010859	6.68206887635302	6.75984048280591	6.67642759419084	6.60425923727705	6.82253611688537
ENSRNOG00000001684	Ripply3	-1.7712561946423	NA		0.955888976426942	1.33253708570291	0	0	0	0.756171397546499	0	0
ENSRNOG00000001686	Hlcs	-0.370657500167192	0.627763016370546		3.09054797792124	3.53967525712525	3.08449104497935	3.56284765376128	3.02058636635697	2.84820163537834	2.88303386937755	3.14731970635557
ENSRNOG00000001687	Crybg3	0.750791355476745	0.27892471861943		2.92189743353692	3.10303743162437	2.80446811925906	2.41331857269211	3.66023084185906	3.50271711131983	3.56570644807455	3.36305685110139
ENSRNOG00000001689	Arl6	-0.636535561473592	0.169178880097113		4.16317197066233	4.66079332907106	4.80410686241496	4.75285003096457	3.80077726211954	3.9513127760188	3.84716471914885	4.29118879975745
ENSRNOG00000001691	Cldn14	-0.0571757039181579	NA		0.955888976426942	1.33253708570291	1.99747436360799	0	1.19763364086189	1.61683158547724	0.71167093792883	1.28042511035634
ENSRNOG00000001692	Chaf1b	0.429276934601582	NA		1.52584291029544	1.33253708570291	1.99747436360799	1.66151763179207	1.842883542693	1.90920078527791	2.06643335096257	1.94793199463306
ENSRNOG00000001699	Setd4	-0.263866207065074	NA		2.25068820939312	2.47387916348192	2.45667615953896	2.41331857269211	2.08204812613733	2.15218735069341	2.06643335096257	2.40253563482961
ENSRNOG00000001700	Whrn	1.02590582177287	0.0834742599173512		4.37401460126137	3.71672909254474	2.80446811925906	2.41331857269211	4.71291569056596	4.68952769315102	4.2849060364872	4.66076849170263
ENSRNOG00000001701	Cbr3	-0.683883314613054	NA		2.25068820939312	1.33253708570291	2.45667615953896	2.41331857269211	1.5560356300827	1.24975165471999	1.82814379798016	1.94793199463306
ENSRNOG00000001704	Runx1	0.0175640094126681	NA		3.09054797792124	2.82248684954276	1.99747436360799	2.41331857269211	2.90075238056756	2.54176682048718	2.75259838798667	2.58541183429005
ENSRNOG00000001706	Kalrn	0.768474485166975	NA		1.93331716602834	1.33253708570291	1.31990793961555	1.66151763179207	2.28714559307712	2.15218735069341	2.06643335096257	2.19306633226287
ENSRNOG00000001707	Vwa5b2	0.699090673080544	NA		1.52584291029544	1.33253708570291	1.31990793961555	1.66151763179207	2.28714559307712	1.61683158547724	1.82814379798016	1.94793199463306
ENSRNOG00000001708	Dvl3	1.1699173314981	0.045165121094165		4.08543886138466	3.33781246848906	2.45667615953896	2.41331857269211	4.60201541318345	4.43763208711739	4.37633860625207	4.34290480619212
ENSRNOG00000001709	Ap2m1	0.216268349299527	0.239322304963296		7.25968183794425	7.25592719073826	7.08411913965218	7.14595185702801	7.42966765796224	7.36013224476286	7.40930989146919	7.43635513138925
ENSRNOG00000001710	Abcf3	0.528503651123498	0.278907953018241		4.08543886138466	3.87440999862249	3.85484505935888	3.56284765376128	4.35081353870699	4.43763208711739	4.33134653160367	4.44108694848465
ENSRNOG00000001711	Plaat1	-0.497104421825103	NA		1.93331716602834	2.01324909346388	2.45667615953896	2.41331857269211	1.842883542693	1.90920078527791	1.18611994618132	2.19306633226287
ENSRNOG00000001712	Alg3	0.606999543183673	0.276247777144577		3.91615348986154	3.71672909254474	3.52048668271296	2.90505700106373	4.39583664732196	4.07442457555525	4.2849060364872	3.93461598030827
ENSRNOG00000001713	LOC100360218	-0.493431603849837	0.41882738196552		3.82342772734509	3.53967525712525	3.99684226304938	3.80539026725691	3.41984040469861	2.98002973018284	3.56570644807455	3.36305685110139
ENSRNOG00000001714	Atp13a4	0.571488606215002	NA		1.52584291029544	1.33253708570291	1.31990793961555	0	1.5560356300827	1.61683158547724	1.5425549484562	1.65244434354464
ENSRNOG00000001715	Ece2	0.623425352283743	NA		2.25068820939312	2.47387916348192	2.45667615953896	2.41331857269211	3.13122549985147	2.98002973018284	2.88303386937755	2.58541183429005
ENSRNOG00000001717	Opa1	0.389023149244355	0.271741453306789		5.00056613603064	5.03946684811377	4.95093659579142	4.63217539050778	5.42770755526459	5.33174598676168	5.17286708906785	5.306912804389
ENSRNOG00000001719	Psmd2	0.542817947493399	0.0669903125054936		5.66698520483025	5.49297797485334	5.26350563503491	4.96757803444765	5.93437180129812	6.02408083523475	5.97399880043331	5.82616995330815
ENSRNOG00000001720	Hes1	0.0202834790775514	NA		2.25068820939312	2.01324909346388	2.45667615953896	2.90505700106373	2.46668202036372	1.90920078527791	2.75259838798667	2.40253563482961
ENSRNOG00000001724	Atp13a3	0.0893442961841013	NA		3.24153069449549	2.47387916348192	2.80446811925906	3.27112163087974	2.62632841557738	3.31571569355352	3.21569374796709	3.02600807093504
ENSRNOG00000001726	Tmem44	0.613264818965698	NA		1.52584291029544	1.33253708570291	1.31990793961555	1.66151763179207	2.08204812613733	1.61683158547724	1.82814379798016	1.94793199463306
ENSRNOG00000001727	Lsg1	0.411891801826274	NA		2.5106765642962	2.47387916348192	2.80446811925906	2.41331857269211	3.02058636635697	2.98002973018284	2.88303386937755	2.74769282195732
ENSRNOG00000001728	Fam43a	0.0477573665438378	0.942872370069125		4.08543886138466	4.37433512861933	4.2447365003696	4.01296541855242	4.30433997841122	4.07442457555525	4.08257446763361	4.44108694848465
ENSRNOG00000001729	Xxylt1	0.490225591791222	NA		2.92189743353692	2.47387916348192	1.99747436360799	2.41331857269211	2.90075238056756	3.10081397323126	2.60918725059878	3.14731970635557
ENSRNOG00000001730	Acap2	0.245985046537853	0.547949566439069		4.95757965884541	4.57148120807998	4.87938886594217	4.63217539050778	5.03095277516033	5.06104662572536	5.06706603570553	4.95471810400747
ENSRNOG00000001733	Ppp1r2	-0.552309230007588	0.0707008647698123		5.84263878560954	6.05079388181263	6.15655000422427	6.71214979070239	5.68514486606179	5.53835688104919	5.68308683470011	5.69301972422738
ENSRNOG00000001736	Bdh1	0.417178918717979	0.555223074829804		3.24153069449549	3.10303743162437	3.31889680020623	2.90505700106373	3.66023084185906	3.50271711131983	3.71328850845735	3.25921712871403
ENSRNOG00000001738	Eif4g1	1.0518160308489	0.0026082960432337		5.71939154834177	5.03946684811377	4.80410686241496	4.63217539050778	6.36630098907498	6.3011719297057	6.13974123510463	5.9312676836052
ENSRNOG00000001739	Meltf	0.817489833641092	NA		0.955888976426942	1.33253708570291	1.31990793961555	0	1.5560356300827	1.61683158547724	1.5425549484562	1.28042511035634
ENSRNOG00000001742	Clcn2	0.922202488256821	0.196857121001458		3.24153069449549	3.10303743162437	2.45667615953896	1.66151763179207	3.9288389978285	3.74438110149931	3.40128875402947	3.45992179377379
ENSRNOG00000001746	Ncbp2	-0.820781768235579	0.0184655032927987		4.91327291935079	5.28396967031913	5.52026676928666	5.66562869282129	4.48187498798408	4.52657451329249	4.50346282519646	4.66076849170263
ENSRNOG00000001747	LOC100910732	0.330297031048021	0.394186170915409		4.86756224119692	4.66079332907106	4.80410686241496	4.63217539050778	5.03095277516033	5.11940260786251	5.19814795612082	4.95471810400747
ENSRNOG00000001748	Polr2h	-0.990165218764976	0.138983544648206		3.24153069449549	4.01654244218184	3.52048668271296	4.01296541855242	3.32990153674084	2.70310499349368	2.4499307335768	2.58541183429005
ENSRNOG00000001750	Chrd	0.530422731573202	NA		0.955888976426942	1.33253708570291	1.31990793961555	0	1.5560356300827	1.24975165471999	1.18611994618132	1.28042511035634
ENSRNOG00000001752	Nrros	-0.291580387074175	NA		3.09054797792124	2.82248684954276	3.08449104497935	2.41331857269211	2.62632841557738	2.70310499349368	2.88303386937755	2.40253563482961
ENSRNOG00000001754	Wdr53	-1.08450287300295	NA		1.52584291029544	2.01324909346388	1.99747436360799	1.66151763179207	0.719679163848423	1.61683158547724	1.18611994618132	0.777832262941357
ENSRNOG00000001756	LOC100911374	-0.17089032024995	NA		0.955888976426942	0	1.31990793961555	2.41331857269211	0.719679163848423	1.61683158547724	1.5425549484562	0.777832262941357
ENSRNOG00000001757	Tm4sf19	-0.663394166743682	NA		1.52584291029544	1.33253708570291	1.99747436360799	1.66151763179207	0.719679163848423	1.61683158547724	1.5425549484562	0.777832262941357
ENSRNOG00000001758	Tctex1d2	-1.05170649068328	0.0169133278118691		4.30709992968373	4.57148120807998	4.55136385368544	4.96757803444765	3.50449991571154	3.41224416265264	3.56570644807455	3.86557260705612
ENSRNOG00000001762	Pcyt1a	0.20580588476707	0.716913743613562		4.08543886138466	4.01654244218184	3.99684226304938	3.80539026725691	4.25631939191014	4.13225258190995	4.13587917857511	4.23754979278758
ENSRNOG00000001764	Vps8	0.558095401930976	0.309416691323501		3.82342772734509	3.87440999862249	3.52048668271296	2.90505700106373	4.10185124762578	4.07442457555525	4.2849060364872	4.12389066768781
ENSRNOG00000001766	Tfrc	0.243706755058385	0.511786781021468		5.19815750337934	4.97126923447695	5.2061760109258	4.75285003096457	5.36115695675413	5.2557322567881	5.22299343589549	5.38299589703944
ENSRNOG00000001767	RGD1562339	0.459314174322731	0.228684998699585		5.16074507964881	5.16689175575819	4.72467921192479	4.50047786124213	5.61071088380647	5.4501604542183	5.0942525518202	5.38299589703944
ENSRNOG00000001769	Tnk2	1.19780588481873	0.0158149139960353		4.82035573203273	4.26464308168933	3.08449104497935	3.27112163087974	5.31502076341188	5.42724236212899	5.03935735432955	5.25386605979663
ENSRNOG00000001770	Ehhadh	0.0720305979311582	NA		0.955888976426942	1.33253708570291	1.31990793961555	1.66151763179207	1.19763364086189	1.24975165471999	1.18611994618132	1.65244434354464
ENSRNOG00000001773	Senp2	-0.195619943728604	0.686174340869714		4.55793624879128	4.74489730582901	4.72467921192479	4.35553939796838	4.30433997841122	4.43763208711739	4.37633860625207	4.5768659574481
ENSRNOG00000001774	Lrch3	0.252638892272572	0.676344590048886		3.91615348986154	3.53967525712525	3.69733061414405	3.80539026725691	4.10185124762578	4.01418148950127	3.84716471914885	4.00050549042627
ENSRNOG00000001776	Muc20	-0.522642191543083	NA		0.955888976426942	1.33253708570291	1.31990793961555	1.66151763179207	0.719679163848423	0.756171397546499	1.18611994618132	1.28042511035634
ENSRNOG00000001781	Lmln	-0.05102944095124	NA		1.93331716602834	2.01324909346388	1.31990793961555	1.66151763179207	1.842883542693	1.61683158547724	1.82814379798016	1.65244434354464
ENSRNOG00000001782	Osbpl11	0.0322785221144146	0.970567543732249		3.61792076470301	3.10303743162437	3.31889680020623	3.27112163087974	3.32990153674084	3.31571569355352	3.64138378945982	3.25921712871403
ENSRNOG00000001783	Tra2b	-0.399676361064106	0.163676984561792		5.71939154834177	5.67550284565703	6.03010598946883	6.042310308538	5.40586335830846	5.4501604542183	5.51219486141601	5.50151138748872
ENSRNOG00000001785	Etv5	0.609361003792049	0.420848578937031		3.24153069449549	2.82248684954276	2.45667615953896	2.41331857269211	3.41984040469861	3.50271711131983	3.40128875402947	3.14731970635557
ENSRNOG00000001786	Snx4	-0.00711951990280025	0.992512413271989		4.55793624879128	4.47627308369995	4.64062258214282	4.19439681223021	4.35081353870699	4.52657451329249	4.54346454497975	4.53301097043144
ENSRNOG00000001789	Zfp148	-0.105175856162961	0.83111341015094		4.72103970378255	4.74489730582901	5.08419352838774	4.75285003096457	4.56306974355505	4.87032029529059	4.69322447160844	4.77812710796262
ENSRNOG00000001793	Heg1	1.25743307544064	0.00641425377433553		4.49919624944146	3.87440999862249	3.31889680020623	3.27112163087974	5.19278071371388	5.17548961344243	5.27143646899317	4.74005854161226
ENSRNOG00000001795	Itgb5	0.599725290141828	0.244199730009607		4.43796274023528	3.87440999862249	3.52048668271296	3.27112163087974	4.60201541318345	4.48278860639274	4.46232026727742	4.39283093543478
ENSRNOG00000001796	Dgkg	0.661043082071916	NA		1.52584291029544	2.01324909346388	1.31990793961555	1.66151763179207	2.08204812613733	2.15218735069341	2.27088736683398	1.94793199463306
ENSRNOG00000001797	Umps	-0.52469506731952	0.369866653997263		3.61792076470301	3.87440999862249	3.99684226304938	4.01296541855242	3.13122549985147	3.50271711131983	3.48583858098504	3.36305685110139
ENSRNOG00000001803	Dnajb11	0.353310378365848	0.408783480183253		4.49919624944146	4.26464308168933	4.45621640426422	4.86420531444165	4.8806803153352	4.87032029529059	4.98229046351872	4.66076849170263
ENSRNOG00000001804	Itpr2	1.0365840471219	0.0657131217963298		3.82342772734509	3.33781246848906	3.08449104497935	2.41331857269211	4.39583664732196	4.3910163675292	4.41996988328732	3.93461598030827
ENSRNOG00000001806	Fetub	-0.405627605867483	NA		0	0	0	0	0	0.756171397546499	0	0
ENSRNOG00000001807	Sspn	-0.00812567844446955	0.992512413271989		4.08543886138466	4.01654244218184	4.12610721590833	3.27112163087974	3.9288389978285	4.01418148950127	3.90971511485316	3.93461598030827
ENSRNOG00000001808	Ints13	-0.121485895635318	0.874109031532248		3.50303318058944	3.53967525712525	3.52048668271296	3.80539026725691	3.32990153674084	3.50271711131983	3.56570644807455	3.45992179377379
ENSRNOG00000001811	Fgfr1op2	-0.538490745591079	0.162228972665534		4.66869429460755	5.28396967031913	5.01910307780892	5.23952606023352	4.43949710870131	4.61035058741085	4.46232026727742	4.5768659574481
ENSRNOG00000001813	Dnm1l	-0.0636171595597629	0.882832728560366		5.27019183304054	5.28396967031913	5.3186439045845	5.3198651370808	5.11413459756899	5.2294775017276	5.17286708906785	5.40749067652469
ENSRNOG00000001815	Eif4a2	-0.649128786067999	0.000861140965666426		7.72457863020185	8.13131743178446	8.06273327541705	8.28790971894897	7.30538901005572	7.37816982227388	7.37646622445246	7.56168786849152
ENSRNOG00000001816	Rfc4	-1.54987293752119	0.0016390947808649		4.16317197066233	4.8996872065541	5.14647361582936	5.72584451284	3.2339808219747	3.50271711131983	3.71328850845735	3.79305820021772
ENSRNOG00000001817	Tm7sf3	-0.238071783683576	0.551492339045683		5.00056613603064	5.03946684811377	4.95093659579142	5.15444795911597	4.84865187410345	4.90391084409973	4.65721655911635	4.77812710796262
ENSRNOG00000001820	Med21	-1.58537981482516	0.000126239669695625		4.95757965884541	5.39225548822023	5.42297468257821	6.30169165806481	3.9288389978285	4.18785170398753	3.96966585806553	4.06351672784274
ENSRNOG00000001821	Adipoq	-1.84830012626676	NA		0	0	1.31990793961555	0	0	0	0	0
ENSRNOG00000001823	St6gal1	0.00452198904123823	0.99612478681792		3.24153069449549	3.10303743162437	3.31889680020623	2.90505700106373	3.2339808219747	3.10081397323126	3.31147367098473	3.02600807093504
ENSRNOG00000001825	AABR07034767.1	0.928112320493105	NA		0	0	1.31990793961555	0	0.719679163848423	0.756171397546499	0.71167093792883	1.28042511035634
ENSRNOG00000001827	Masp1	-0.253429004515322	0.565120730614233		5.08287750208204	5.16689175575819	5.61141016896668	5.39596539622535	5.05921630580164	5.33174598676168	5.22299343589549	4.53301097043144
ENSRNOG00000001828	Stk38l	0.370960256145428	0.642282438151521		3.09054797792124	2.82248684954276	2.80446811925906	2.90505700106373	3.32990153674084	3.41224416265264	3.21569374796709	3.02600807093504
ENSRNOG00000001829	Ube2v2	-1.11933615218086	0.000702409594898176		5.66698520483025	6.34833763972025	6.40606211259351	6.74161629193502	5.05921630580164	5.11940260786251	5.14713530287351	5.50151138748872
ENSRNOG00000001830	Arntl2	-2.48604672109976	NA		0.955888976426942	0	1.31990793961555	0	0	0	0	0
ENSRNOG00000001833	Mcm4	0.436209580651934	0.595527232019609		2.92189743353692	2.82248684954276	2.80446811925906	2.90505700106373	3.02058636635697	3.31571569355352	3.64138378945982	2.89355140891824
ENSRNOG00000001834	Mzt2b	-0.272298392161628	0.671664249933759		3.37819882731892	4.01654244218184	3.85484505935888	4.35553939796838	3.66023084185906	3.50271711131983	3.64138378945982	3.71670519974215
ENSRNOG00000001837	Sst	-0.353987480824228	0.248338942481359		6.48121507790839	6.52524053366745	6.30045493789098	7.07827316955813	6.3434994043597	6.21012107765524	6.00297882577983	6.43873075090642
ENSRNOG00000001839	Vpreb2	-2.69273266088939	NA		0	0	1.99747436360799	0	0	0	0	0
ENSRNOG00000001840	Rep15	-1.12696161402378	NA		0.955888976426942	0	0	0	0	0	0	0.777832262941357
ENSRNOG00000001842	Mrps35	-0.560006826957282	0.314898152634737		3.82342772734509	4.01654244218184	3.85484505935888	4.63217539050778	3.66023084185906	3.31571569355352	3.48583858098504	3.71670519974215
ENSRNOG00000001843	Bcl6	0.437849645657375	0.563389558427808		3.24153069449549	2.82248684954276	2.80446811925906	2.90505700106373	3.41984040469861	3.21226256974324	3.56570644807455	3.25921712871403
ENSRNOG00000001844	Klhl42	0.485255596244013	NA		2.5106765642962	2.47387916348192	2.45667615953896	2.41331857269211	3.13122549985147	2.84820163537834	2.75259838798667	2.74769282195732
ENSRNOG00000001845	Top3b	0.740510160789492	NA		2.5106765642962	2.47387916348192	2.80446811925906	1.66151763179207	3.2339808219747	3.21226256974324	3.00264814870714	2.89355140891824
ENSRNOG00000001847	Ccdc91	0.118277094405424	0.841896929875226		4.16317197066233	4.26464308168933	3.99684226304938	4.19439681223021	4.39583664732196	4.24138740140882	4.18728436190234	4.23754979278758
ENSRNOG00000001849	Mapk1	0.362165326521351	0.136659555243052		6.25137755873499	6.26533537826527	6.35422463258314	5.89273745721678	6.6892556931133	6.44501986053872	6.53650014457208	6.6173450574042
ENSRNOG00000001851	Far2	0.431720111364078	NA		1.52584291029544	2.01324909346388	1.31990793961555	1.66151763179207	1.842883542693	2.15218735069341	1.82814379798016	1.94793199463306
ENSRNOG00000001852	Ergic2	-1.04137212692791	0.00121322714647046		5.81881727788768	6.40113287961693	6.48048495890609	6.82656816376524	5.08693675402258	5.35621920165125	5.36369983522349	5.65260515963578
ENSRNOG00000001854	Tmtc1	0.955342631928527	0.117627510001727		3.61792076470301	3.10303743162437	2.80446811925906	2.41331857269211	4.10185124762578	3.9513127760188	3.7817789526848	4.1818392346777
ENSRNOG00000001858	Ypel1	-0.74610291582521	NA		1.93331716602834	2.01324909346388	3.69733061414405	2.90505700106373	2.46668202036372	2.70310499349368	1.5425549484562	1.65244434354464
ENSRNOG00000001859	Sdf2l1	-1.27826074104133	0.00211123307912385		5.79459582080717	6.11541468732389	6.48048495890609	7.3510438832071	5.29138733175214	5.40395431731544	5.29506134729502	5.11203190532156
ENSRNOG00000001861	Ydjc	-0.845185857498552	NA		2.25068820939312	2.01324909346388	1.99747436360799	2.90505700106373	1.842883542693	1.90920078527791	1.18611994618132	1.65244434354464
ENSRNOG00000001862	Ube2l3	-0.526072072823688	0.035014315618231		6.56951317557996	6.88167421121001	6.95085500848522	7.2925183427727	6.28486713702252	6.37488799782307	6.42314239060412	6.51960787069493
ENSRNOG00000001867	Snap29	-0.301672341120815	0.475783537662325		4.77155217138927	4.74489730582901	4.87938886594217	4.63217539050778	4.43949710870131	4.52657451329249	4.54346454497975	4.39283093543478
ENSRNOG00000001868	LOC100911248	0.649570103760115	0.212651204348393		3.82342772734509	3.71672909254474	3.52048668271296	3.27112163087974	4.20664522629162	4.34284398337029	4.33134653160367	4.06351672784274
ENSRNOG00000001870	Lztr1	0.141260283859004	0.831456088531092		3.61792076470301	3.87440999862249	3.99684226304938	3.80539026725691	3.86622859881566	4.13225258190995	3.90971511485316	3.86557260705612
ENSRNOG00000001872	Lrrc74b	-0.669178519924871	NA		1.52584291029544	1.33253708570291	1.31990793961555	0	0.719679163848423	1.24975165471999	0.71167093792883	0.777832262941357
ENSRNOG00000001873	P2rx6	0.557860412822612	NA		2.25068820939312	2.47387916348192	1.99747436360799	2.41331857269211	2.77005557011594	2.84820163537834	2.75259838798667	2.58541183429005
ENSRNOG00000001874	Slc7a4	2.17578525424592	NA		0.955888976426942	0	0	0	2.08204812613733	1.24975165471999	1.18611994618132	1.65244434354464
ENSRNOG00000001875	Smpd4	0.752627104433373	NA		2.25068820939312	2.47387916348192	1.99747436360799	2.41331857269211	2.90075238056756	2.98002973018284	3.11309998781388	2.58541183429005
ENSRNOG00000001876	Ccdc74a	-0.0484780880120991	NA		0.955888976426942	0	1.31990793961555	0	0	1.24975165471999	0.71167093792883	0.777832262941357
ENSRNOG00000001877	Med15	0.579504718452031	0.406658417085741		3.82342772734509	3.10303743162437	2.45667615953896	2.90505700106373	3.98884485750557	3.8167068072035	3.71328850845735	3.45992179377379
ENSRNOG00000001878	Klhl22	0.352485178167681	0.589926115780864		3.61792076470301	3.33781246848906	3.31889680020623	3.27112163087974	3.80077726211954	3.58784966025313	3.84716471914885	3.71670519974215
ENSRNOG00000001880	Dgcr6	-0.89753971300174	0.0345325694007298		4.37401460126137	4.82436722951533	4.87938886594217	5.06403650342787	3.80077726211954	4.07442457555525	3.64138378945982	4.12389066768781
ENSRNOG00000001884	Ranbp1	-0.969137137802182	0.00202181541624772		7.49583054331313	7.89408090045924	8.00507322014745	8.66381735526642	6.81060134169035	7.18676308366406	7.14905261584467	7.23209966366922
ENSRNOG00000001885	Trmt2a	-0.0588016841420988	NA		2.92189743353692	3.10303743162437	2.45667615953896	2.90505700106373	2.77005557011594	2.70310499349368	2.75259838798667	3.02600807093504
ENSRNOG00000001886	Dgcr8	0.100269835614045	NA		2.92189743353692	2.47387916348192	2.45667615953896	2.41331857269211	2.77005557011594	2.54176682048718	2.75259838798667	2.74769282195732
ENSRNOG00000001888	Arvcf	0.652147239239258	NA		2.5106765642962	2.01324909346388	1.99747436360799	1.66151763179207	2.77005557011594	2.84820163537834	2.4499307335768	2.58541183429005
ENSRNOG00000001889	Comt	-0.787198459786501	0.0446051252180881		5.40429277896425	5.33912830561585	6.06277102572358	6.48708663969003	4.97270831702448	5.00023031788368	5.27143646899317	5.14153621528892
ENSRNOG00000001890	Txnrd2	0.188957240747502	NA		2.25068820939312	2.01324909346388	1.99747436360799	1.66151763179207	1.842883542693	2.54176682048718	2.06643335096257	2.19306633226287
ENSRNOG00000001891	Gnb1l	0.817489833641092	NA		0.955888976426942	1.33253708570291	1.31990793961555	0	1.5560356300827	1.61683158547724	1.5425549484562	1.28042511035634
ENSRNOG00000001892	Tbx1	-0.405627605867483	NA		0	0	0	0	0	0.756171397546499	0	0
ENSRNOG00000001893	LOC100362453	-0.230077721667816	0.360172390331709		6.52603954126897	6.72482991648493	6.76484676551322	7.03132327218291	6.49602407082556	6.46765946974763	6.45495189861605	6.6689123924197
ENSRNOG00000001908	Klhl6	-0.629004140611124	NA		2.73088929068579	2.82248684954276	3.08449104497935	2.41331857269211	1.842883542693	2.3600873807123	2.75259838798667	1.94793199463306
ENSRNOG00000001911	Map6d1	-0.219406951325763	0.584831864815714		5.61260319248223	5.91216164826153	5.77805253051235	5.06403650342787	5.44922593111968	5.66129852851215	5.06706603570553	5.47857438544018
ENSRNOG00000001912	Tecrl	-0.405627605867483	NA		0	0	0	0	0.719679163848423	0	0	0
ENSRNOG00000001915	Chodl	-0.0857521857629523	0.882597577631773		4.30709992968373	5.54081934988015	5.14647361582936	5.3198651370808	4.8806803153352	5.03095890936865	4.95288757404899	5.22659285992524
ENSRNOG00000001926	Cldn1	0.165965210450275	NA		1.52584291029544	1.33253708570291	1.99747436360799	1.66151763179207	1.5560356300827	1.24975165471999	1.18611994618132	2.58541183429005
ENSRNOG00000001928	Il1rap	0.661985428584732	0.262385633009817		3.50303318058944	3.33781246848906	3.31889680020623	2.90505700106373	3.98884485750557	4.07442457555525	3.90971511485316	3.71670519974215
ENSRNOG00000001930	Ccdc50	-0.580975690971162	0.0686401951549815		5.37191792862371	5.54081934988015	5.81687015158655	5.23952606023352	4.84865187410345	4.96883295441473	5.01110605602069	4.95471810400747
ENSRNOG00000001931	Fgf12	-0.00471763335357536	0.993481746290898		5.3387998591407	5.54081934988015	5.14647361582936	5.60278967368472	5.33827327688473	5.2557322567881	5.22299343589549	5.73233292847604
ENSRNOG00000001943	Retnlg	-1.23637030837569	NA		0	2.01324909346388	0	1.66151763179207	0	0.756171397546499	0.71167093792883	0.777832262941357
ENSRNOG00000001953	Bace2	0.534933508624693	0.183505701753101		4.66869429460755	4.74489730582901	4.35434800553164	4.01296541855242	5.00212445665955	5.2294775017276	4.92287294900033	4.9210869159852
ENSRNOG00000001956	Dzip3	-0.0420992487015445	0.954422826007167		3.91615348986154	3.87440999862249	3.85484505935888	3.80539026725691	3.9288389978285	3.88557909404063	3.7817789526848	3.71670519974215
ENSRNOG00000001958	Ift57	-0.0201016728661685	0.984452741809371		2.92189743353692	3.33781246848906	3.31889680020623	3.27112163087974	3.13122549985147	3.21226256974324	3.11309998781388	3.25921712871403
ENSRNOG00000001959	Mx1	-0.532485156995587	NA		3.09054797792124	2.47387916348192	2.80446811925906	2.41331857269211	2.77005557011594	1.90920078527791	2.27088736683398	2.19306633226287
ENSRNOG00000001960	Sult1d1	-0.605204161878977	NA		2.5106765642962	3.10303743162437	2.80446811925906	3.56284765376128	2.28714559307712	2.3600873807123	2.27088736683398	2.89355140891824
ENSRNOG00000001962	Fam3b	-1.82092659156218	NA		0	1.33253708570291	1.31990793961555	1.66151763179207	0.719679163848423	0.756171397546499	0	0
ENSRNOG00000001963	Mx2	0.374178454641144	0.651520490861635		3.09054797792124	2.82248684954276	3.31889680020623	2.90505700106373	3.9288389978285	2.84820163537834	3.40128875402947	3.14731970635557
ENSRNOG00000001964	Cd47	-0.0154082180586902	0.973678197383499		5.2346242093102	5.22661802896702	5.77805253051235	5.46825180294551	5.38368332149873	5.35621920165125	5.51219486141601	5.40749067652469
ENSRNOG00000001967	Sult1b1	0.359476507182226	NA		0	0	0	0	0	0.756171397546499	0	0.777832262941357
ENSRNOG00000001971	Bbx	0.259144935795157	0.660795054538867		4.23693004663479	3.71672909254474	3.99684226304938	3.27112163087974	4.10185124762578	4.24138740140882	4.18728436190234	4.06351672784274
ENSRNOG00000001979	Rcan1	-0.0648651064700315	0.900764853142009		4.77155217138927	4.74489730582901	4.80410686241496	4.86420531444165	4.56306974355505	4.76458459193156	4.72835551168386	4.85137706297938
ENSRNOG00000001982	Cblb	0.439955683959455	NA		3.09054797792124	2.82248684954276	2.45667615953896	1.66151763179207	3.13122549985147	2.98002973018284	3.21569374796709	2.89355140891824
ENSRNOG00000001989	Alcam	0.127210001257779	0.74063237342165		5.19815750337934	5.33912830561585	5.37175219383857	5.46825180294551	5.62968249521469	5.35621920165125	5.40770922770654	5.40749067652469
ENSRNOG00000001991	Atp5po	-0.564142353811573	0.0131438987991089		7.3866393341308	7.74887508558948	7.49649602050059	8.06128710398143	7.02639233844587	7.09522269960929	7.10962654465956	7.24574875895754
ENSRNOG00000001992	Atp6v1a	0.458426668195988	0.0423672713236678		6.06143530288905	6.08346606402874	6.18650225717413	6.26157210541759	6.7249797207334	6.57581651882445	6.5463770466522	6.50832789969177
ENSRNOG00000001996	Ythdc1	0.00498712089178111	0.994000521360415		4.55793624879128	4.8996872065541	4.55136385368544	4.75285003096457	4.71291569056596	4.76458459193156	4.69322447160844	4.5768659574481
ENSRNOG00000002001	Itsn1	0.68190593317652	0.0995367263255814		4.55793624879128	4.47627308369995	4.12610721590833	3.56284765376128	4.94267988457844	5.03095890936865	4.82889007929054	4.95471810400747
ENSRNOG00000002004	Prdm8	2.48946334455045	NA		0	0	0	0	1.19763364086189	1.61683158547724	1.18611994618132	1.28042511035634
ENSRNOG00000002012	Donson	0.1562505269325	NA		1.93331716602834	2.01324909346388	2.45667615953896	1.66151763179207	2.28714559307712	2.3600873807123	2.06643335096257	1.94793199463306
ENSRNOG00000002013	Sidt1	1.01510821784864	NA		1.52584291029544	0	1.31990793961555	0	1.5560356300827	1.61683158547724	1.5425549484562	1.65244434354464
ENSRNOG00000002014	Stap1	-1.13381149484786	NA		1.52584291029544	1.33253708570291	1.99747436360799	2.41331857269211	0.719679163848423	0.756171397546499	1.82814379798016	0.777832262941357
ENSRNOG00000002021	Son	0.542311479772317	0.134906912996415		5.16074507964881	4.74489730582901	4.80410686241496	4.35553939796838	5.49132311144361	5.35621920165125	5.38587233819823	5.22659285992524
ENSRNOG00000002024	Epha5	0.192488200729847	NA		2.5106765642962	2.47387916348192	2.80446811925906	3.27112163087974	3.02058636635697	2.84820163537834	2.88303386937755	2.89355140891824
ENSRNOG00000002026	Dnajc28	-0.0564033547810461	NA		2.92189743353692	2.82248684954276	3.08449104497935	2.90505700106373	2.62632841557738	2.98002973018284	2.60918725059878	3.25921712871403
ENSRNOG00000002028	Tmem50b	0.144500620660057	0.660795054538867		5.55609069415643	5.71774109741785	5.6549097633868	5.60278967368472	5.87200631182075	5.73779988324429	5.70088314045923	5.77060321095613
ENSRNOG00000002032	Ifngr2	-0.952006035298622	0.0136413752694291		4.55793624879128	4.97126923447695	5.2061760109258	5.3198651370808	4.04645424448581	4.13225258190995	4.18728436190234	4.00050549042627
ENSRNOG00000002035	Paqr3	0.373598351874093	0.502235905600087		3.82342772734509	4.01654244218184	3.52048668271296	3.56284765376128	4.15519952640631	4.18785170398753	4.02722444178612	4.06351672784274
ENSRNOG00000002036	Paxbp1	-0.0487908564858773	0.952280046216342		3.72433037676754	4.01654244218184	3.69733061414405	2.90505700106373	3.80077726211954	3.58784966025313	3.56570644807455	3.55069024605896
ENSRNOG00000002039	Evi5	0.0379684828794368	0.953586201737035		4.23693004663479	4.14591944442505	4.2447365003696	4.19439681223021	4.20664522629162	4.13225258190995	4.18728436190234	4.44108694848465
ENSRNOG00000002040	Bmp2k	0.309698163113001	0.468818987076611		4.72103970378255	4.37433512861933	4.55136385368544	4.35553939796838	4.81589621276471	4.90391084409973	4.86090281302614	4.74005854161226
ENSRNOG00000002041	Boc	0.630394264561082	NA		2.92189743353692	2.47387916348192	1.31990793961555	2.41331857269211	3.02058636635697	2.98002973018284	3.11309998781388	2.74769282195732
ENSRNOG00000002044	Gtpbp8	-0.319114623432026	0.694142325590648		2.92189743353692	3.33781246848906	3.31889680020623	3.27112163087974	2.77005557011594	3.10081397323126	2.75259838798667	3.02600807093504
ENSRNOG00000002045	Anxa3	-0.667510891490001	0.0200793986091674		5.74489770862833	5.83750719940685	6.27279942120294	5.99415535932103	5.1670387801568	5.4727201641152	5.40770922770654	5.17044921033529
ENSRNOG00000002046	Cd200r1l	-1.84830012626676	NA		0	0	1.31990793961555	0	0	0	0	0
ENSRNOG00000002050	Igfbp7	0.388114772692229	0.164590888096934		6.45053919571247	6.11541468732389	6.52804942010859	6.61995742323434	6.94542252510027	6.61690668483436	7.06222492952596	6.58549606875642
ENSRNOG00000002051	Synj1	0.734512202768951	0.0376069375123389		4.82035573203273	4.66079332907106	4.64062258214282	4.19439681223021	5.5119198452768	5.35621920165125	5.34118124138691	5.14153621528892
ENSRNOG00000002052	Ccdc80	0.423650353715314	0.600601046842177		3.24153069449549	2.82248684954276	3.08449104497935	3.27112163087974	3.66023084185906	2.98002973018284	4.02722444178612	3.02600807093504
ENSRNOG00000002053	Fras1	1.17473198035738	NA		1.52584291029544	0	0	0	1.5560356300827	1.24975165471999	1.18611994618132	1.28042511035634
ENSRNOG00000002054	Glmn	-0.499282262781548	NA		2.92189743353692	3.33781246848906	3.08449104497935	3.27112163087974	2.90075238056756	2.70310499349368	2.60918725059878	2.58541183429005
ENSRNOG00000002055	Noa1	0.0275955951316502	0.977794962790201		3.09054797792124	3.10303743162437	3.08449104497935	3.27112163087974	3.2339808219747	3.31571569355352	2.88303386937755	3.14731970635557
ENSRNOG00000002057	Slc10a6	-1.42889345064834	NA		1.93331716602834	2.47387916348192	1.99747436360799	1.66151763179207	1.19763364086189	0.756171397546499	1.18611994618132	1.28042511035634
ENSRNOG00000002061	Ptpn13	0.806936348260436	NA		2.92189743353692	2.47387916348192	1.99747436360799	1.66151763179207	3.2339808219747	3.10081397323126	3.11309998781388	3.02600807093504
ENSRNOG00000002069	Slc35a5	0.276565576212756	0.694142325590648		3.24153069449549	3.53967525712525	3.31889680020623	3.27112163087974	3.50449991571154	3.58784966025313	3.56570644807455	3.71670519974215
ENSRNOG00000002070	Mrpl1	0.675708133388684	NA		2.5106765642962	2.01324909346388	0	1.66151763179207	1.5560356300827	1.24975165471999	1.5425549484562	3.63608438215655
ENSRNOG00000002072	Eva1c	-0.0651277825276911	NA		0.955888976426942	0	1.31990793961555	0	0	0.756171397546499	1.18611994618132	0.777832262941357
ENSRNOG00000002073	Brdt	-0.521158143880722	NA		0.955888976426942	1.33253708570291	1.31990793961555	1.66151763179207	1.19763364086189	0.756171397546499	0.71167093792883	1.28042511035634
ENSRNOG00000002074	Rest	0.28027301360882	0.734392907312619		3.37819882731892	2.82248684954276	3.08449104497935	2.41331857269211	3.2339808219747	3.21226256974324	3.40128875402947	3.25921712871403
ENSRNOG00000002075	Cnot6l	-0.385058298828995	0.480392228552396		4.08543886138466	3.87440999862249	4.12610721590833	4.35553939796838	3.73221486832675	3.50271711131983	3.7817789526848	3.93461598030827
ENSRNOG00000002079	Mapk10	0.486178229005212	0.144096445765624		5.16074507964881	5.16689175575819	4.87938886594217	4.86420531444165	5.61071088380647	5.64152209993032	5.34118124138691	5.45526681496264
ENSRNOG00000002080	Urb1	0.19396135218296	NA		1.52584291029544	2.01324909346388	1.99747436360799	1.66151763179207	2.08204812613733	1.90920078527791	2.06643335096257	1.65244434354464
ENSRNOG00000002085	Thegl	-1.12696283597797	NA		0	0	0	1.66151763179207	0	0	0	0.777832262941357
ENSRNOG00000002089	Ccng2	-0.946986201244083	0.0289904812238416		4.23693004663479	4.74489730582901	5.08419352838774	5.06403650342787	3.9288389978285	3.74438110149931	3.7817789526848	4.06351672784274
ENSRNOG00000002091	Gtf3c3	0.133812827192405	NA		2.5106765642962	2.01324909346388	1.99747436360799	2.41331857269211	2.46668202036372	2.3600873807123	2.4499307335768	2.19306633226287
ENSRNOG00000002092	Hunk	0.947022578904948	NA		0.955888976426942	1.33253708570291	1.31990793961555	0	1.5560356300827	1.61683158547724	1.5425549484562	1.65244434354464
ENSRNOG00000002093	Tgfbr3	0.365033607209414	0.517188478606096		3.82342772734509	3.71672909254474	3.69733061414405	3.80539026725691	4.25631939191014	3.9513127760188	4.23692075254324	3.93461598030827
ENSRNOG00000002094	Atg3	-0.458536457144269	0.182491122452131		5.30490364344488	5.39225548822023	5.61141016896668	5.94433740336911	4.8806803153352	5.14771865214806	5.06706603570553	5.306912804389
ENSRNOG00000002097	Rasl11b	0.27050825310203	0.711576223965614		3.09054797792124	3.53967525712525	3.08449104497935	3.56284765376128	3.73221486832675	3.58784966025313	3.48583858098504	3.36305685110139
ENSRNOG00000002100	LOC108348180	0.159205864088262	0.719091457573171		4.82035573203273	4.74489730582901	5.01910307780892	4.50047786124213	5.03095277516033	4.93673706000644	4.95288757404899	4.88665298896663
ENSRNOG00000002101	Paics	-0.319934664781038	0.437734869921897		4.86756224119692	4.57148120807998	5.08419352838774	5.3198651370808	4.52304349465199	4.68952769315102	4.69322447160844	4.70095816753172
ENSRNOG00000002104	Scaf4	0.860915174493777	0.189770219581541		3.37819882731892	2.82248684954276	2.80446811925906	2.41331857269211	3.86622859881566	3.88557909404063	3.64138378945982	3.55069024605896
ENSRNOG00000002105	Cdc7	0.682264777985558	NA		1.52584291029544	1.33253708570291	1.31990793961555	0	1.5560356300827	1.90920078527791	1.82814379798016	1.28042511035634
ENSRNOG00000002106	Usp46	-0.380195504957923	0.384448542420607		4.55793624879128	4.74489730582901	5.01910307780892	4.50047786124213	4.20664522629162	4.34284398337029	4.33134653160367	4.53301097043144
ENSRNOG00000002110	Fam114a1l1	-1.84830012626676	NA		0	0	1.31990793961555	0	0	0	0	0
ENSRNOG00000002112	Zfp644	-0.0594481291476204	0.932376508053227		3.91615348986154	4.01654244218184	4.2447365003696	3.56284765376128	3.86622859881566	3.74438110149931	3.96966585806553	4.06351672784274
ENSRNOG00000002115	Sod1	-0.72739727221447	0.0110336986628852		7.84150278808311	8.38827299812056	8.20121407748869	8.89774893345855	7.52900628832497	7.62975507600132	7.63897626591663	7.7884393035924
ENSRNOG00000002116	Rplp2	-2.56836622981447	NA		1.52584291029544	2.47387916348192	3.99684226304938	1.66151763179207	1.842883542693	0.756171397546499	0.71167093792883	0
ENSRNOG00000002120	Spata18	1.31641627228943	NA		0	0	0	0	0.719679163848423	0.756171397546499	0.71167093792883	0.777832262941357
ENSRNOG00000002121	Lrrc8d	0.60281965345589	0.235734954139956		4.66869429460755	4.14591944442505	3.99684226304938	2.90505700106373	4.84865187410345	4.80069775244413	4.65721655911635	4.53301097043144
ENSRNOG00000002122	Lrrc8c	0.945452767351337	NA		2.73088929068579	2.47387916348192	2.45667615953896	2.41331857269211	3.50449991571154	3.31571569355352	3.48583858098504	3.14731970635557
ENSRNOG00000002125	Ccni	-0.823559935640782	0.000231294057296556		7.05059349937163	7.51738758308653	7.43544279141298	7.67502679746719	6.51655427481118	6.55482406954236	6.50645712708754	6.82253611688537
ENSRNOG00000002126	Ncam2	-0.0425658513352766	0.930909430942797		4.82035573203273	5.22661802896702	5.26350563503491	5.23952606023352	5.14082917736971	5.20273608167585	4.92287294900033	5.051148991042
ENSRNOG00000002128	Ppat	0.321517122083398	NA		2.73088929068579	2.82248684954276	2.45667615953896	2.90505700106373	2.90075238056756	3.10081397323126	3.21569374796709	2.74769282195732
ENSRNOG00000002129	Lrrc8b	0.738510150020343	0.220834989912578		3.72433037676754	3.33781246848906	3.08449104497935	2.41331857269211	4.10185124762578	4.01418148950127	3.96966585806553	3.79305820021772
ENSRNOG00000002134	Gbp6	0.355271054704891	NA		0.955888976426942	1.33253708570291	1.31990793961555	0	1.5560356300827	1.24975165471999	1.18611994618132	0.777832262941357
ENSRNOG00000002135	Sgcb	0.136343954476652	0.663333539654594		5.76996075486902	5.83750719940685	5.81687015158655	5.72584451284	5.91903134989568	6.02408083523475	5.85188102214351	5.89707878549947
ENSRNOG00000002137	Aasdh	0.283318146314534	NA		2.25068820939312	2.47387916348192	1.99747436360799	2.41331857269211	2.46668202036372	2.54176682048718	2.27088736683398	2.74769282195732
ENSRNOG00000002139	Cracd	1.15852887784906	0.0194733781052032		3.91615348986154	3.33781246848906	3.31889680020623	2.90505700106373	4.67688790391979	4.76458459193156	4.33134653160367	4.48778097458873
ENSRNOG00000002141	Cd200	-0.0102415424401061	0.983877759805508		5.40429277896425	5.54081934988015	5.77805253051235	5.72584451284	5.62968249521469	5.81044808634729	5.51219486141601	5.38299589703944
ENSRNOG00000002142	Cds1	0.668160057515734	0.152756142961145		4.00327773883335	4.14591944442505	3.52048668271296	3.80539026725691	4.60201541318345	4.52657451329249	4.37633860625207	4.61942707655497
ENSRNOG00000002144	Exoc1	0.115226375566685	0.862151844378671		3.91615348986154	3.87440999862249	3.85484505935888	3.80539026725691	4.04645424448581	4.01418148950127	3.84716471914885	4.00050549042627
ENSRNOG00000002145	Tmprss7	0.938235394056084	NA		0.955888976426942	1.33253708570291	0	0	1.19763364086189	1.61683158547724	0.71167093792883	1.28042511035634
ENSRNOG00000002146	Pkd2	0.43737795510961	0.513024301057068		3.61792076470301	3.33781246848906	3.08449104497935	2.90505700106373	3.58446564559501	3.50271711131983	3.7817789526848	3.93461598030827
ENSRNOG00000002149	Nkx6-1	0.185389584043667	NA		2.25068820939312	2.01324909346388	1.99747436360799	1.66151763179207	2.08204812613733	2.3600873807123	2.06643335096257	2.19306633226287
ENSRNOG00000002151	Tagln3	1.4074099974906	NA		0.955888976426942	2.01324909346388	0	0	1.19763364086189	3.41224416265264	0	0
ENSRNOG00000002152	Dcun1d4	-0.177236123496603	0.637784952431466		5.16074507964881	5.54081934988015	5.37175219383857	5.39596539622535	5.2429263155264	5.2294775017276	5.03935735432955	5.22659285992524
ENSRNOG00000002153	Cep135	-0.251997565820116	NA		1.93331716602834	2.01324909346388	1.99747436360799	2.41331857269211	1.842883542693	1.90920078527791	1.82814379798016	1.94793199463306
ENSRNOG00000002154	Mepe	-1.03292202543332	NA		0.955888976426942	0	1.31990793961555	0	0	0.756171397546499	0	0.777832262941357
ENSRNOG00000002158	Ibsp	-1.49795210528293	NA		3.61792076470301	1.33253708570291	1.99747436360799	0	0	1.61683158547724	2.06643335096257	0.777832262941357
ENSRNOG00000002159	Gpat3	0.66014673454942	NA		1.93331716602834	2.01324909346388	1.31990793961555	1.66151763179207	2.77005557011594	2.3600873807123	2.06643335096257	1.65244434354464
ENSRNOG00000002161	Tlr6	-0.848211949605482	NA		1.52584291029544	1.33253708570291	1.99747436360799	1.66151763179207	0.719679163848423	1.24975165471999	1.18611994618132	1.28042511035634
ENSRNOG00000002163	Klf3	0.261972493934202	0.641479151580856		4.23693004663479	3.87440999862249	3.99684226304938	3.56284765376128	4.30433997841122	4.07442457555525	4.33134653160367	4.1818392346777
ENSRNOG00000002164	Nmu	-0.706336296947854	NA		2.25068820939312	2.01324909346388	1.31990793961555	2.90505700106373	1.5560356300827	1.24975165471999	1.82814379798016	1.94793199463306
ENSRNOG00000002165	Abraxas1	-0.600583035857848	NA		2.25068820939312	1.33253708570291	1.99747436360799	2.90505700106373	1.842883542693	1.61683158547724	1.82814379798016	1.65244434354464
ENSRNOG00000002167	Dmp1	-0.932674190347759	NA		2.25068820939312	1.33253708570291	1.99747436360799	0	0.719679163848423	1.90920078527791	1.18611994618132	0
ENSRNOG00000002169	Pdcl2	-2.07890507171975	NA		0	1.33253708570291	2.80446811925906	2.41331857269211	1.19763364086189	0.756171397546499	0.71167093792883	0
ENSRNOG00000002171	Phldb2	0.155979760321762	NA		2.92189743353692	2.47387916348192	2.45667615953896	2.90505700106373	2.77005557011594	2.70310499349368	3.00264814870714	2.89355140891824
ENSRNOG00000002175	Clock	0.163785905353847	0.800816610204499		3.91615348986154	3.87440999862249	3.99684226304938	3.27112163087974	4.04645424448581	3.88557909404063	3.90971511485316	4.06351672784274
ENSRNOG00000002176	Nectin3	0.0917115902004109	0.908187748160319		3.37819882731892	3.53967525712525	3.52048668271296	3.56284765376128	3.58446564559501	3.58784966025313	3.56570644807455	3.55069024605896
ENSRNOG00000002177	Gnpda2	-0.133124897967972	0.832448983955198		4.23693004663479	4.37433512861933	4.2447365003696	4.35553939796838	4.25631939191014	4.13225258190995	3.64138378945982	4.53301097043144
ENSRNOG00000002178	Mrps18c	-2.10108514297173	4.63629867512547e-05		5.64005042295434	6.78566203593979	6.86084659360163	7.80632150957585	4.56306974355505	4.43763208711739	4.98229046351872	5.38299589703944
ENSRNOG00000002180	Tbc1d1	-0.00820365368112125	NA		3.24153069449549	2.82248684954276	2.80446811925906	2.90505700106373	2.90075238056756	2.98002973018284	3.11309998781388	2.89355140891824
ENSRNOG00000002181	Helq	-0.0562563811732444	NA		1.93331716602834	2.01324909346388	1.99747436360799	1.66151763179207	1.842883542693	1.90920078527791	1.82814379798016	1.94793199463306
ENSRNOG00000002182	Septin11	0.412524720548492	0.256138144977191		5.16074507964881	4.97126923447695	4.87938886594217	4.50047786124213	5.1670387801568	5.33174598676168	5.47130412222424	5.35807803968993
ENSRNOG00000002185	Pgm2	-0.12238203186664	0.881726068074045		3.37819882731892	3.10303743162437	3.52048668271296	3.56284765376128	3.2339808219747	3.21226256974324	3.31147367098473	3.36305685110139
ENSRNOG00000002186	Nudt9	0.0735531123988029	0.893411683952603		4.72103970378255	4.37433512861933	4.55136385368544	5.06403650342787	4.8806803153352	4.83592896952796	4.72835551168386	4.53301097043144
ENSRNOG00000002188	Hpse	0.259762867761636	NA		1.93331716602834	2.01324909346388	1.99747436360799	1.66151763179207	2.08204812613733	1.61683158547724	2.4499307335768	2.19306633226287
ENSRNOG00000002191	LOC498368	-0.865233160182305	NA		2.92189743353692	2.82248684954276	3.52048668271296	3.56284765376128	2.28714559307712	2.84820163537834	2.4499307335768	2.19306633226287
ENSRNOG00000002192	Rell1	0.184472550166563	NA		2.5106765642962	2.47387916348192	2.80446811925906	2.90505700106373	2.90075238056756	2.70310499349368	2.75259838798667	2.89355140891824
ENSRNOG00000002194	Coq2	-0.176468522900422	0.795374893229292		3.72433037676754	4.01654244218184	3.52048668271296	4.01296541855242	3.80077726211954	3.74438110149931	3.48583858098504	3.55069024605896
ENSRNOG00000002196	Ociad2	-0.459530145957143	NA		1.93331716602834	3.33781246848906	1.99747436360799	3.80539026725691	2.46668202036372	2.70310499349368	2.4499307335768	2.40253563482961
ENSRNOG00000002199	Tmem165	-0.0212855877232184	0.971048471070946		4.55793624879128	4.66079332907106	4.45621640426422	4.50047786124213	4.48187498798408	4.5690705656044	4.72835551168386	4.29118879975745
ENSRNOG00000002202	Sowahb	-1.12696187870165	NA		0	1.33253708570291	0	0	0	0	0.71167093792883	0
ENSRNOG00000002203	Lin54	-0.678291753907444	0.262385633009817		3.37819882731892	3.71672909254474	3.85484505935888	4.19439681223021	3.02058636635697	3.21226256974324	3.21569374796709	3.14731970635557
ENSRNOG00000002204	Ccdc158	-1.12696161402378	NA		0.955888976426942	0	0	0	0	0	0.71167093792883	0
ENSRNOG00000002205	Ociad1	-0.147022336639267	0.627359495510095		7.10084426005364	7.28431125398556	7.50840263404509	7.90077048737054	7.35753065002452	7.3108995182291	7.27319560105685	7.318594353597
ENSRNOG00000002207	Guf1	-0.633598949104367	NA		2.73088929068579	2.82248684954276	2.80446811925906	2.90505700106373	2.08204812613733	2.3600873807123	2.27088736683398	2.40253563482961
ENSRNOG00000002208	Shroom3	1.24801046252498	NA		0.955888976426942	1.33253708570291	0	0	1.5560356300827	1.61683158547724	1.18611994618132	1.28042511035634
ENSRNOG00000002210	Hsd17b11	-0.0734571008728539	0.856465642567225		5.40429277896425	5.54081934988015	5.56655810650412	5.8392232927255	5.6484078623156	5.55958855011477	5.31830558086767	5.45526681496264
ENSRNOG00000002212	Hsd17b13	-1.70641271483724	NA		0.955888976426942	0	1.31990793961555	1.66151763179207	0	0	0.71167093792883	0.777832262941357
ENSRNOG00000002214	Klhl8	-0.614735322897768	0.299912633012687		3.37819882731892	4.01654244218184	3.85484505935888	4.19439681223021	3.32990153674084	3.21226256974324	3.21569374796709	3.36305685110139
ENSRNOG00000002215	Mylk	-0.0400624815837068	0.930909430942797		5.00056613603064	5.39225548822023	5.3186439045845	5.46825180294551	5.19278071371388	5.33174598676168	5.14713530287351	5.28063322916443
ENSRNOG00000002216	Srd5a3	0.434507004449235	0.507709886814751		3.37819882731892	3.33781246848906	3.31889680020623	2.90505700106373	3.58446564559501	3.66823728488624	3.71328850845735	3.71670519974215
ENSRNOG00000002217	Plac8	-1.1116473881408	0.00189258274977337		5.99920842101933	6.8248369418126	6.40606211259351	6.41576138714702	5.38368332149873	5.82805258615228	5.17286708906785	4.77812710796262
ENSRNOG00000002218	Stbd1	0.111583276438455	NA		1.93331716602834	1.33253708570291	1.99747436360799	0	1.842883542693	1.90920078527791	1.5425549484562	1.28042511035634
ENSRNOG00000002224	Yipf7	-1.12696161402378	NA		0.955888976426942	0	0	0	0	0	0.71167093792883	0
ENSRNOG00000002225	Scarb2	0.838930757705803	0.000118347039691066		6.37086844853417	6.08346606402874	5.99668419462717	5.72584451284	6.98279122055507	6.90096841729039	6.90222031617718	6.91939796552988
ENSRNOG00000002227	Kit	0.3760903077307	NA		2.25068820939312	2.47387916348192	1.99747436360799	2.41331857269211	2.90075238056756	2.3600873807123	2.4499307335768	2.58541183429005
ENSRNOG00000002229	Adcy5	1.04193733357659	0.0763718419628503		4.00327773883335	3.10303743162437	2.80446811925906	2.41331857269211	4.35081353870699	4.3910163675292	4.13587917857511	4.23754979278758
ENSRNOG00000002232	Aff1	0.67696947340219	0.359371168513438		3.37819882731892	2.82248684954276	1.99747436360799	2.90505700106373	3.50449991571154	3.50271711131983	3.71328850845735	3.25921712871403
ENSRNOG00000002238	Sema5b	1.18216696909029	NA		1.93331716602834	1.33253708570291	1.31990793961555	1.66151763179207	2.62632841557738	2.84820163537834	2.27088736683398	2.19306633226287
ENSRNOG00000002240	Slc49a4	0.679709329308593	0.154602897074369		4.16317197066233	3.71672909254474	3.69733061414405	3.56284765376128	4.43949710870131	4.48278860639274	4.41996988328732	4.61942707655497
ENSRNOG00000002241	Hspbap1	0.516693874318663	NA		1.52584291029544	1.33253708570291	1.31990793961555	1.66151763179207	2.08204812613733	1.61683158547724	1.82814379798016	1.65244434354464
ENSRNOG00000002244	Pdgfra	0.393494122406661	0.375403750675157		4.55793624879128	4.26464308168933	4.45621640426422	4.19439681223021	5.00212445665955	4.65048224080644	4.82889007929054	4.5768659574481
ENSRNOG00000002246	Slc30a9	-0.452751562951729	0.0792058494651586		6.14043748497971	6.40113287961693	6.52804942010859	6.13405090056094	5.96457185549701	5.87961274051251	5.68308683470011	5.91427450798246
ENSRNOG00000002247	Nup54	0.0185649903380649	0.985804426994754		2.92189743353692	3.10303743162437	3.08449104497935	3.80539026725691	3.32990153674084	3.10081397323126	3.31147367098473	3.14731970635557
ENSRNOG00000002248	Fryl	1.21470832331636	0.0121699461658297		3.91615348986154	3.53967525712525	3.08449104497935	2.90505700106373	4.74806564832051	4.68952769315102	4.65721655911635	4.39283093543478
ENSRNOG00000002251	Sec31a	1.06209725149783	0.0351224773035406		4.00327773883335	3.53967525712525	3.31889680020623	2.90505700106373	4.74806564832051	4.52657451329249	4.69322447160844	4.23754979278758
ENSRNOG00000002253	Wdr5b	-0.597413723567322	NA		2.73088929068579	2.82248684954276	2.80446811925906	2.41331857269211	2.08204812613733	1.90920078527791	2.4499307335768	2.40253563482961
ENSRNOG00000002254	Tmem33	-0.0659610497074928	0.871846658397249		5.37191792862371	5.44349555201896	5.6549097633868	5.3198651370808	5.40586335830846	5.40395431731544	5.31830558086767	5.43157650540935
ENSRNOG00000002255	Fam162a	-1.06806041226339	0.00242351872561757		5.19815750337934	5.87531725846573	6.03010598946883	6.17782240289304	4.56306974355505	4.87032029529059	4.65721655911635	5.051148991042
ENSRNOG00000002256	Art3	-0.131498613363417	0.794177590955791		4.66869429460755	4.82436722951533	4.64062258214282	4.35553939796838	4.52304349465199	4.61035058741085	4.46232026727742	4.48778097458873
ENSRNOG00000002258	Tmem150c	0.191429385216732	0.76190462113939		3.72433037676754	3.53967525712525	3.99684226304938	4.01296541855242	4.15519952640631	3.9513127760188	3.90971511485316	3.93461598030827
ENSRNOG00000002262	Enoph1	-0.292997265432676	0.323902969502275		5.74489770862833	5.83750719940685	5.89150594306613	5.99415535932103	5.55225161188826	5.75630776525099	5.47130412222424	5.47857438544018
ENSRNOG00000002265	Casr	1.38056712908041	NA		0.955888976426942	0	1.31990793961555	0	1.5560356300827	1.61683158547724	1.5425549484562	1.28042511035634
ENSRNOG00000002267	Chic2	-0.882983275853577	0.124282068774893		3.72433037676754	3.53967525712525	3.99684226304938	4.35553939796838	3.13122549985147	3.21226256974324	2.88303386937755	3.14731970635557
ENSRNOG00000002270	Hnrnpdl	-0.164457820841807	0.611247747294195		5.66698520483025	5.79867948632073	5.9274241236153	5.78364739530158	5.66689329560389	5.73779988324429	5.53221366959289	5.5682123265335
ENSRNOG00000002271	Slain2	-0.0974232858366793	0.873704038664248		4.61437789520552	4.26464308168933	4.12610721590833	4.01296541855242	4.10185124762578	4.18785170398753	4.18728436190234	4.39283093543478
ENSRNOG00000002272	Lnx1	0.391086279779839	NA		1.93331716602834	2.01324909346388	1.99747436360799	2.41331857269211	2.62632841557738	2.15218735069341	2.27088736683398	2.40253563482961
ENSRNOG00000002273	Naaa	-0.575647095728036	0.267846803438561		4.30709992968373	3.87440999862249	4.35434800553164	4.63217539050778	3.50449991571154	3.58784966025313	4.13587917857511	3.71670519974215
ENSRNOG00000002275	Fip1l1	0.29604032644168	0.423077542992534		5.04230876242154	4.82436722951533	4.95093659579142	4.96757803444765	5.14082917736971	5.30685044505498	5.36369983522349	5.14153621528892
ENSRNOG00000002276	LOC103690175	-0.463942363889969	0.408137009255888		3.72433037676754	3.87440999862249	4.12610721590833	4.35553939796838	3.50449991571154	3.50271711131983	3.71328850845735	3.55069024605896
ENSRNOG00000002278	Tec	-0.797017962647065	0.277365942677975		3.09054797792124	3.10303743162437	3.69733061414405	3.56284765376128	2.46668202036372	2.54176682048718	3.11309998781388	2.40253563482961
ENSRNOG00000002280	Sh3bgrl	-1.02988000230348	0.00656660275207318		6.14043748497971	7.05642422279946	7.27742395895194	6.65134737970693	5.61071088380647	5.58051228595532	5.64682178992678	6.31471100392993
ENSRNOG00000002285	Fam122b	-0.358496193709856	NA		0.955888976426942	0	1.31990793961555	1.66151763179207	0.719679163848423	0	0.71167093792883	1.65244434354464
ENSRNOG00000002291	Brwd3	-0.0229730785274126	NA		2.25068820939312	2.47387916348192	2.80446811925906	2.41331857269211	2.46668202036372	2.3600873807123	2.4499307335768	2.58541183429005
ENSRNOG00000002292	Hnrnpd	0.220904712212212	0.447440466160051		5.91183047440128	5.83750719940685	5.73816152248259	5.66562869282129	5.93437180129812	6.12722555081027	6.07297999835852	5.94806302843378
ENSRNOG00000002294	Snx29	0.282706896772588	0.719252705355999		3.61792076470301	3.10303743162437	3.08449104497935	2.41331857269211	3.2339808219747	3.50271711131983	3.56570644807455	3.45992179377379
ENSRNOG00000002301	Uso1	0.0666660231378373	0.875637145562098		5.16074507964881	5.10458568300769	5.3186439045845	5.39596539622535	5.29138733175214	5.30685044505498	5.27143646899317	5.33272223228395
ENSRNOG00000002302	Corin	-0.405627605867483	NA		0	0	0	0	0	0	0	0.777832262941357
ENSRNOG00000002303	Kcnj12	0.667728555546623	NA		2.25068820939312	1.33253708570291	1.99747436360799	1.66151763179207	2.46668202036372	2.3600873807123	2.4499307335768	2.40253563482961
ENSRNOG00000002305	Slc15a2	0.622789324292925	0.191884254230467		3.91615348986154	3.71672909254474	3.85484505935888	3.80539026725691	4.52304349465199	4.43763208711739	4.41996988328732	4.29118879975745
ENSRNOG00000002309	Hlx	-0.39644090051632	NA		1.93331716602834	1.33253708570291	1.99747436360799	1.66151763179207	1.19763364086189	1.61683158547724	1.82814379798016	1.28042511035634
ENSRNOG00000002312	Atp10d	0.455684896528749	NA		1.93331716602834	2.01324909346388	1.31990793961555	1.66151763179207	2.28714559307712	1.90920078527791	2.4499307335768	1.65244434354464
ENSRNOG00000002314	LOC103689943	1.11054493723218	NA		0.955888976426942	0	1.31990793961555	0	1.19763364086189	1.90920078527791	0.71167093792883	1.28042511035634
ENSRNOG00000002318	Limch1	0.884308184233393	0.00502501953334692		5.04230876242154	4.8996872065541	4.72467921192479	4.19439681223021	5.6484078623156	5.73779988324429	5.57143673500032	5.67295395517429
ENSRNOG00000002319	Tsn	0.00613183413760029	0.992496294793104		5.04230876242154	5.10458568300769	5.14647361582936	4.75285003096457	4.97270831702448	5.06104662572536	4.98229046351872	5.14153621528892
ENSRNOG00000002320	Commd8	-0.804742711964812	0.0112081071027289		5.27019183304054	5.75877782031993	5.47244071531963	5.99415535932103	4.74806564832051	4.90391084409973	4.86090281302614	4.81521692553852
ENSRNOG00000002322	RGD1310587	0.0859600872707088	0.921210753159115		3.50303318058944	3.10303743162437	3.31889680020623	3.27112163087974	3.32990153674084	3.10081397323126	3.40128875402947	3.71670519974215
ENSRNOG00000002323	RGD1566265	-0.397592821974174	0.497811899937551		3.82342772734509	3.71672909254474	3.99684226304938	4.19439681223021	3.41984040469861	3.41224416265264	3.56570644807455	3.79305820021772
ENSRNOG00000002327	Gabrb1	0.85917317501889	0.137551394030235		3.37819882731892	3.33781246848906	3.08449104497935	2.90505700106373	4.10185124762578	4.13225258190995	3.7817789526848	4.00050549042627
ENSRNOG00000002331	Aldh3a1	-0.405627605867483	NA		0	0	0	0	0	0	0.71167093792883	0
ENSRNOG00000002332	Mospd1	-0.341464548160024	NA		2.92189743353692	2.01324909346388	1.99747436360799	1.66151763179207	0.719679163848423	1.61683158547724	1.82814379798016	3.02600807093504
ENSRNOG00000002336	Gabra4	-0.46962538760209	NA		1.93331716602834	2.01324909346388	1.99747436360799	1.66151763179207	1.842883542693	1.61683158547724	1.18611994618132	1.65244434354464
ENSRNOG00000002338	Dgke	0.850667327837512	0.185066302357631		3.24153069449549	3.10303743162437	2.80446811925906	2.41331857269211	3.80077726211954	3.8167068072035	3.56570644807455	3.79305820021772
ENSRNOG00000002339	Mark1	0.677222152720983	0.292570874130385		3.09054797792124	3.10303743162437	3.08449104497935	2.90505700106373	3.73221486832675	3.58784966025313	3.64138378945982	3.71670519974215
ENSRNOG00000002341	Trim25	0.44919433340934	NA		3.24153069449549	2.01324909346388	1.99747436360799	2.41331857269211	3.02058636635697	2.70310499349368	3.31147367098473	2.74769282195732
ENSRNOG00000002342	Aldh3a2	0.434467248821321	0.254811436377555		4.77155217138927	4.47627308369995	4.72467921192479	4.75285003096457	5.29138733175214	5.00023031788368	4.98229046351872	5.14153621528892
ENSRNOG00000002343	Uchl1	0.25244201636165	0.0990045506709695		8.41446699865081	8.70409653171706	8.6241739127664	8.50964256200695	8.85432752191562	8.81451703321733	8.71413826287197	8.87793173556731
ENSRNOG00000002345	Rasgef1b	0.449668753137877	NA		2.5106765642962	2.82248684954276	2.80446811925906	2.41331857269211	3.32990153674084	3.10081397323126	2.75259838798667	2.89355140891824
ENSRNOG00000002347	Rgl1	0.344609223647531	0.570965992985624		4.08543886138466	3.71672909254474	3.69733061414405	2.90505700106373	4.04645424448581	3.9513127760188	4.23692075254324	3.93461598030827
ENSRNOG00000002349	Gabra2	0.688730941895061	0.0854816297574475		4.16317197066233	4.37433512861933	4.35434800553164	4.19439681223021	5.11413459756899	4.96883295441473	4.79615084668524	4.81521692553852
ENSRNOG00000002350	Eaf2	-1.21151249505829	NA		0	1.33253708570291	1.31990793961555	0	0.719679163848423	0.756171397546499	0	0
ENSRNOG00000002352	Tsen15	-0.75695504426703	0.197866091979362		3.24153069449549	4.47627308369995	4.35434800553164	4.63217539050778	3.73221486832675	3.50271711131983	3.48583858098504	3.25921712871403
ENSRNOG00000002353	Rab3gap2	0.730971464763332	0.224108733039211		3.72433037676754	3.33781246848906	2.80446811925906	2.90505700106373	4.15519952640631	3.9513127760188	3.96966585806553	3.79305820021772
ENSRNOG00000002358	Scpep1	-0.0234828795619494	0.964888456035541		5.61260319248223	5.33912830561585	5.52026676928666	5.78364739530158	5.5119198452768	5.30685044505498	5.98856157863616	5.22659285992524
ENSRNOG00000002360	Gabrg1	-0.10515088642475	0.80121169603555		5.46694122798397	5.44349555201896	5.56655810650412	6.042310308538	5.59148646531661	5.4501604542183	5.27143646899317	5.73233292847604
ENSRNOG00000002361	Prkg2	0.208960290350886	NA		1.93331716602834	2.01324909346388	1.99747436360799	2.41331857269211	2.28714559307712	2.3600873807123	2.06643335096257	2.19306633226287
ENSRNOG00000002364	Rnf112	0.798257976551241	0.25821113672947		3.09054797792124	3.10303743162437	2.80446811925906	1.66151763179207	3.66023084185906	3.66823728488624	3.40128875402947	3.45992179377379
ENSRNOG00000002365	Itm2a	1.03963242736225	0.00126142022484499		4.95757965884541	4.37433512861933	4.55136385368544	4.63217539050778	5.88785224668143	5.64152209993032	5.62834158990449	5.54631954688814
ENSRNOG00000002368	Iars2	0.422296090350367	0.483227016139739		3.72433037676754	3.53967525712525	3.52048668271296	3.27112163087974	4.20664522629162	3.74438110149931	3.90971511485316	3.86557260705612
ENSRNOG00000002369	Rgs8	0.423040077840888	NA		1.52584291029544	1.33253708570291	1.31990793961555	1.66151763179207	1.842883542693	1.90920078527791	1.5425549484562	1.65244434354464
ENSRNOG00000002372	Sgcd	0.0886965789082183	NA		2.25068820939312	1.33253708570291	1.31990793961555	1.66151763179207	2.08204812613733	1.90920078527791	1.5425549484562	1.65244434354464
ENSRNOG00000002373	Akap1	0.415040915363233	NA		2.92189743353692	2.82248684954276	2.45667615953896	2.41331857269211	3.02058636635697	3.10081397323126	3.11309998781388	3.02600807093504
ENSRNOG00000002376	Clasp1	0.867160710689538	0.0706063386741499		3.82342772734509	3.71672909254474	3.69733061414405	3.56284765376128	4.74806564832051	4.61035058741085	4.54346454497975	4.1818392346777
ENSRNOG00000002378	Bpnt1	0.0508922747860722	0.923879866242131		4.49919624944146	4.82436722951533	4.80410686241496	5.15444795911597	4.78237953884374	5.00023031788368	4.89222059188109	4.70095816753172
ENSRNOG00000002382	Mfap4	-0.0615817425369483	0.960378884114202		3.82342772734509	2.47387916348192	2.45667615953896	3.27112163087974	3.66023084185906	2.84820163537834	3.40128875402947	1.94793199463306
ENSRNOG00000002385	Prg4	0.77932464989642	0.327458754079249		4.08543886138466	3.33781246848906	2.45667615953896	4.01296541855242	4.84865187410345	3.9513127760188	4.79615084668524	3.14731970635557
ENSRNOG00000002387	Tceal1	-0.487571185965593	0.237812476613875		4.72103970378255	4.97126923447695	4.64062258214282	5.3198651370808	4.56306974355505	4.43763208711739	4.18728436190234	4.53301097043144
ENSRNOG00000002388	Trim41	0.0587293112470449	0.940190531100509		4.00327773883335	3.87440999862249	3.31889680020623	3.56284765376128	3.80077726211954	3.66823728488624	3.71328850845735	4.00050549042627
ENSRNOG00000002389	Morf4l2	-0.212922914033789	0.341057269069599		6.76916438782351	6.70396886815955	6.68316477019607	6.77049297767616	6.44338281420839	6.46765946974763	6.57560840803023	6.59619071102582
ENSRNOG00000002393	Eprs	0.614713196995024	0.0558701829445284		5.12233657718951	4.8996872065541	5.08419352838774	4.63217539050778	5.66689329560389	5.53835688104919	5.6650682586787	5.40749067652469
ENSRNOG00000002394	Tpr	0.474853612376627	0.267846803438561		4.43796274023528	4.14591944442505	4.35434800553164	4.19439681223021	4.78237953884374	4.76458459193156	4.89222059188109	4.5768659574481
ENSRNOG00000002396	Serpinb8	-0.0791994626730294	NA		0.955888976426942	0	0	1.66151763179207	0.719679163848423	0	1.18611994618132	0.777832262941357
ENSRNOG00000002397	Slc30a10	0.100696672777577	NA		2.73088929068579	2.47387916348192	2.45667615953896	2.41331857269211	2.77005557011594	2.54176682048718	2.4499307335768	2.74769282195732
ENSRNOG00000002403	Niban1	0.713396882969162	NA		2.73088929068579	2.01324909346388	2.45667615953896	2.41331857269211	3.02058636635697	2.98002973018284	3.21569374796709	3.02600807093504
ENSRNOG00000002407	Pdxdc1	0.208047867850233	0.760088255119327		3.82342772734509	3.53967525712525	3.52048668271296	3.27112163087974	3.66023084185906	3.8167068072035	3.7817789526848	3.86557260705612
ENSRNOG00000002408	Rbm47	-0.0787666842213091	NA		1.93331716602834	1.33253708570291	1.99747436360799	2.41331857269211	1.5560356300827	2.15218735069341	2.06643335096257	1.65244434354464
ENSRNOG00000002412	Mapk7	1.1838792951174	NA		0.955888976426942	0	0	0	1.19763364086189	0.756171397546499	0.71167093792883	1.28042511035634
ENSRNOG00000002413	Gpc4	1.06563198404422	NA		1.93331716602834	1.33253708570291	1.31990793961555	1.66151763179207	2.62632841557738	2.15218735069341	2.75259838798667	1.94793199463306
ENSRNOG00000002414	Tfcp2l1	1.40926566783551	NA		0.955888976426942	0	0	0	1.19763364086189	1.24975165471999	0.71167093792883	1.28042511035634
ENSRNOG00000002417	Serpinb10	-0.209366659453008	NA		1.52584291029544	1.33253708570291	1.31990793961555	1.66151763179207	1.19763364086189	1.24975165471999	1.18611994618132	1.65244434354464
ENSRNOG00000002418	Tgfb2	0.828075111832303	0.119209556110016		3.50303318058944	3.10303743162437	3.52048668271296	3.56284765376128	4.30433997841122	4.18785170398753	4.2849060364872	4.00050549042627
ENSRNOG00000002419	Plp1	0.238037220581666	0.0612985753285572		12.4649908056152	12.3993134013142	12.5125782562092	12.3028537138833	12.7210599004011	12.7119094643494	12.4956981113022	12.7017527239956
ENSRNOG00000002420	Zc3h7a	-0.0165352969721868	0.985775188034048		3.50303318058944	3.71672909254474	3.52048668271296	3.27112163087974	3.58446564559501	3.41224416265264	3.64138378945982	3.36305685110139
ENSRNOG00000002423	AABR07029651.1	0.246399286186349	NA		2.5106765642962	2.47387916348192	2.45667615953896	2.90505700106373	2.62632841557738	2.84820163537834	2.88303386937755	2.74769282195732
ENSRNOG00000002425	Pctp	-0.213861472215274	NA		1.52584291029544	1.33253708570291	1.99747436360799	2.41331857269211	1.5560356300827	1.61683158547724	1.82814379798016	1.65244434354464
ENSRNOG00000002428	Lpar4	-0.358637532941173	NA		2.25068820939312	2.47387916348192	1.99747436360799	2.41331857269211	2.08204812613733	2.15218735069341	1.82814379798016	1.94793199463306
ENSRNOG00000002433	G3bp2	0.270347459183257	0.372996169413516		5.40429277896425	5.44349555201896	5.56655810650412	5.72584451284	5.75592620633962	5.84544485404306	5.76995112012846	5.77060321095613
ENSRNOG00000002434	Tmem100	-0.431579953667865	0.24434819519484		5.52698203648613	5.71774109741785	5.61141016896668	6.22030488673179	5.00212445665955	5.2557322567881	5.70088314045923	5.33272223228395
ENSRNOG00000002436	Mmd	-0.162187088859052	0.79036232165788		4.08543886138466	4.14591944442505	4.2447365003696	4.01296541855242	4.20664522629162	3.74438110149931	3.96966585806553	3.93461598030827
ENSRNOG00000002440	Ralb	-0.155091432663571	0.800862699334675		3.91615348986154	3.87440999862249	4.2447365003696	4.63217539050778	3.86622859881566	4.07442457555525	4.02722444178612	4.06351672784274
ENSRNOG00000002443	Mfap3	0.0591455725060557	NA		3.24153069449549	2.82248684954276	3.31889680020623	2.41331857269211	3.2339808219747	2.84820163537834	3.21569374796709	3.02600807093504
ENSRNOG00000002449	Maged2	0.09966684640183	0.867895362147792		4.08543886138466	4.26464308168933	4.12610721590833	4.19439681223021	4.30433997841122	4.29300736711407	4.23692075254324	4.1818392346777
ENSRNOG00000002450	Rrp15	-0.477634595185569	NA		3.24153069449549	3.10303743162437	3.52048668271296	2.41331857269211	2.62632841557738	2.70310499349368	2.75259838798667	2.89355140891824
ENSRNOG00000002452	Txndc11	0.151518901800588	NA		3.09054797792124	2.82248684954276	3.31889680020623	2.41331857269211	3.13122549985147	3.21226256974324	3.31147367098473	2.74769282195732
ENSRNOG00000002454	Rnf2	-0.299157196344045	0.654721508921069		3.37819882731892	3.71672909254474	3.85484505935888	3.80539026725691	3.41984040469861	3.21226256974324	3.48583858098504	3.45992179377379
ENSRNOG00000002456	Hlf	0.726825807522056	0.254184423052451		3.37819882731892	3.10303743162437	2.80446811925906	2.90505700106373	3.86622859881566	3.50271711131983	3.7817789526848	3.86557260705612
ENSRNOG00000002459	Fbxo40	-1.84830012626676	NA		0.955888976426942	0	0	0	0	0	0	0
ENSRNOG00000002461	Nid1	0.70745624867981	0.126258366369023		4.55793624879128	4.14591944442505	4.2447365003696	4.19439681223021	5.2429263155264	4.72754419638111	5.31830558086767	4.53301097043144
ENSRNOG00000002462	B9d1	-0.951973958076314	0.217650583327303		3.50303318058944	2.47387916348192	4.45621640426422	4.50047786124213	3.13122549985147	2.3600873807123	2.88303386937755	3.55069024605896
ENSRNOG00000002468	Tnr	1.66682585083377	0.000669393132922207		3.91615348986154	3.10303743162437	3.08449104497935	2.90505700106373	5.21807137552788	5.11940260786251	4.82889007929054	4.5768659574481
ENSRNOG00000002469	Trim7	0.202041229253741	NA		1.52584291029544	1.33253708570291	1.31990793961555	1.66151763179207	1.842883542693	1.61683158547724	1.18611994618132	1.65244434354464
ENSRNOG00000002470	Ifi47	-0.488735919146893	0.439569874219042		3.91615348986154	3.33781246848906	3.99684226304938	3.56284765376128	3.13122549985147	3.10081397323126	3.56570644807455	3.36305685110139
ENSRNOG00000002471	Polq	-0.408934289172509	NA		0.955888976426942	0	0	0	0	0.756171397546499	0.71167093792883	0
ENSRNOG00000002473	Odr4	-0.365102086079653	0.430782833711576		4.37401460126137	4.47627308369995	4.72467921192479	4.75285003096457	4.20664522629162	4.18785170398753	4.02722444178612	4.44108694848465
ENSRNOG00000002474	Tom1l1	-0.0563108827287356	0.952200107631216		3.24153069449549	3.71672909254474	3.08449104497935	2.90505700106373	3.2339808219747	3.21226256974324	3.00264814870714	3.45992179377379
ENSRNOG00000002478	Insig2	-0.318537330933937	0.624051959482285		3.61792076470301	4.26464308168933	3.31889680020623	4.19439681223021	3.66023084185906	3.31571569355352	3.56570644807455	3.71670519974215
ENSRNOG00000002480	Gpr137b	0.0261091512264819	0.969142640500825		4.16317197066233	4.14591944442505	3.99684226304938	3.80539026725691	4.20664522629162	4.07442457555525	3.96966585806553	4.06351672784274
ENSRNOG00000002488	Galnt10	0.42262526322004	0.57006814095541		3.24153069449549	3.10303743162437	3.08449104497935	2.41331857269211	3.41984040469861	3.41224416265264	3.56570644807455	3.25921712871403
ENSRNOG00000002496	Stxbp5l	-0.0582654462398736	0.946237537452775		3.09054797792124	3.53967525712525	3.52048668271296	4.01296541855242	3.66023084185906	3.41224416265264	3.40128875402947	3.36305685110139
ENSRNOG00000002504	Spata17	0.729216677891354	NA		0.955888976426942	0	0	1.66151763179207	1.19763364086189	1.24975165471999	1.18611994618132	0.777832262941357
ENSRNOG00000002506	Cdkl2	-0.51006828850426	0.32432723772951		3.91615348986154	4.37433512861933	4.2447365003696	4.35553939796838	3.73221486832675	3.74438110149931	3.48583858098504	3.93461598030827
ENSRNOG00000002509	Gnl3l	0.235626051434762	0.548095005240094		4.91327291935079	4.82436722951533	4.87938886594217	4.86420531444165	5.1670387801568	5.03095890936865	5.06706603570553	5.14153621528892
ENSRNOG00000002511	Flt4	1.60189731869424	NA		0	0	0	0	1.19763364086189	0.756171397546499	1.18611994618132	0
ENSRNOG00000002512	Gpatch2	-0.177275187039098	0.80747378305095		3.61792076470301	4.01654244218184	3.31889680020623	3.56284765376128	3.41984040469861	3.41224416265264	3.48583858098504	3.63608438215655
ENSRNOG00000002514	Ccdc93	-0.0329939186809857	0.959506745827616		4.23693004663479	4.14591944442505	4.2447365003696	4.19439681223021	3.98884485750557	4.29300736711407	4.2849060364872	4.12389066768781
ENSRNOG00000002516	Mtm1	0.0637937685835819	0.919037149576184		4.23693004663479	4.26464308168933	4.12610721590833	4.19439681223021	4.35081353870699	4.18785170398753	4.13587917857511	4.39283093543478
ENSRNOG00000002520	Litaf	-0.00708983621846563	0.987013173870637		6.33772599978542	6.40113287961693	6.0947128160416	5.8392232927255	6.10675984461018	6.36286059578425	6.17836366398251	6.13569109687623
ENSRNOG00000002524	Gpr37	0.825242226564087	0.00679091548368104		5.86607333778826	5.54081934988015	5.2061760109258	5.06403650342787	6.50632569177312	6.37488799782307	6.05924885219691	6.23483625256141
ENSRNOG00000002525	Ptgs2	0.0471068888554116	NA		1.93331716602834	1.33253708570291	1.99747436360799	1.66151763179207	1.842883542693	1.61683158547724	2.06643335096257	1.65244434354464
ENSRNOG00000002529	Rap2c	-0.611369807665858	0.0445115298973311		5.3387998591407	5.58712504041152	5.77805253051235	5.72584451284	4.9120131269234	5.00023031788368	5.06706603570553	5.01971612493193
ENSRNOG00000002536	C1galt1c1	-0.887533942017652	0.0166752614353249		4.91327291935079	5.49297797485334	5.56655810650412	5.94433740336911	4.48187498798408	4.48278860639274	4.65721655911635	4.85137706297938
ENSRNOG00000002537	Wnk3	0.113577118592425	NA		2.73088929068579	3.10303743162437	2.45667615953896	2.41331857269211	2.77005557011594	2.84820163537834	2.75259838798667	2.89355140891824
ENSRNOG00000002538	Epb41l5	0.102539960166248	NA		2.5106765642962	2.47387916348192	2.45667615953896	2.41331857269211	2.28714559307712	2.70310499349368	2.4499307335768	2.74769282195732
ENSRNOG00000002540	Rhoh	-0.895852961545424	NA		1.52584291029544	2.01324909346388	1.99747436360799	1.66151763179207	0.719679163848423	1.61683158547724	1.5425549484562	0.777832262941357
ENSRNOG00000002541	Pds5a	0.29630832982036	0.569488325780953		4.37401460126137	4.14591944442505	4.12610721590833	3.56284765376128	4.35081353870699	4.43763208711739	4.54346454497975	4.29118879975745
ENSRNOG00000002542	Heatr6	1.14979237906618	NA		1.52584291029544	1.33253708570291	1.31990793961555	0	1.842883542693	1.90920078527791	2.06643335096257	2.19306633226287
ENSRNOG00000002544	Kifap3	0.202329867564948	0.523811224660107		5.55609069415643	5.71774109741785	5.81687015158655	5.94433740336911	6.10675984461018	5.96165146938963	5.78671355206638	5.89707878549947
ENSRNOG00000002545	RGD1309748	0.08764510987329	0.861329635501567		4.95757965884541	4.82436722951533	4.95093659579142	4.35553939796838	5.03095277516033	4.90391084409973	4.72835551168386	4.95471810400747
ENSRNOG00000002546	Rchy1	-0.832986465707444	0.0137679018411481		5.00056613603064	5.58712504041152	5.47244071531963	5.66562869282129	4.43949710870131	4.72754419638111	4.58238699171978	4.70095816753172
ENSRNOG00000002548	Tnn	-0.174730318055749	NA		1.93331716602834	1.33253708570291	0	1.66151763179207	0.719679163848423	0	2.4499307335768	0.777832262941357
ENSRNOG00000002549	Htr5b	-0.405627605867483	NA		0	0	0	0	0	0	0	0.777832262941357
ENSRNOG00000002553	Smim14	-0.760383735766093	0.00357879409569489		6.08159511512188	6.34833763972025	6.40606211259351	6.82656816376524	5.66689329560389	5.70005622326295	5.57143673500032	5.71281023200819
ENSRNOG00000002556	Tsr2	-0.526000909493752	0.211231958891544		4.66869429460755	4.82436722951533	4.87938886594217	5.3198651370808	4.35081353870699	4.24138740140882	4.23692075254324	4.74005854161226
ENSRNOG00000002563	Mcts1	-1.1350065413878	0.0186957078518291		4.08543886138466	4.57148120807998	4.87938886594217	5.46825180294551	3.50449991571154	3.8167068072035	3.71328850845735	3.79305820021772
ENSRNOG00000002565	Taf1	0.449344046154394	0.407883840867988		3.82342772734509	3.71672909254474	3.85484505935888	3.27112163087974	4.20664522629162	4.07442457555525	4.13587917857511	4.12389066768781
ENSRNOG00000002568	Socs1	-0.635245060634913	NA		0.955888976426942	1.33253708570291	1.31990793961555	0	0.719679163848423	1.24975165471999	0.71167093792883	0
ENSRNOG00000002569	Mrps14	-1.19360197159207	0.00698674472307994		4.30709992968373	4.82436722951533	5.01910307780892	5.46825180294551	3.73221486832675	3.58784966025313	3.71328850845735	4.06351672784274
ENSRNOG00000002571	Tekt5	-0.493378255615969	NA		0.955888976426942	0	0	1.66151763179207	0.719679163848423	0.756171397546499	0.71167093792883	0
ENSRNOG00000002572	Cacybp	-1.02123256128406	0.000939033875565091		6.55516703074237	6.9716934796056	6.9155226096671	7.58035079964031	5.9794380764839	5.87961274051251	5.85188102214351	6.34038253101819
ENSRNOG00000002574	Nubp1	-1.28178152968077	0.0133654134738201		4.08543886138466	3.87440999862249	4.12610721590833	4.75285003096457	2.90075238056756	3.31571569355352	3.00264814870714	2.89355140891824
ENSRNOG00000002575	Sap30l	-0.0708526809284786	0.874975517074005		5.12233657718951	5.44349555201896	5.2061760109258	5.78364739530158	5.36115695675413	5.42724236212899	5.17286708906785	5.25386605979663
ENSRNOG00000002579	Parm1	1.11075407126411	0.103185712037608		3.09054797792124	2.82248684954276	2.80446811925906	1.66151763179207	4.04645424448581	3.8167068072035	3.64138378945982	3.45992179377379
ENSRNOG00000002580	Trmt1l	-0.00406099406300875	NA		3.09054797792124	2.47387916348192	2.80446811925906	2.90505700106373	2.77005557011594	2.84820163537834	2.75259838798667	3.02600807093504
ENSRNOG00000002583	Serpinb11	-1.84830012626676	NA		0.955888976426942	0	0	0	0	0	0	0
ENSRNOG00000002585	Cul4b	-0.403888299729026	0.354737255755147		4.49919624944146	4.57148120807998	4.64062258214282	4.86420531444165	4.15519952640631	4.24138740140882	4.33134653160367	4.23754979278758
ENSRNOG00000002592	Rps6ka6	-0.602104718347924	NA		1.93331716602834	2.01324909346388	2.45667615953896	2.41331857269211	1.842883542693	1.61683158547724	1.5425549484562	1.94793199463306
ENSRNOG00000002593	Esrrg	0.459041627792692	0.470641597008625		3.24153069449549	3.53967525712525	3.31889680020623	3.27112163087974	3.9288389978285	3.88557909404063	3.56570644807455	3.63608438215655
ENSRNOG00000002595	Dpp10	0.296796948351943	0.64036365792122		3.50303318058944	3.53967525712525	3.52048668271296	3.80539026725691	3.86622859881566	3.74438110149931	3.71328850845735	4.06351672784274
ENSRNOG00000002599	Grap	0.244707877495255	NA		0.955888976426942	1.33253708570291	1.31990793961555	2.41331857269211	1.19763364086189	1.90920078527791	1.5425549484562	1.94793199463306
ENSRNOG00000002607	Sox9	1.25273684316169	0.00148315939137915		4.30709992968373	4.01654244218184	3.69733061414405	3.80539026725691	5.40586335830846	5.33174598676168	5.14713530287351	4.9210869159852
ENSRNOG00000002609	Ero1b	0.163551405905802	NA		2.73088929068579	2.47387916348192	3.08449104497935	2.90505700106373	3.02058636635697	2.98002973018284	2.88303386937755	2.89355140891824
ENSRNOG00000002610	Carhsp1	-0.500613507871139	0.0678984378334264		5.79459582080717	5.98314231522718	5.99668419462717	6.042310308538	5.26736029350167	5.60113689323537	5.45041575997074	5.47857438544018
ENSRNOG00000002612	Ddx52	-0.338665789214074	0.650851479595226		3.24153069449549	3.33781246848906	3.52048668271296	3.56284765376128	3.02058636635697	2.84820163537834	3.00264814870714	3.45992179377379
ENSRNOG00000002615	Pmm2	-0.292015974268526	0.652644605562482		3.72433037676754	3.33781246848906	3.99684226304938	4.01296541855242	3.58446564559501	3.41224416265264	3.64138378945982	3.36305685110139
ENSRNOG00000002618	Ivns1abp	-0.470748758952005	0.100246307782078		6.61171502178037	6.42682322888782	6.76484676551322	7.05498919986626	6.22375069267977	6.2757384359046	5.92940713663704	6.53080033098919
ENSRNOG00000002624	Edaradd	-1.12696187870165	NA		0	1.33253708570291	0	0	0	0	0.71167093792883	0
ENSRNOG00000002625	Ptpn4	-0.358950985871945	0.429444558057421		4.43796274023528	4.47627308369995	4.72467921192479	4.63217539050778	4.30433997841122	4.18785170398753	4.08257446763361	4.29118879975745
ENSRNOG00000002626	Car10	0.880087463738448	0.0831652186593828		3.72433037676754	3.33781246848906	3.52048668271296	3.27112163087974	4.48187498798408	4.24138740140882	4.18728436190234	4.39283093543478
ENSRNOG00000002627	Kctd3	0.652025707064627	0.152096084498739		4.55793624879128	4.14591944442505	4.12610721590833	3.27112163087974	4.94267988457844	4.80069775244413	4.65721655911635	4.74005854161226
ENSRNOG00000002630	Cnot8	-0.0985346676119328	0.834595701347628		4.95757965884541	5.03946684811377	4.87938886594217	4.63217539050778	4.74806564832051	4.83592896952796	4.82889007929054	4.81521692553852
ENSRNOG00000002632	Naca	-1.36480162022041	0.000403330168887216		5.52698203648613	6.01736460601698	6.27279942120294	6.90679467634753	4.63993731739756	5.00023031788368	4.82889007929054	5.11203190532156
ENSRNOG00000002635	Dexi	0.0545529080661596	0.93211378331955		4.23693004663479	4.37433512861933	4.2447365003696	4.01296541855242	4.25631939191014	4.3910163675292	3.96966585806553	4.48778097458873
ENSRNOG00000002636	Abat	1.26459400442178	6.01732649157583e-05		4.86756224119692	4.47627308369995	4.45621640426422	4.19439681223021	5.90352602585671	5.77458121967025	5.62834158990449	5.86205997397687
ENSRNOG00000002642	Ptges3	-0.527010798650369	0.0166489260211733		7.2055961007143	7.36625915357979	7.39753089268071	7.83394372877864	6.85157903340334	6.86730848320549	6.93266316598309	7.05736635717772
ENSRNOG00000002643	Ugdh	-0.20777335137549	0.766276555071126		3.61792076470301	3.87440999862249	3.31889680020623	3.80539026725691	3.41984040469861	3.50271711131983	3.48583858098504	3.45992179377379
ENSRNOG00000002644	Utp18	-0.547689839591323	0.395400954350438		3.24153069449549	3.87440999862249	3.52048668271296	4.01296541855242	3.02058636635697	3.21226256974324	3.21569374796709	3.14731970635557
ENSRNOG00000002645	Gemin5	0.772472203921018	NA		2.25068820939312	2.01324909346388	1.31990793961555	1.66151763179207	2.46668202036372	2.70310499349368	2.60918725059878	2.19306633226287
ENSRNOG00000002652	Rap1gap2	0.822232262318723	0.212251648969674		3.37819882731892	2.82248684954276	2.80446811925906	2.41331857269211	3.80077726211954	3.58784966025313	3.64138378945982	3.79305820021772
ENSRNOG00000002653	Kcnk2	-0.117673300663269	NA		2.5106765642962	2.47387916348192	2.45667615953896	2.41331857269211	2.62632841557738	2.15218735069341	2.27088736683398	2.40253563482961
ENSRNOG00000002657	Pla2g4a	-0.0609804649905102	0.94218414196265		3.61792076470301	3.53967525712525	3.31889680020623	3.56284765376128	3.50449991571154	3.31571569355352	3.64138378945982	3.36305685110139
ENSRNOG00000002659	Ciita	1.31641627228943	NA		0	0	0	0	0.719679163848423	0.756171397546499	0.71167093792883	0.777832262941357
ENSRNOG00000002660	Magee1	0.895982339681584	0.0495910964953498		3.91615348986154	3.53967525712525	3.99684226304938	4.01296541855242	5.03095277516033	4.76458459193156	4.54346454497975	4.48778097458873
ENSRNOG00000002662	Pbdc1	-0.633727068017904	0.247528006292569		4.08543886138466	3.53967525712525	3.99684226304938	4.35553939796838	3.32990153674084	3.41224416265264	3.40128875402947	3.55069024605896
ENSRNOG00000002664	Emp2	0.892528807121628	NA		1.93331716602834	1.33253708570291	1.31990793961555	1.66151763179207	2.46668202036372	2.15218735069341	2.4499307335768	1.94793199463306
ENSRNOG00000002669	Cluh	0.913295875745516	0.104007818373978		3.72433037676754	3.10303743162437	3.08449104497935	2.90505700106373	4.25631939191014	4.18785170398753	4.18728436190234	3.93461598030827
ENSRNOG00000002671	Nme2	-1.31792304786831	6.43479559539329e-05		6.9111087107427	7.3394570774621	7.42291586304901	8.10728716078446	5.85598439743201	6.16926861704246	6.20354923007577	6.47394896470408
ENSRNOG00000002680	Lamc1	1.20703501139232	0.0249830731837227		3.91615348986154	3.53967525712525	3.08449104497935	2.90505700106373	4.9120131269234	4.52657451329249	4.79615084668524	4.06351672784274
ENSRNOG00000002682	Zfp692	-0.240825584025962	NA		2.5106765642962	2.82248684954276	1.99747436360799	2.90505700106373	2.46668202036372	2.3600873807123	2.27088736683398	2.40253563482961
ENSRNOG00000002693	Nme1	-0.765159379766082	0.0158125893260114		6.25137755873499	6.76566831627133	6.52804942010859	7.3510438832071	5.93437180129812	6.02408083523475	6.00297882577983	6.04492513490639
ENSRNOG00000002695	Tfb2m	-0.733920695863612	0.169409327255005		4.00327773883335	3.71672909254474	4.2447365003696	4.35553939796838	3.13122549985147	3.58784966025313	3.40128875402947	3.45992179377379
ENSRNOG00000002697	Mtmr1	0.339065525349724	0.661863952008369		3.24153069449549	3.10303743162437	2.80446811925906	2.90505700106373	3.50449991571154	3.41224416265264	3.31147367098473	3.14731970635557
ENSRNOG00000002705	Vps4b	0.366259268537264	0.414971652929605		4.37401460126137	4.14591944442505	4.35434800553164	4.19439681223021	4.56306974355505	4.61035058741085	4.65721655911635	4.70095816753172
ENSRNOG00000002708	Phf8	0.566850424814885	NA		2.73088929068579	2.47387916348192	2.45667615953896	2.41331857269211	3.13122549985147	2.98002973018284	3.11309998781388	2.89355140891824
ENSRNOG00000002710	Cnst	-0.0927852089709894	0.90775506724037		3.72433037676754	3.71672909254474	3.52048668271296	3.27112163087974	3.66023084185906	3.41224416265264	3.31147367098473	3.63608438215655
ENSRNOG00000002711	Nuf2	-0.174672204353871	NA		2.5106765642962	2.82248684954276	2.80446811925906	2.90505700106373	2.08204812613733	2.70310499349368	2.75259838798667	2.74769282195732
ENSRNOG00000002713	Zfp672	-0.166225925631495	NA		2.5106765642962	2.82248684954276	2.80446811925906	2.41331857269211	2.46668202036372	2.3600873807123	2.4499307335768	2.74769282195732
ENSRNOG00000002714	Mettl22	-0.269492400604934	0.70359827623142		3.24153069449549	3.71672909254474	3.52048668271296	4.01296541855242	3.32990153674084	3.31571569355352	3.21569374796709	3.55069024605896
ENSRNOG00000002721	Ndufb4	-1.2976607626857	0.000112984344452647		8.89356286658174	9.76916227770527	9.34536482797124	10.2489736988768	8.15129720701167	8.38576394290506	8.23837756480418	8.59566203964033
ENSRNOG00000002722	Sec14l1	0.419872074496673	0.232498290612671		5.30490364344488	4.97126923447695	5.08419352838774	4.63217539050778	5.36115695675413	5.4501604542183	5.64682178992678	5.38299589703944
ENSRNOG00000002724	Prpsap2	-0.218027673979339	0.663029863910866		4.23693004663479	4.57148120807998	4.72467921192479	4.63217539050778	4.20664522629162	4.43763208711739	4.23692075254324	4.39283093543478
ENSRNOG00000002728	Btc	-0.687288423253244	NA		0.955888976426942	0	1.31990793961555	1.66151763179207	0.719679163848423	0.756171397546499	0.71167093792883	0.777832262941357
ENSRNOG00000002730	Rgs5	0.675227769037081	0.0269819225471604		5.61260319248223	4.97126923447695	5.69713607249255	5.15444795911597	6.17292217136324	6.12722555081027	6.15273060216683	5.82616995330815
ENSRNOG00000002735	Dhx9	0.569451119501826	0.121174746629737		4.61437789520552	4.47627308369995	4.64062258214282	4.63217539050778	5.11413459756899	5.11940260786251	5.29506134729502	5.01971612493193
ENSRNOG00000002736	Rabgap1l	-0.0123605219429961	0.99197061294987		3.24153069449549	3.33781246848906	2.80446811925906	3.56284765376128	3.41984040469861	3.21226256974324	3.00264814870714	3.25921712871403
ENSRNOG00000002746	Fstl1	0.573663390003139	0.177684250009835		5.49727395036728	5.03946684811377	4.80410686241496	5.39596539622535	6.00871869764726	5.2557322567881	6.15273060216683	5.50151138748872
ENSRNOG00000002748	Ccdc43	-0.837189826858969	0.148649541260682		3.50303318058944	4.01654244218184	3.85484505935888	4.35553939796838	2.90075238056756	3.10081397323126	3.21569374796709	3.36305685110139
ENSRNOG00000002749	Spag9	0.252030691777637	0.397457509465804		5.99920842101933	5.94808846926101	5.81687015158655	5.39596539622535	6.18579817017542	6.02408083523475	5.98856157863616	6.13569109687623
ENSRNOG00000002750	Rc3h1	0.101540748348753	0.863150251947959		4.55793624879128	4.47627308369995	4.12610721590833	3.80539026725691	4.43949710870131	4.43763208711739	4.37633860625207	4.39283093543478
ENSRNOG00000002751	Zdhhc15	-0.0179633457343837	NA		2.25068820939312	2.47387916348192	2.45667615953896	2.41331857269211	2.62632841557738	2.3600873807123	2.27088736683398	2.19306633226287
ENSRNOG00000002753	Adam11	1.16620520464426	0.132551636814924		3.09054797792124	2.47387916348192	1.99747436360799	1.66151763179207	3.80077726211954	3.66823728488624	3.21569374796709	3.36305685110139
ENSRNOG00000002755	Pafah1b1	0.136468179610839	0.518157028344637		6.99852908406013	7.0231266699538	7.05193929323114	6.93257516786684	7.16288944402148	7.10968945511918	7.06909269059217	7.21832020223065
ENSRNOG00000002757	Tada2a	-0.332324008044892	NA		2.92189743353692	3.33781246848906	3.08449104497935	3.27112163087974	2.77005557011594	2.98002973018284	2.88303386937755	2.74769282195732
ENSRNOG00000002759	Lias	-0.35651083494514	0.517188478606096		4.00327773883335	3.87440999862249	4.12610721590833	4.50047786124213	3.58446564559501	3.8167068072035	3.84716471914885	3.86557260705612
ENSRNOG00000002763	Ulk2	0.19636559778151	0.715845587658547		4.43796274023528	4.26464308168933	4.12610721590833	3.80539026725691	4.35081353870699	4.3910163675292	4.33134653160367	4.53301097043144
ENSRNOG00000002764	Mettl16	0.266480182236258	NA		2.92189743353692	3.10303743162437	2.80446811925906	2.41331857269211	3.02058636635697	3.10081397323126	3.31147367098473	2.89355140891824
ENSRNOG00000002767	Dlg3	0.664648537802349	NA		2.5106765642962	2.47387916348192	2.45667615953896	2.41331857269211	3.13122549985147	2.98002973018284	3.00264814870714	3.02600807093504
ENSRNOG00000002768	Tmem114	-0.405627605867483	NA		0	0	0	0	0.719679163848423	0	0	0
ENSRNOG00000002773	Rgs4	0.682493735624021	0.278179399184789		3.24153069449549	3.10303743162437	3.52048668271296	2.90505700106373	3.80077726211954	3.50271711131983	3.84716471914885	4.1818392346777
ENSRNOG00000002775	Npl	-1.12181813483903	0.0585025815588843		3.91615348986154	3.53967525712525	4.45621640426422	4.75285003096457	2.90075238056756	2.84820163537834	3.71328850845735	3.02600807093504
ENSRNOG00000002776	Sell	-1.86933489532656	NA		0	1.33253708570291	1.31990793961555	1.66151763179207	0	0	1.18611994618132	0
ENSRNOG00000002778	Aatf	-0.0811393551926892	0.931133728159535		2.92189743353692	3.10303743162437	3.31889680020623	3.27112163087974	2.90075238056756	2.98002973018284	3.21569374796709	3.14731970635557
ENSRNOG00000002781	Kdsr	0.61108904951858	0.365637833292465		2.92189743353692	3.10303743162437	3.08449104497935	2.90505700106373	3.50449991571154	3.58784966025313	3.56570644807455	3.55069024605896
ENSRNOG00000002782	Epgn	-0.405627605867483	NA		0	0	0	0	0.719679163848423	0	0	0
ENSRNOG00000002784	Pou3f4	0.787487000414416	NA		1.52584291029544	1.33253708570291	1.31990793961555	1.66151763179207	2.08204812613733	1.90920078527791	1.82814379798016	2.19306633226287
ENSRNOG00000002790	Abcb7	0.0310470308870781	0.968076785456875		3.72433037676754	3.71672909254474	3.85484505935888	3.27112163087974	3.66023084185906	3.88557909404063	3.56570644807455	3.71670519974215
ENSRNOG00000002791	Bcl2	0.0557129257669373	NA		2.25068820939312	2.01324909346388	1.31990793961555	1.66151763179207	2.08204812613733	1.90920078527791	2.06643335096257	1.65244434354464
ENSRNOG00000002792	Cxcl2	-1.77259470543148	NA		0.955888976426942	0	0	1.66151763179207	0	0.756171397546499	0	0
ENSRNOG00000002793	Sstr2	-0.0673596884593715	NA		1.52584291029544	1.33253708570291	1.31990793961555	1.66151763179207	1.842883542693	1.24975165471999	1.18611994618132	1.28042511035634
ENSRNOG00000002794	Selp	-0.405627605867483	NA		0	0	0	0	0	0.756171397546499	0	0
ENSRNOG00000002795	Cog1	0.666392993379854	0.319987660547524		3.50303318058944	3.10303743162437	2.80446811925906	2.41331857269211	3.86622859881566	3.66823728488624	3.64138378945982	3.55069024605896
ENSRNOG00000002800	Gdpd2	1.66064471612786	NA		1.52584291029544	1.33253708570291	0	0	2.08204812613733	1.90920078527791	2.06643335096257	2.19306633226287
ENSRNOG00000002802	Cxcl1	0.738705250070177	NA		0.955888976426942	1.33253708570291	0	0	0.719679163848423	1.61683158547724	1.18611994618132	0.777832262941357
ENSRNOG00000002807	Septin9	0.66796409125541	0.0969847667950313		5.04230876242154	4.26464308168933	4.55136385368544	4.01296541855242	5.21807137552788	5.2294775017276	5.36369983522349	5.081911587969
ENSRNOG00000002810	Gfpt2	0.317928467361083	NA		2.25068820939312	2.47387916348192	1.99747436360799	2.41331857269211	2.90075238056756	2.3600873807123	2.75259838798667	1.94793199463306
ENSRNOG00000002811	Brinp3	0.110502348143711	NA		2.73088929068579	2.82248684954276	2.80446811925906	2.41331857269211	3.02058636635697	2.70310499349368	2.75259838798667	2.74769282195732
ENSRNOG00000002812	Lhx1	1.64389710855682	NA		0	0	0	0	0.719679163848423	1.24975165471999	0.71167093792883	0.777832262941357
ENSRNOG00000002813	Dars2	0.246834597283754	NA		2.5106765642962	2.82248684954276	2.45667615953896	1.66151763179207	2.90075238056756	2.54176682048718	2.75259838798667	2.40253563482961
ENSRNOG00000002814	Higd1b	-1.86976658905999	0.00886843515241784		2.92189743353692	4.14591944442505	3.31889680020623	4.50047786124213	2.28714559307712	2.3600873807123	2.06643335096257	1.94793199463306
ENSRNOG00000002818	Eftud2	0.456817334537348	0.471473931882737		3.50303318058944	3.33781246848906	3.08449104497935	3.27112163087974	3.73221486832675	3.8167068072035	3.7817789526848	3.63608438215655
ENSRNOG00000002820	LOC24906	-0.804326208869315	NA		1.52584291029544	1.33253708570291	1.31990793961555	1.66151763179207	0	1.24975165471999	1.5425549484562	0.777832262941357
ENSRNOG00000002821	Phlpp1	1.07079447102096	0.00574370006512579		4.49919624944146	4.01654244218184	3.85484505935888	3.80539026725691	5.21807137552788	5.28151774427024	5.01110605602069	5.081911587969
ENSRNOG00000002823	Mapk9	0.225687228314083	0.541463887349213		5.04230876242154	5.28396967031913	5.26350563503491	4.96757803444765	5.47042806288896	5.30685044505498	5.22299343589549	5.45526681496264
ENSRNOG00000002824	Rlim	0.0150264425370843	0.976275225308755		5.16074507964881	5.10458568300769	5.26350563503491	4.75285003096457	5.05921630580164	5.14771865214806	5.06706603570553	5.19879412736534
ENSRNOG00000002826	Hsd17b7	0.833527118735159	0.215933228825381		3.09054797792124	2.82248684954276	3.08449104497935	2.41331857269211	3.98884485750557	3.50271711131983	3.56570644807455	3.55069024605896
ENSRNOG00000002827	Rbfox1	0.428962860517893	0.21125153053926		5.04230876242154	4.82436722951533	4.95093659579142	4.96757803444765	5.5119198452768	5.35621920165125	5.22299343589549	5.38299589703944
ENSRNOG00000002828	Tob1	-0.322049969073801	0.415172726407926		4.82035573203273	5.22661802896702	5.14647361582936	5.3198651370808	4.84865187410345	4.93673706000644	4.54346454497975	4.85137706297938
ENSRNOG00000002829	Ppbp	-1.0180394023501	NA		0.955888976426942	0	1.31990793961555	0	0	1.24975165471999	0	0
ENSRNOG00000002831	Wfikkn2	0.407577445001568	NA		1.52584291029544	1.33253708570291	0	1.66151763179207	1.5560356300827	1.61683158547724	1.5425549484562	1.28042511035634
ENSRNOG00000002832	Slc16a2	1.16482767715973	NA		2.5106765642962	2.01324909346388	1.99747436360799	1.66151763179207	3.32990153674084	3.10081397323126	3.21569374796709	2.74769282195732
ENSRNOG00000002833	Gsk3b	0.748112110571476	0.0127292615475923		5.66698520483025	5.44349555201896	5.2061760109258	4.63217539050778	6.17292217136324	6.08392039222789	6.01725342179588	5.99730684058078
ENSRNOG00000002835	Luc7l3	-0.390788089388819	0.210482788891123		5.55609069415643	5.54081934988015	5.56655810650412	5.3198651370808	5.11413459756899	5.09051965389666	5.14713530287351	5.17044921033529
ENSRNOG00000002838	Pdzd11	-0.647624233979495	0.205490417755723		4.16317197066233	3.87440999862249	4.12610721590833	4.63217539050778	3.66023084185906	3.58784966025313	3.40128875402947	3.71670519974215
ENSRNOG00000002839	Slc19a2	0.145761752490967	NA		2.5106765642962	2.47387916348192	2.45667615953896	2.41331857269211	2.62632841557738	2.54176682048718	2.60918725059878	2.58541183429005
ENSRNOG00000002840	Atp5f1b	-0.176302530957566	0.359371168513438		8.29867983021992	8.45845727386396	8.5683930079455	8.77487020704019	8.31846759261953	8.37682069112897	8.30388898038841	8.39591870367373
ENSRNOG00000002841	Cdc42bpa	0.487693752546336	0.121589241615442		5.30490364344488	5.22661802896702	4.95093659579142	4.96757803444765	5.68514486606179	5.60113689323537	5.51219486141601	5.67295395517429
ENSRNOG00000002844	Usp27x	0.0132215985498213	NA		1.52584291029544	2.01324909346388	1.99747436360799	1.66151763179207	2.08204812613733	1.61683158547724	1.82814379798016	1.65244434354464
ENSRNOG00000002848	Maoa	0.169904611717622	0.631988540297775		5.40429277896425	5.16689175575819	5.47244071531963	5.3198651370808	5.44922593111968	5.53835688104919	5.49189435928513	5.58977784500778
ENSRNOG00000002851	Fam104a	-0.747571199476961	0.0712464686817502		4.66869429460755	4.82436722951533	4.64062258214282	5.53708845387943	4.15519952640631	4.18785170398753	4.18728436190234	4.29118879975745
ENSRNOG00000002852	Myo19	-0.886576433162202	NA		2.25068820939312	2.47387916348192	2.45667615953896	2.90505700106373	1.5560356300827	1.90920078527791	1.82814379798016	1.94793199463306
ENSRNOG00000002855	Rfc1	0.386554092526389	0.422905360994093		4.16317197066233	3.87440999862249	4.2447365003696	4.01296541855242	4.39583664732196	4.52657451329249	4.37633860625207	4.53301097043144
ENSRNOG00000002860	Ccdc181	-0.551545015062192	0.249508718849284		4.08543886138466	5.10458568300769	4.72467921192479	4.75285003096457	3.98884485750557	4.34284398337029	3.96966585806553	4.29118879975745
ENSRNOG00000002862	Clcn5	0.737347371444912	NA		2.5106765642962	2.01324909346388	1.99747436360799	2.41331857269211	3.02058636635697	2.70310499349368	2.88303386937755	2.89355140891824
ENSRNOG00000002863	Cacna1e	1.29869527073164	NA		2.73088929068579	2.01324909346388	1.99747436360799	1.66151763179207	3.66023084185906	3.31571569355352	3.21569374796709	3.14731970635557
ENSRNOG00000002864	Nacc1	0.72911287688049	0.0707230598899175		5.00056613603064	4.57148120807998	4.2447365003696	3.80539026725691	5.21807137552788	5.38028417969936	5.24741827133285	5.11203190532156
ENSRNOG00000002866	Rassf6	-0.401689968742975	NA		0.955888976426942	0	0	0	0.719679163848423	0	0	0.777832262941357
ENSRNOG00000002871	Rbm25l1	0.0413248426847876	0.94963900473866		4.16317197066233	4.14591944442505	4.35434800553164	4.19439681223021	4.35081353870699	4.24138740140882	4.33134653160367	4.06351672784274
ENSRNOG00000002873	Fam183a	-0.936194203593048	NA		1.93331716602834	2.47387916348192	1.31990793961555	2.41331857269211	1.5560356300827	1.61683158547724	1.18611994618132	1.28042511035634
ENSRNOG00000002874	AABR07065078.1	0.18532920394838	0.782481389310756		3.91615348986154	3.71672909254474	3.85484505935888	3.80539026725691	4.15519952640631	4.34284398337029	3.84716471914885	3.55069024605896
ENSRNOG00000002875	Klhl20	0.186915036842914	0.81877090306844		3.09054797792124	3.10303743162437	3.31889680020623	3.27112163087974	3.32990153674084	3.41224416265264	3.31147367098473	3.36305685110139
ENSRNOG00000002876	Eef2kmt	-0.62680630797822	NA		0.955888976426942	2.01324909346388	1.31990793961555	1.66151763179207	0.719679163848423	0.756171397546499	1.18611994618132	1.65244434354464
ENSRNOG00000002879	Psen2	0.118020122450541	0.866854687921245		3.72433037676754	3.53967525712525	3.52048668271296	4.19439681223021	3.80077726211954	3.9513127760188	3.7817789526848	3.86557260705612
ENSRNOG00000002881	Ddr2	0.519804167817362	NA		3.09054797792124	2.82248684954276	2.45667615953896	2.41331857269211	3.2339808219747	2.98002973018284	3.40128875402947	3.25921712871403
ENSRNOG00000002882	Zcchc2	0.268270409743578	NA		2.92189743353692	2.47387916348192	2.45667615953896	2.41331857269211	2.90075238056756	2.98002973018284	2.60918725059878	2.89355140891824
ENSRNOG00000002883	Alg1	0.062769737365367	NA		2.25068820939312	2.01324909346388	2.45667615953896	0	2.28714559307712	1.61683158547724	2.06643335096257	2.19306633226287
ENSRNOG00000002884	Blzf1	-0.322143524111212	0.653410293538691		3.24153069449549	3.53967525712525	3.69733061414405	3.56284765376128	3.13122549985147	3.21226256974324	3.00264814870714	3.45992179377379
ENSRNOG00000002886	Myh10	1.18965725816328	0.000415264705315837		4.61437789520552	4.37433512861933	4.2447365003696	4.01296541855242	5.66689329560389	5.55958855011477	5.42922051244783	5.40749067652469
ENSRNOG00000002890	AC127084.1	-3.60577056804534	NA		0	1.33253708570291	2.45667615953896	0	0	0	0	0
ENSRNOG00000002894	Mnt	0.799437903269056	NA		2.92189743353692	2.47387916348192	1.99747436360799	2.41331857269211	3.50449991571154	3.10081397323126	3.21569374796709	3.02600807093504
ENSRNOG00000002895	Nagpa	-0.0251766621314366	NA		2.25068820939312	2.01324909346388	1.31990793961555	1.66151763179207	1.842883542693	1.90920078527791	1.82814379798016	1.94793199463306
ENSRNOG00000002896	Prdx6	-0.0860015372168829	0.782049863012961		6.15953010148633	6.20722294243084	6.32759027240384	6.45186474876897	6.13358996656086	6.18301503983731	6.10005633548217	6.34038253101819
ENSRNOG00000002898	Nme7	-0.262889859969029	0.694968146391463		3.61792076470301	3.87440999862249	3.99684226304938	3.56284765376128	3.2339808219747	3.8167068072035	3.64138378945982	3.36305685110139
ENSRNOG00000002899	Akap10	-0.38051547384707	0.481098451340282		3.82342772734509	4.14591944442505	4.35434800553164	4.19439681223021	3.73221486832675	3.8167068072035	3.7817789526848	3.71670519974215
ENSRNOG00000002903	Specc1	0.371562315900179	0.416609242857967		4.30709992968373	4.26464308168933	4.2447365003696	4.01296541855242	4.60201541318345	4.5690705656044	4.50346282519646	4.66076849170263
ENSRNOG00000002905	Ccdc103	1.16359807782118	NA		0	0	0	1.66151763179207	0.719679163848423	0.756171397546499	1.5425549484562	0.777832262941357
ENSRNOG00000002907	Plekha6	0.922388500667574	0.093310559078086		3.82342772734509	3.33781246848906	3.08449104497935	2.90505700106373	4.48187498798408	4.29300736711407	4.08257446763361	4.12389066768781
ENSRNOG00000002908	Slc35a4	0.146664847235679	0.807433803488627		4.23693004663479	4.01654244218184	3.99684226304938	3.80539026725691	4.25631939191014	4.18785170398753	4.23692075254324	4.06351672784274
ENSRNOG00000002911	Alb	0.320394718160831	NA		0	0	0	0	0.719679163848423	0	0	0.777832262941357
ENSRNOG00000002912	Parn	-0.0119477613992501	NA		2.92189743353692	2.82248684954276	3.08449104497935	2.41331857269211	2.62632841557738	2.98002973018284	3.00264814870714	2.74769282195732
ENSRNOG00000002914	Trmt1	-0.145979014340287	0.836720426311602		3.50303318058944	3.87440999862249	3.99684226304938	3.80539026725691	3.50449991571154	3.8167068072035	3.7817789526848	3.45992179377379
ENSRNOG00000002915	Trim11	-0.246390157032994	NA		2.5106765642962	2.47387916348192	1.99747436360799	2.41331857269211	2.28714559307712	2.15218735069341	2.06643335096257	2.19306633226287
ENSRNOG00000002916	Ca4	1.05238192935155	0.148764250012533		3.09054797792124	2.47387916348192	2.45667615953896	2.41331857269211	3.86622859881566	3.10081397323126	3.84716471914885	3.55069024605896
ENSRNOG00000002917	Sec14l5	0.719703742560966	0.317308204080762		3.09054797792124	2.82248684954276	2.80446811925906	2.41331857269211	3.66023084185906	3.66823728488624	3.31147367098473	3.25921712871403
ENSRNOG00000002919	Gfap	0.511409939184559	0.0513456024740485		10.7800298430276	10.4077944492194	10.4171205748607	9.9027717754875	10.7618891746097	11.1701348151069	10.9096418164885	10.8162652570001
ENSRNOG00000002922	Adora2b	0.622837258318337	NA		1.93331716602834	2.01324909346388	2.45667615953896	1.66151763179207	2.77005557011594	2.15218735069341	2.4499307335768	2.74769282195732
ENSRNOG00000002926	Uap1	0.00932846573315468	0.989036789689857		4.66869429460755	4.57148120807998	4.72467921192479	4.35553939796838	4.63993731739756	4.61035058741085	4.54346454497975	4.66076849170263
ENSRNOG00000002928	Guk1	-1.34664977751281	0.000510323017848058		6.26906565163333	7.1974267368766	7.08411913965218	7.80632150957585	5.62968249521469	5.86262994626886	5.62834158990449	6.17901875546094
ENSRNOG00000002930	Ppl	1.1838792951174	NA		0.955888976426942	0	0	0	1.19763364086189	0.756171397546499	0.71167093792883	1.28042511035634
ENSRNOG00000002932	Wdr19	0.690573860664329	NA		2.25068820939312	2.47387916348192	2.45667615953896	1.66151763179207	3.02058636635697	2.70310499349368	2.88303386937755	2.74769282195732
ENSRNOG00000002934	Atp1b1	0.556015528040686	0.000303667194066351		7.87654064359451	8.05099464366918	8.08675629682098	8.20571906218967	8.74112448835192	8.62862192716687	8.49959914916637	8.53303280846158
ENSRNOG00000002935	Ankrd40	-0.344190797522326	0.123929745377847		6.73138350328045	7.0231266699538	6.89752653021613	6.7988029973676	6.47519749008776	6.55482406954236	6.36851651933704	6.6790083071147
ENSRNOG00000002937	Ren	-0.0378444924896756	NA		0.955888976426942	1.33253708570291	1.31990793961555	0	0.719679163848423	1.24975165471999	0.71167093792883	1.28042511035634
ENSRNOG00000002940	Ankrd17	1.02678000777047	0.0225666133534045		4.16317197066233	3.71672909254474	3.52048668271296	3.27112163087974	4.9120131269234	4.68952769315102	4.72835551168386	4.61942707655497
ENSRNOG00000002941	Uhmk1	0.294610437521386	0.349417082664501		5.74489770862833	5.75877782031993	5.37175219383857	5.15444795911597	5.82339668468509	5.89639794420101	5.86772311139404	5.80788447903932
ENSRNOG00000002943	Mrpl55	-0.928864645011283	0.181126457369642		2.73088929068579	3.87440999862249	3.52048668271296	4.19439681223021	2.90075238056756	2.70310499349368	2.75259838798667	2.74769282195732
ENSRNOG00000002944	RGD1304587	-0.209222535627698	0.807723299546131		3.09054797792124	3.10303743162437	3.08449104497935	3.56284765376128	3.02058636635697	2.84820163537834	2.88303386937755	3.25921712871403
ENSRNOG00000002946	Socs3	-0.0522809724664377	0.954422826007167		3.50303318058944	3.10303743162437	3.52048668271296	3.27112163087974	2.90075238056756	3.41224416265264	3.64138378945982	3.25921712871403
ENSRNOG00000002947	Dpt	-0.101576407175788	0.877837501069546		4.77155217138927	3.87440999862249	4.45621640426422	4.50047786124213	4.35081353870699	4.01418148950127	4.79615084668524	4.12389066768781
ENSRNOG00000002948	Abcc3	-0.448983467028106	NA		1.93331716602834	1.33253708570291	1.31990793961555	1.66151763179207	1.19763364086189	1.24975165471999	1.5425549484562	1.28042511035634
ENSRNOG00000002949	Pgs1	-0.00623071326697155	0.993481746290898		4.16317197066233	4.37433512861933	4.12610721590833	4.35553939796838	4.25631939191014	4.29300736711407	4.37633860625207	4.00050549042627
ENSRNOG00000002950	Lyl1	-0.763856330495221	NA		2.73088929068579	2.82248684954276	2.80446811925906	2.90505700106373	1.842883542693	1.90920078527791	2.27088736683398	2.58541183429005
ENSRNOG00000002953	P2ry4	0.311990566048495	NA		0	0	0	0	0	0	0.71167093792883	0.777832262941357
ENSRNOG00000002956	Stim2	0.44336551105001	0.321711913302477		4.08543886138466	4.14591944442505	4.35434800553164	4.19439681223021	4.71291569056596	4.5690705656044	4.58238699171978	4.5768659574481
ENSRNOG00000002959	Shroom4	0.677970108306324	NA		1.52584291029544	1.33253708570291	1.31990793961555	0	1.842883542693	1.61683158547724	1.82814379798016	1.28042511035634
ENSRNOG00000002960	Ndp	-0.0467582654785916	0.954422826007167		3.24153069449549	3.87440999862249	3.69733061414405	4.19439681223021	3.86622859881566	3.50271711131983	3.48583858098504	3.86557260705612
ENSRNOG00000002963	C1ql1	0.174054883271358	0.654040222244914		5.27019183304054	5.39225548822023	5.14647361582936	5.3198651370808	5.5119198452768	5.70005622326295	5.27143646899317	5.28063322916443
ENSRNOG00000002964	Xcl1	-0.405627605867483	NA		0	0	0	0	0	0	0	0.777832262941357
ENSRNOG00000002968	Tnfsf4	-2.03821052010594	NA		1.52584291029544	2.01324909346388	2.80446811925906	2.90505700106373	1.19763364086189	0.756171397546499	1.18611994618132	0.777832262941357
ENSRNOG00000002969	Itpkb	0.933602735705869	0.0224267151323696		4.72103970378255	4.26464308168933	3.85484505935888	3.56284765376128	5.21807137552788	5.20273608167585	5.03935735432955	5.081911587969
ENSRNOG00000002970	Zswim7	-0.397496204093691	NA		2.25068820939312	2.47387916348192	1.31990793961555	1.66151763179207	1.842883542693	2.15218735069341	1.5425549484562	1.28042511035634
ENSRNOG00000002972	Spata46	-1.12696189490797	NA		0	1.33253708570291	0	0	0.719679163848423	0	0	0
ENSRNOG00000002976	Maats1	0.191815088368068	NA		0.955888976426942	0	0	0	0	0.756171397546499	0.71167093792883	0.777832262941357
ENSRNOG00000002977	Ttc19	-0.170707981373807	0.816972132510166		3.50303318058944	3.53967525712525	3.69733061414405	3.80539026725691	3.58446564559501	3.58784966025313	3.40128875402947	3.25921712871403
ENSRNOG00000002978	Faslg	0.891714181690361	NA		0	0	0	0	0.719679163848423	0	0.71167093792883	0.777832262941357
ENSRNOG00000002979	Tbx19	-0.36983477019742	NA		0.955888976426942	0	0	0	0	0.756171397546499	0	0.777832262941357
ENSRNOG00000002980	Tsr1	0.0869245251749743	0.922039864291665		3.24153069449549	3.10303743162437	3.08449104497935	3.27112163087974	3.2339808219747	3.21226256974324	3.31147367098473	3.25921712871403
ENSRNOG00000002983	Nfix	0.461489832429327	0.14191293703217		5.71939154834177	5.44349555201896	4.95093659579142	5.53708845387943	6.00871869764726	5.96165146938963	5.85188102214351	5.78936426669459
ENSRNOG00000002984	Bmp15	0.921265756842774	NA		0	0	0	0	0.719679163848423	0.756171397546499	0	0.777832262941357
ENSRNOG00000002986	Efhc2	-1.1117605667917	NA		0.955888976426942	1.33253708570291	1.31990793961555	1.66151763179207	0.719679163848423	0.756171397546499	0.71167093792883	0.777832262941357
ENSRNOG00000002989	Nmt1	0.0258342503884855	0.955096175055035		5.19815750337934	5.33912830561585	5.37175219383857	5.15444795911597	5.2429263155264	5.40395431731544	5.24741827133285	5.28063322916443
ENSRNOG00000002991	Srr	-0.148077069686812	NA		2.92189743353692	2.82248684954276	3.08449104497935	2.90505700106373	3.02058636635697	2.54176682048718	3.00264814870714	2.58541183429005
ENSRNOG00000002997	Slc9a3r2	0.716261932145502	0.191617811969615		3.50303318058944	3.53967525712525	3.08449104497935	3.56284765376128	4.20664522629162	4.01418148950127	3.96966585806553	4.1818392346777
ENSRNOG00000002999	Timmdc1	-0.508104353876919	0.256454603353546		4.30709992968373	4.66079332907106	4.95093659579142	5.3198651370808	4.25631939191014	4.34284398337029	4.23692075254324	4.44108694848465
ENSRNOG00000003003	Tbc1d19	0.174798251230874	0.765900254423258		4.08543886138466	4.01654244218184	3.99684226304938	4.19439681223021	4.15519952640631	4.43763208711739	3.96966585806553	4.34290480619212
ENSRNOG00000003005	Rasgef1c	0.111269476195661	0.897061700048027		3.37819882731892	3.53967525712525	3.08449104497935	2.90505700106373	3.41984040469861	3.21226256974324	3.48583858098504	3.36305685110139
ENSRNOG00000003011	Gadd45gip1	-1.03201940481308	0.00817879988162536		5.27019183304054	5.79867948632073	5.56655810650412	6.48708663969003	4.60201541318345	5.03095890936865	4.62028687764331	4.95471810400747
ENSRNOG00000003013	Rpgr	-0.0575985993653647	NA		2.5106765642962	2.47387916348192	2.45667615953896	2.41331857269211	2.46668202036372	2.3600873807123	2.27088736683398	2.58541183429005
ENSRNOG00000003014	Poglut1	-0.155702758150674	0.789046737705836		4.00327773883335	4.26464308168933	4.35434800553164	4.35553939796838	4.10185124762578	4.18785170398753	4.02722444178612	4.00050549042627
ENSRNOG00000003018	Olfml2b	0.583638451172278	NA		2.92189743353692	2.47387916348192	1.99747436360799	2.41331857269211	3.02058636635697	2.98002973018284	3.21569374796709	2.89355140891824
ENSRNOG00000003019	Ubn1	0.417155607995229	NA		2.92189743353692	2.82248684954276	2.80446811925906	2.41331857269211	3.13122549985147	3.21226256974324	3.21569374796709	3.02600807093504
ENSRNOG00000003026	Rad23a	-0.403527879695888	0.408699941234907		4.16317197066233	4.47627308369995	4.55136385368544	4.75285003096457	3.80077726211954	4.29300736711407	4.02722444178612	4.1818392346777
ENSRNOG00000003029	Calr	0.304265143968056	0.131686203455917		7.63874308356762	7.49327349443299	7.90052742811683	7.92665789216239	7.98446487456721	8.05298602035378	8.19194166370461	7.9388563876596
ENSRNOG00000003031	Atp2b4	1.10571548231971	0.141400835271377		2.92189743353692	2.47387916348192	1.99747436360799	2.41331857269211	3.58446564559501	3.41224416265264	3.7817789526848	3.14731970635557
ENSRNOG00000003033	Plcd3	0.308967701692018	NA		1.93331716602834	2.01324909346388	1.31990793961555	1.66151763179207	2.28714559307712	1.61683158547724	2.06643335096257	1.94793199463306
ENSRNOG00000003038	Sft2d2	-0.30511867078222	NA		2.73088929068579	2.82248684954276	2.80446811925906	2.41331857269211	2.46668202036372	2.54176682048718	2.60918725059878	2.19306633226287
ENSRNOG00000003041	Smg6	0.157305035330112	NA		2.92189743353692	2.82248684954276	2.80446811925906	2.90505700106373	3.02058636635697	2.98002973018284	3.21569374796709	2.74769282195732
ENSRNOG00000003042	Eef1aknmt	0.432545895345144	NA		2.25068820939312	2.47387916348192	1.99747436360799	1.66151763179207	2.77005557011594	2.54176682048718	2.4499307335768	2.19306633226287
ENSRNOG00000003048	Tiprl	-0.972171214671672	0.0337005736430477		4.16317197066233	4.82436722951533	4.72467921192479	5.39596539622535	3.98884485750557	3.74438110149931	3.7817789526848	3.93461598030827
ENSRNOG00000003049	Hsd17b10	-0.909673808753151	0.0110677413998923		5.3387998591407	5.83750719940685	5.89150594306613	6.41576138714702	4.81589621276471	4.96883295441473	4.86090281302614	5.306912804389
ENSRNOG00000003050	Tbc1d9b	1.11107734754763	0.0172948858269092		4.30709992968373	3.71672909254474	3.08449104497935	3.27112163087974	4.8806803153352	4.87032029529059	4.76265137357757	4.70095816753172
ENSRNOG00000003052	Cox18	-0.277002835335845	NA		2.92189743353692	2.47387916348192	2.80446811925906	2.41331857269211	2.08204812613733	2.3600873807123	2.4499307335768	2.89355140891824
ENSRNOG00000003054	AABR07037009.1	-2.98526418156082	NA		2.25068820939312	2.01324909346388	1.31990793961555	1.66151763179207	0	0	0	1.28042511035634
ENSRNOG00000003059	Optc	-1.77108462227905	NA		0.955888976426942	0	1.31990793961555	0	0	0	0.71167093792883	0
ENSRNOG00000003063	Phka1	0.661099645961537	NA		2.92189743353692	2.01324909346388	1.99747436360799	1.66151763179207	2.90075238056756	2.84820163537834	2.88303386937755	2.89355140891824
ENSRNOG00000003064	Bst1	-0.726446518111286	NA		1.93331716602834	1.33253708570291	1.31990793961555	2.41331857269211	0.719679163848423	1.24975165471999	2.06643335096257	0.777832262941357
ENSRNOG00000003065	Glyr1	0.392789693076404	0.289831453821299		4.91327291935079	4.66079332907106	4.72467921192479	4.63217539050778	5.1670387801568	5.20273608167585	5.0942525518202	5.081911587969
ENSRNOG00000003066	Wnt9a	-0.36983477019742	NA		0.955888976426942	0	0	0	0	0.756171397546499	0	0.777832262941357
ENSRNOG00000003067	Npffr2	-1.12696161402378	NA		0.955888976426942	0	0	0	0	0	0	0.777832262941357
ENSRNOG00000003068	Mrnip	-0.470253334499706	NA		1.93331716602834	2.01324909346388	1.31990793961555	2.90505700106373	1.5560356300827	1.90920078527791	1.82814379798016	1.65244434354464
ENSRNOG00000003069	Cd38	0.317576932591689	0.426443433293709		5.49727395036728	5.16689175575819	5.77805253051235	4.96757803444765	5.61071088380647	5.84544485404306	5.98856157863616	5.33272223228395
ENSRNOG00000003070	Pigl	-0.203119177717573	NA		1.52584291029544	2.01324909346388	1.99747436360799	2.41331857269211	1.842883542693	1.90920078527791	1.82814379798016	1.65244434354464
ENSRNOG00000003071	Vamp4	-0.731084930362149	0.109531625804069		4.16317197066233	4.47627308369995	4.55136385368544	4.96757803444765	3.86622859881566	3.74438110149931	3.7817789526848	3.93461598030827
ENSRNOG00000003073	Gpr161	0.683671755141643	NA		0.955888976426942	1.33253708570291	1.31990793961555	0	1.842883542693	0.756171397546499	1.18611994618132	1.65244434354464
ENSRNOG00000003075	Tmem39a	-0.532617146687822	NA		2.5106765642962	2.47387916348192	2.80446811925906	2.90505700106373	2.28714559307712	1.61683158547724	2.4499307335768	2.40253563482961
ENSRNOG00000003076	Rbms2	-0.416008203494633	0.218394042904295		5.27019183304054	5.44349555201896	5.2061760109258	5.15444795911597	4.8806803153352	4.90391084409973	4.86090281302614	4.85137706297938
ENSRNOG00000003078	Dcaf6	-0.414870519804005	0.380306821689697		4.49919624944146	4.57148120807998	4.12610721590833	4.86420531444165	4.30433997841122	4.01418148950127	3.96966585806553	4.1818392346777
ENSRNOG00000003081	Ribc1	-0.300233143908183	NA		1.52584291029544	2.01324909346388	1.99747436360799	1.66151763179207	1.19763364086189	1.90920078527791	1.5425549484562	1.65244434354464
ENSRNOG00000003084	Parp1	0.443752280228075	0.355138811077557		4.23693004663479	3.87440999862249	4.2447365003696	4.01296541855242	4.48187498798408	4.5690705656044	4.76265137357757	4.29118879975745
ENSRNOG00000003086	Cenpv	-0.933814064697534	NA		2.25068820939312	2.47387916348192	2.80446811925906	3.27112163087974	1.842883542693	2.15218735069341	1.82814379798016	1.94793199463306
ENSRNOG00000003088	Arhgap31	0.869305427681109	0.186195222212905		3.61792076470301	3.10303743162437	2.45667615953896	2.41331857269211	3.86622859881566	3.9513127760188	4.02722444178612	3.55069024605896
ENSRNOG00000003094	Cmahp	-2.69558397116323	NA		0	1.33253708570291	1.31990793961555	0	0	0	0	0
ENSRNOG00000003098	Prom1	1.04502989122881	NA		1.93331716602834	1.33253708570291	1.99747436360799	1.66151763179207	2.77005557011594	2.54176682048718	2.60918725059878	2.40253563482961
ENSRNOG00000003099	Ubqln2	0.949698757291249	0.00708160076924842		4.95757965884541	4.57148120807998	4.12610721590833	4.63217539050778	5.773091942429	5.58051228595532	5.47130412222424	5.33272223228395
ENSRNOG00000003100	Dusp12	-0.82468419448725	NA		3.09054797792124	3.33781246848906	3.08449104497935	2.90505700106373	2.28714559307712	2.3600873807123	2.75259838798667	2.19306633226287
ENSRNOG00000003104	Trpv2	0.588393034545162	NA		2.25068820939312	2.01324909346388	1.99747436360799	1.66151763179207	2.46668202036372	2.15218735069341	3.00264814870714	2.19306633226287
ENSRNOG00000003105	Kif19	-0.154074403241459	NA		1.93331716602834	1.33253708570291	1.99747436360799	1.66151763179207	1.842883542693	1.61683158547724	1.5425549484562	1.65244434354464
ENSRNOG00000003108	Acbd4	-0.402464509852593	0.578745741301167		3.09054797792124	3.71672909254474	3.52048668271296	3.80539026725691	2.77005557011594	3.50271711131983	3.11309998781388	3.14731970635557
ENSRNOG00000003109	Btbd17	0.891805088936423	NA		1.52584291029544	0	1.31990793961555	0	1.5560356300827	1.24975165471999	1.5425549484562	1.65244434354464
ENSRNOG00000003114	B4galt4	-0.167132438256715	NA		2.5106765642962	2.82248684954276	2.80446811925906	2.41331857269211	2.46668202036372	2.54176682048718	2.4499307335768	2.58541183429005
ENSRNOG00000003116	Dph1	-0.251997565820116	NA		1.93331716602834	2.01324909346388	1.99747436360799	2.41331857269211	1.842883542693	1.90920078527791	1.82814379798016	1.94793199463306
ENSRNOG00000003117	Psmd12	-0.786089086484898	0.0127192656023944		6.0409897860753	6.68280174250993	6.64052141502736	7.16782381288002	5.87200631182075	5.87961274051251	5.78671355206638	5.99730684058078
ENSRNOG00000003120	Prelp	0.822564738386495	0.103356552790514		4.30709992968373	3.87440999862249	3.52048668271296	3.56284765376128	5.00212445665955	4.48278860639274	4.82889007929054	4.29118879975745
ENSRNOG00000003121	Rtn4rl1	0.596979543438053	NA		1.93331716602834	1.33253708570291	1.31990793961555	0	1.842883542693	1.61683158547724	1.82814379798016	1.94793199463306
ENSRNOG00000003122	Hdac8	-0.182300523524176	NA		2.92189743353692	3.10303743162437	2.80446811925906	2.90505700106373	2.77005557011594	2.70310499349368	2.75259838798667	2.89355140891824
ENSRNOG00000003123	Rpa1	-0.036000230692058	0.967358913125633		3.09054797792124	3.33781246848906	3.31889680020623	3.80539026725691	3.13122549985147	3.41224416265264	3.31147367098473	3.45992179377379
ENSRNOG00000003125	Rogdi	0.319359550440476	0.371174023278514		5.19815750337934	5.22661802896702	4.87938886594217	4.86420531444165	5.47042806288896	5.49493252788396	5.29506134729502	5.25386605979663
ENSRNOG00000003127	Spryd4	-1.12853307608162	NA		1.93331716602834	2.47387916348192	3.31889680020623	2.90505700106373	2.08204812613733	1.24975165471999	1.5425549484562	2.19306633226287
ENSRNOG00000003129	Zfp496	0.0151151134460602	NA		3.09054797792124	2.47387916348192	2.45667615953896	2.41331857269211	2.77005557011594	2.54176682048718	3.00264814870714	2.40253563482961
ENSRNOG00000003131	Traf7	-0.0436017709375233	0.952667944712376		4.08543886138466	3.87440999862249	3.85484505935888	3.56284765376128	3.86622859881566	3.8167068072035	3.84716471914885	3.86557260705612
ENSRNOG00000003134	Slc4a4	1.58365810372499	1.47115087024251e-06		5.52698203648613	4.8996872065541	4.87938886594217	4.19439681223021	6.81060134169035	6.59650788574857	6.47577515754386	6.34038253101819
ENSRNOG00000003135	Fcrlb	-0.405627605867483	NA		0	0	0	0	0	0.756171397546499	0	0
ENSRNOG00000003136	Fcrla	-0.0517969137382747	NA		0.955888976426942	1.33253708570291	1.31990793961555	0	0.719679163848423	1.24975165471999	1.18611994618132	0.777832262941357
ENSRNOG00000003139	Smc1a	0.826285628691544	0.0763185478586585		4.16317197066233	3.71672909254474	3.99684226304938	3.56284765376128	4.8806803153352	4.72754419638111	4.82889007929054	4.29118879975745
ENSRNOG00000003143	RGD1310166	-2.72979754903549	NA		0	0	1.31990793961555	1.66151763179207	0	0	0	0
ENSRNOG00000003144	Gprc5c	0.345955483850234	NA		1.52584291029544	0	0	0	1.19763364086189	0.756171397546499	0.71167093792883	0.777832262941357
ENSRNOG00000003147	Sqstm1	0.346703226951434	0.100823277330297		7.59031761546289	7.10497248637856	7.17656384929899	7.18936912519512	7.70478801838682	7.6595586123969	7.57286575748239	7.61524627718189
ENSRNOG00000003148	Timp2	0.291866995789765	0.201553587553612		6.61171502178037	6.32119737411774	6.61871755826558	6.61995742323434	6.92252769978532	6.75215147679403	6.93266316598309	6.72845455235942
ENSRNOG00000003149	Farsa	0.140151538657035	0.875400188396408		3.09054797792124	3.53967525712525	2.45667615953896	3.27112163087974	3.2339808219747	3.21226256974324	3.40128875402947	3.14731970635557
ENSRNOG00000003150	Mpc2	-1.14634746089114	0.0116266251825657		4.55793624879128	5.58712504041152	5.6549097633868	6.22030488673179	4.25631939191014	4.52657451329249	4.46232026727742	4.61942707655497
ENSRNOG00000003151	Bfar	-0.298340959321662	0.610844884509496		3.82342772734509	4.01654244218184	4.12610721590833	4.01296541855242	3.73221486832675	3.88557909404063	3.64138378945982	3.55069024605896
ENSRNOG00000003158	AABR07037343.1	-2.48609281705889	NA		0.955888976426942	1.33253708570291	0	0	0	0	0	0
ENSRNOG00000003160	LOC108348096	0.0563864173639703	0.923879866242131		4.30709992968373	4.14591944442505	4.45621640426422	4.75285003096457	4.35081353870699	4.52657451329249	4.37633860625207	4.5768659574481
ENSRNOG00000003163	Sdhc	-0.784375912863689	0.0045115332915291		6.41919685884849	6.95413337686206	6.89752653021613	7.3510438832071	6.03741684787105	6.12722555081027	6.10005633548217	6.30170188200158
ENSRNOG00000003170	Nlrp3	-0.508220958849887	NA		3.09054797792124	2.47387916348192	3.08449104497935	2.41331857269211	2.46668202036372	2.3600873807123	2.75259838798667	1.94793199463306
ENSRNOG00000003171	Mpz	1.97933744550448	0.000287716746809308		5.55609069415643	4.74489730582901	5.01910307780892	4.01296541855242	7.3287960250791	5.55958855011477	6.71349057731116	7.40019538907046
ENSRNOG00000003172	Serpinf1	0.350169085785704	0.547541698310106		5.16074507964881	4.01654244218184	4.95093659579142	4.35553939796838	5.59148646531661	4.72754419638111	5.0942525518202	4.61942707655497
ENSRNOG00000003174	Tapt1	-0.0812302569367079	0.896981938460691		4.30709992968373	4.14591944442505	4.2447365003696	4.01296541855242	4.10185124762578	4.18785170398753	4.08257446763361	4.12389066768781
ENSRNOG00000003177	Mat2b	-0.292595825066456	0.520193816667462		4.43796274023528	4.66079332907106	4.64062258214282	5.06403650342787	4.43949710870131	4.34284398337029	4.33134653160367	4.48778097458873
ENSRNOG00000003178	Mageh1	-0.00180872066449214	0.997013140445468		4.66869429460755	4.8996872065541	4.72467921192479	5.15444795911597	4.52304349465199	4.87032029529059	4.89222059188109	5.051148991042
ENSRNOG00000003183	Fmod	1.1426000005615	0.0334587814468151		3.82342772734509	3.33781246848906	3.31889680020623	2.90505700106373	4.84865187410345	4.34284398337029	4.65721655911635	4.06351672784274
ENSRNOG00000003185	Acbd3	0.188275750240913	0.739255491612896		4.00327773883335	4.01654244218184	4.12610721590833	4.01296541855242	4.25631939191014	4.18785170398753	4.23692075254324	4.1818392346777
ENSRNOG00000003186	Anks3	0.0713709095628078	NA		1.93331716602834	2.01324909346388	1.99747436360799	2.41331857269211	2.08204812613733	2.15218735069341	2.06643335096257	2.19306633226287
ENSRNOG00000003187	Armcx5	-0.392107510017789	NA		3.09054797792124	3.33781246848906	3.08449104497935	3.27112163087974	2.46668202036372	2.70310499349368	3.31147367098473	2.74769282195732
ENSRNOG00000003189	Cited1	0.319070005270676	NA		1.52584291029544	1.33253708570291	1.31990793961555	1.66151763179207	1.842883542693	1.90920078527791	1.18611994618132	1.65244434354464
ENSRNOG00000003191	Bhlhb9	0.190572320113176	0.744177904890848		3.91615348986154	4.01654244218184	3.85484505935888	4.01296541855242	4.10185124762578	4.18785170398753	4.08257446763361	4.12389066768781
ENSRNOG00000003195	Caskin1	1.32597174973472	0.0251673353422665		3.61792076470301	3.10303743162437	2.45667615953896	2.41331857269211	4.56306974355505	4.43763208711739	3.96966585806553	4.12389066768781
ENSRNOG00000003198	Bmerb1	-0.459634793150488	0.22023703574645		5.3387998591407	5.91216164826153	5.6549097633868	6.26157210541759	5.33827327688473	5.40395431731544	5.01110605602069	5.58977784500778
ENSRNOG00000003201	Rps4x	-1.04319221127517	3.08982504072566e-06		8.59711150119547	9.10506917101931	8.75486250454172	9.10466896606623	7.55900663872928	7.72679540357119	7.98963192900937	8.11279055187927
ENSRNOG00000003203	Hexim1	0.0603288787437215	0.916486245537858		4.55793624879128	4.57148120807998	4.35434800553164	4.35553939796838	4.39583664732196	4.52657451329249	4.50346282519646	4.70095816753172
ENSRNOG00000003205	Ldb2	0.166860034257464	0.852803703747378		2.92189743353692	3.10303743162437	3.08449104497935	2.90505700106373	3.13122549985147	2.98002973018284	3.11309998781388	3.36305685110139
ENSRNOG00000003206	Actr3	-0.435130564707121	0.0589658189795377		6.75668037046614	6.84403257592479	7.06811893750362	7.31229183249325	6.46467035999585	6.5335216461938	6.65990844491832	6.57472155506728
ENSRNOG00000003207	Fmnl1	0.493808955105999	0.423077542992534		4.16317197066233	3.71672909254474	3.08449104497935	2.90505700106373	4.25631939191014	4.18785170398753	4.02722444178612	3.86557260705612
ENSRNOG00000003208	Ercc6l	-0.370843451108484	NA		0.955888976426942	0	1.31990793961555	1.66151763179207	0.719679163848423	0.756171397546499	1.18611994618132	0.777832262941357
ENSRNOG00000003209	Pcp4l1	-0.0445553428514815	0.920864748782112		5.46694122798397	5.63199057732563	5.26350563503491	5.78364739530158	5.38368332149873	5.58051228595532	5.27143646899317	5.69301972422738
ENSRNOG00000003211	Srp9	-1.30508826841301	0.000927590317090223		4.86756224119692	5.71774109741785	5.61141016896668	6.22030488673179	4.39583664732196	4.3910163675292	4.23692075254324	4.48778097458873
ENSRNOG00000003213	Helz	0.759730565452088	0.278907953018241		3.24153069449549	3.10303743162437	2.45667615953896	2.41331857269211	3.73221486832675	3.58784966025313	3.71328850845735	3.25921712871403
ENSRNOG00000003215	Zfp287	-0.160212260861516	NA		3.09054797792124	2.47387916348192	2.80446811925906	2.41331857269211	2.62632841557738	2.70310499349368	2.4499307335768	2.74769282195732
ENSRNOG00000003217	Lgals3bp	0.903062242255911	0.14461227689612		3.61792076470301	2.82248684954276	3.52048668271296	2.90505700106373	4.35081353870699	4.01418148950127	4.46232026727742	3.55069024605896
ENSRNOG00000003218	Zfp286a	-0.746560558613614	NA		1.93331716602834	2.82248684954276	1.99747436360799	2.41331857269211	1.842883542693	1.61683158547724	1.5425549484562	1.94793199463306
ENSRNOG00000003219	Trim16	0.666629372977304	NA		1.52584291029544	1.33253708570291	1.99747436360799	1.66151763179207	2.08204812613733	2.15218735069341	2.06643335096257	2.19306633226287
ENSRNOG00000003220	H3f3b	-0.93286108269114	9.70620443537285e-05		7.79951988800274	8.19997256042645	8.26576911212783	8.63270048409952	7.14980641647249	7.32336610241859	7.24920691652466	7.51736186454007
ENSRNOG00000003221	Myoc	-0.0982485252263436	0.923639793968565		3.37819882731892	3.33781246848906	3.69733061414405	3.27112163087974	3.2339808219747	2.84820163537834	2.60918725059878	4.1818392346777
ENSRNOG00000003223	Degs1	0.835353573007769	0.00446572254977249		5.88913330512072	5.33912830561585	5.26350563503491	5.06403650342787	6.39984157832035	6.36286059578425	6.25263852522221	6.12095447487275
ENSRNOG00000003224	Nudt16l1	-0.167790699685611	0.80901928789883		3.72433037676754	3.87440999862249	3.69733061414405	3.80539026725691	3.50449991571154	3.74438110149931	3.40128875402947	3.79305820021772
ENSRNOG00000003226	Mprip	0.633996051993417	0.0968364602398105		5.12233657718951	4.57148120807998	4.64062258214282	4.01296541855242	5.38368332149873	5.35621920165125	5.29506134729502	5.22659285992524
ENSRNOG00000003228	Mid1ip1	0.441084058387041	0.0632493102150634		6.21533717763682	6.01736460601698	5.99668419462717	5.94433740336911	6.55675847557123	6.47884742556025	6.36851651933704	6.58549606875642
ENSRNOG00000003229	Tspan7	0.607117728308268	0.000617916370635244		7.2055961007143	7.10497248637856	6.96820192699086	7.03132327218291	7.80416086104814	7.72209532257959	7.49850098095144	7.72651144746268
ENSRNOG00000003232	Slc9a3r1	0.54715892834311	0.0859428543588337		5.27019183304054	5.10458568300769	4.87938886594217	4.86420531444165	5.62968249521469	5.66129852851215	5.45041575997074	5.65260515963578
ENSRNOG00000003233	Serpinf2	-1.84830012626676	NA		0	0	0	1.66151763179207	0	0	0	0
ENSRNOG00000003234	Mgrn1	0.932212873788197	0.0146690033912607		5.04230876242154	4.74489730582901	4.2447365003696	3.80539026725691	5.62968249521469	5.60113689323537	5.47130412222424	5.28063322916443
ENSRNOG00000003235	Mgat4b	0.0936614670554272	0.915681709516704		3.37819882731892	3.53967525712525	3.31889680020623	2.41331857269211	3.41984040469861	3.21226256974324	3.40128875402947	3.36305685110139
ENSRNOG00000003237	Tp53bp2	0.715918190117688	0.279336154350512		3.09054797792124	3.10303743162437	3.08449104497935	2.41331857269211	3.58446564559501	3.74438110149931	3.64138378945982	3.55069024605896
ENSRNOG00000003239	Cant1	0.329646405002187	0.644191236916211		3.24153069449549	3.10303743162437	3.31889680020623	3.27112163087974	3.50449991571154	3.74438110149931	3.40128875402947	3.45992179377379
ENSRNOG00000003241	Gabrg2	0.636907796693014	0.166466443162608		3.91615348986154	3.87440999862249	3.99684226304938	3.80539026725691	4.56306974355505	4.43763208711739	4.58238699171978	4.44108694848465
ENSRNOG00000003242	Gulp1	-0.96726476333115	0.112164556343897		3.61792076470301	3.87440999862249	3.69733061414405	4.01296541855242	2.62632841557738	2.54176682048718	3.11309998781388	3.25921712871403
ENSRNOG00000003243	Wdr81	0.432478524525792	NA		2.25068820939312	2.01324909346388	1.99747436360799	1.66151763179207	2.46668202036372	2.54176682048718	2.27088736683398	2.19306633226287
ENSRNOG00000003244	Ltc4s	-1.2855211103949	NA		1.93331716602834	1.33253708570291	1.99747436360799	2.90505700106373	0.719679163848423	1.24975165471999	1.5425549484562	1.28042511035634
ENSRNOG00000003245	Cacng1	-3.31274152283196	NA		2.73088929068579	0	0	1.66151763179207	0	0.756171397546499	0	0
ENSRNOG00000003247	Sde2	0.197223251583587	NA		3.09054797792124	2.82248684954276	3.08449104497935	2.41331857269211	3.13122549985147	2.98002973018284	3.31147367098473	2.89355140891824
ENSRNOG00000003248	Mpzl1	0.308169172932702	0.460626623248332		4.72103970378255	4.47627308369995	4.95093659579142	4.35553939796838	4.97270831702448	5.09051965389666	4.95288757404899	4.81521692553852
ENSRNOG00000003251	B3galt2	-0.289576525249293	NA		1.93331716602834	2.47387916348192	2.80446811925906	2.90505700106373	2.28714559307712	2.15218735069341	2.27088736683398	2.40253563482961
ENSRNOG00000003253	Qdpr	-0.7349289205135	0.0116420130477472		7.37034342206117	7.70755162876142	7.66553305763382	8.36566926350847	6.90706010908582	7.12401258297251	6.99889797705394	7.27266555766014
ENSRNOG00000003254	Il23a	-1.7711579392991	NA		0.955888976426942	1.33253708570291	0	0	0.719679163848423	0	0	0
ENSRNOG00000003256	Ccng1	-1.14010490106679	3.14378424036662e-06		6.25137755873499	6.05079388181263	6.43129871609342	6.61995742323434	5.11413459756899	5.30685044505498	5.19814795612082	5.25386605979663
ENSRNOG00000003258	Cdc73	-0.53332093553679	0.179892538374788		4.72103970378255	4.82436722951533	4.95093659579142	4.96757803444765	4.10185124762578	4.34284398337029	4.41996988328732	4.48778097458873
ENSRNOG00000003259	C1qtnf1	-0.252058098871856	NA		1.93331716602834	2.01324909346388	1.99747436360799	1.66151763179207	2.08204812613733	1.61683158547724	1.5425549484562	1.65244434354464
ENSRNOG00000003261	Usp9x	0.482517523042188	0.0803985143006162		5.64005042295434	5.39225548822023	5.42297468257821	5.39596539622535	6.05155464932587	5.91299010233827	5.95928752313681	5.89707878549947
ENSRNOG00000003262	Cacng4	0.725841951681728	0.231335812539373		3.72433037676754	3.33781246848906	3.08449104497935	2.41331857269211	4.04645424448581	4.07442457555525	3.7817789526848	3.93461598030827
ENSRNOG00000003264	Nat9	-0.498305135916082	0.34175101522934		4.00327773883335	4.26464308168933	4.2447365003696	4.63217539050778	3.66023084185906	3.50271711131983	3.84716471914885	4.12389066768781
ENSRNOG00000003267	Pycr2	0.0963074108942639	0.918416402112726		3.24153069449549	3.10303743162437	2.80446811925906	3.27112163087974	3.2339808219747	3.50271711131983	3.11309998781388	2.89355140891824
ENSRNOG00000003268	Maml1	0.3154019972129	NA		2.25068820939312	2.01324909346388	1.99747436360799	1.66151763179207	2.08204812613733	2.54176682048718	2.27088736683398	2.19306633226287
ENSRNOG00000003269	Atp6v0e1	-1.06877593253543	0.00679091548368104		4.77155217138927	4.82436722951533	5.14647361582936	5.66562869282129	3.9288389978285	3.9513127760188	4.13587917857511	4.29118879975745
ENSRNOG00000003273	Spata20	-0.0668802398913116	NA		0.955888976426942	1.33253708570291	0	0	0.719679163848423	0.756171397546499	0.71167093792883	0.777832262941357
ENSRNOG00000003275	Spata32	-0.405627605867483	NA		0	0	0	0	0.719679163848423	0	0	0
ENSRNOG00000003276	Myo1d	1.06407450159327	0.0088012762074413		5.12233657718951	4.14591944442505	4.12610721590833	4.01296541855242	5.66689329560389	5.6214708043112	5.31830558086767	5.47857438544018
ENSRNOG00000003278	Map3k14	-0.158870801735502	NA		1.93331716602834	1.33253708570291	1.31990793961555	1.66151763179207	1.5560356300827	1.24975165471999	1.5425549484562	1.65244434354464
ENSRNOG00000003280	Grin2c	1.93108497386648	NA		2.25068820939312	2.01324909346388	1.31990793961555	0	3.58446564559501	3.31571569355352	3.11309998781388	3.25921712871403
ENSRNOG00000003281	Mcm9	0.0352861887162679	NA		2.25068820939312	2.01324909346388	1.99747436360799	1.66151763179207	2.28714559307712	2.15218735069341	2.06643335096257	1.65244434354464
ENSRNOG00000003283	Rcsd1	-0.0337298886522216	NA		2.92189743353692	2.82248684954276	1.99747436360799	2.41331857269211	2.28714559307712	2.70310499349368	2.75259838798667	2.58541183429005
ENSRNOG00000003284	Epn3	1.73325098423855	NA		0.955888976426942	1.33253708570291	0	0	2.08204812613733	1.90920078527791	1.18611994618132	1.65244434354464
ENSRNOG00000003285	Mpv17l	-0.260256302084534	NA		2.25068820939312	2.01324909346388	2.80446811925906	2.41331857269211	1.842883542693	2.15218735069341	2.06643335096257	2.58541183429005
ENSRNOG00000003288	Cacng5	1.02489307369688	NA		0.955888976426942	1.33253708570291	0	1.66151763179207	1.842883542693	1.24975165471999	1.5425549484562	1.94793199463306
ENSRNOG00000003289	Lap3	-0.411812051611248	0.103995213233385		6.33772599978542	6.32119737411774	6.61871755826558	6.82656816376524	5.9794380764839	6.19663171794474	6.17836366398251	6.09102180635012
ENSRNOG00000003291	Creg1	-1.00238284730716	0.0465731888200626		4.37401460126137	4.66079332907106	5.2061760109258	5.94433740336911	3.9288389978285	4.24138740140882	4.2849060364872	4.1818392346777
ENSRNOG00000003296	Dck	-0.450985749613735	0.44536055478049		3.37819882731892	4.14591944442505	4.12610721590833	4.50047786124213	3.73221486832675	3.66823728488624	3.48583858098504	3.55069024605896
ENSRNOG00000003298	Cd247	-1.84830012626676	NA		0	0	0	1.66151763179207	0	0	0	0
ENSRNOG00000003300	Btg2	-0.328123837362152	NA		2.92189743353692	2.47387916348192	3.08449104497935	2.90505700106373	2.28714559307712	2.70310499349368	3.00264814870714	2.19306633226287
ENSRNOG00000003302	Flcn	0.420482124492919	0.50590979831289		3.82342772734509	3.10303743162437	3.52048668271296	3.27112163087974	3.9288389978285	4.07442457555525	3.56570644807455	3.93461598030827
ENSRNOG00000003304	Chad	0.26797184816247	NA		2.25068820939312	1.33253708570291	1.31990793961555	1.66151763179207	2.77005557011594	1.90920078527791	1.5425549484562	0.777832262941357
ENSRNOG00000003305	Cxcr3	0.297260817721178	NA		0	0	0	0	0.719679163848423	0	0.71167093792883	0
ENSRNOG00000003307	Gcdh	0.177832206461058	0.77988324707528		3.72433037676754	3.87440999862249	3.69733061414405	4.01296541855242	4.04645424448581	4.01418148950127	3.7817789526848	4.06351672784274
ENSRNOG00000003310	Tmem63a	0.980076433970174	0.0400468902651406		4.23693004663479	3.71672909254474	3.52048668271296	3.27112163087974	4.81589621276471	4.96883295441473	4.62028687764331	4.44108694848465
ENSRNOG00000003313	Glra2	0.256193190851783	NA		2.25068820939312	2.47387916348192	1.31990793961555	2.41331857269211	2.62632841557738	2.15218735069341	2.27088736683398	2.40253563482961
ENSRNOG00000003326	Rrn3	-0.0835663395767395	0.915893772698286		3.61792076470301	3.53967525712525	3.52048668271296	3.56284765376128	3.50449991571154	3.41224416265264	3.48583858098504	3.55069024605896
ENSRNOG00000003328	Cdip1	0.500795826802628	0.171405379408694		5.40429277896425	5.22661802896702	4.72467921192479	4.50047786124213	5.57200241106197	5.64152209993032	5.36369983522349	5.58977784500778
ENSRNOG00000003329	Ppm1d	-0.131432972164883	NA		2.92189743353692	2.82248684954276	2.80446811925906	2.41331857269211	2.62632841557738	2.54176682048718	2.60918725059878	2.89355140891824
ENSRNOG00000003330	Acsf2	0.912346188224373	0.0679635283711182		4.08543886138466	3.33781246848906	3.31889680020623	3.27112163087974	4.43949710870131	4.52657451329249	4.37633860625207	4.53301097043144
ENSRNOG00000003332	Nt5m	-0.4077068992479	NA		2.25068820939312	2.47387916348192	3.31889680020623	2.41331857269211	2.28714559307712	2.3600873807123	2.27088736683398	2.40253563482961
ENSRNOG00000003334	Klhl21	0.588733737049314	NA		2.73088929068579	2.01324909346388	1.31990793961555	1.66151763179207	2.62632841557738	2.54176682048718	2.4499307335768	2.74769282195732
ENSRNOG00000003336	Mybph	-3.02125460050777	NA		1.93331716602834	1.33253708570291	0	1.66151763179207	0	0	0.71167093792883	0
ENSRNOG00000003338	Pmp22	0.807057182956514	0.00862314418450957		6.55516703074237	6.34833763972025	6.32759027240384	6.08890970168512	7.42424492449488	6.55482406954236	7.08950196746785	7.38176987356499
ENSRNOG00000003343	Canx	0.382541278365734	0.0158966228470706		7.30325423179633	7.21227573931834	7.41027920986588	7.31229183249325	7.72698062086012	7.65463391645326	7.72845549997069	7.6515881926642
ENSRNOG00000003346	Fancb	-0.582492193984473	NA		1.52584291029544	1.33253708570291	1.31990793961555	1.66151763179207	1.19763364086189	1.24975165471999	1.18611994618132	0.777832262941357
ENSRNOG00000003348	Rasd1	1.62144087161328	NA		0.955888976426942	0	0	1.66151763179207	1.5560356300827	1.61683158547724	1.82814379798016	1.65244434354464
ENSRNOG00000003349	LOC103693323	1.48674444529314	0.00238364822977358		4.08543886138466	3.10303743162437	3.52048668271296	2.41331857269211	4.97270831702448	5.09051965389666	4.95288757404899	4.5768659574481
ENSRNOG00000003350	Mospd2	-0.186326325991906	0.764755001116793		3.91615348986154	3.87440999862249	4.35434800553164	3.80539026725691	3.80077726211954	3.88557909404063	3.71328850845735	3.93461598030827
ENSRNOG00000003354	Pabpc5	-1.38472821741537	NA		1.52584291029544	1.33253708570291	1.31990793961555	1.66151763179207	0.719679163848423	0.756171397546499	0.71167093792883	0.777832262941357
ENSRNOG00000003357	Col3a1	0.247130346746141	0.709480267951727		7.05059349937163	6.50125844152371	6.45610144254908	7.10118731496343	7.51376888023515	6.18301503983731	7.68887509470527	6.10606576864003
ENSRNOG00000003359	Ogt	0.170027825826522	0.70024317338621		4.91327291935079	4.97126923447695	4.87938886594217	4.35553939796838	5.14082917736971	4.93673706000644	4.92287294900033	4.95471810400747
ENSRNOG00000003365	Cadm3	1.21765486543416	0.000130363264268053		4.95757965884541	4.57148120807998	4.64062258214282	4.63217539050778	6.19856026700548	5.91299010233827	5.85188102214351	5.65260515963578
ENSRNOG00000003367	Tmem220	-1.12696280751083	NA		0	0	0	1.66151763179207	0	0.756171397546499	0	0
ENSRNOG00000003370	Otc	-0.408824135402701	NA		0	0	1.31990793961555	0	0	0	0.71167093792883	0.777832262941357
ENSRNOG00000003374	Ccdc85a	0.0664254433342865	NA		2.25068820939312	2.47387916348192	2.45667615953896	1.66151763179207	2.28714559307712	2.15218735069341	2.60918725059878	2.19306633226287
ENSRNOG00000003384	Hs3st3b1	-0.0450024278258687	NA		1.93331716602834	2.01324909346388	1.31990793961555	1.66151763179207	1.842883542693	1.61683158547724	1.5425549484562	1.94793199463306
ENSRNOG00000003385	Glrx2	-0.918534697088241	0.0216430169605895		5.58462363539694	6.59488380044688	6.24460338820035	7.05498919986626	5.55225161188826	5.51680807954033	5.31830558086767	5.73233292847604
ENSRNOG00000003386	Rbfox3	1.03820064231357	0.0159182553400981		4.30709992968373	3.53967525712525	3.99684226304938	3.56284765376128	5.11413459756899	5.03095890936865	4.69322447160844	4.85137706297938
ENSRNOG00000003388	Cenpf	-0.2011157371252	NA		2.25068820939312	2.01324909346388	2.45667615953896	1.66151763179207	1.5560356300827	2.15218735069341	2.4499307335768	1.65244434354464
ENSRNOG00000003392	Grsf1	-0.0506974841866373	0.920453990052754		4.86756224119692	4.82436722951533	4.87938886594217	4.75285003096457	4.74806564832051	4.80069775244413	4.79615084668524	4.81521692553852
ENSRNOG00000003395	Cby3	-2.33927115287198	NA		0.955888976426942	1.33253708570291	1.31990793961555	0	0	0	0	0.777832262941357
ENSRNOG00000003397	Adprm	-0.840672154190404	0.114752497888584		3.72433037676754	3.87440999862249	4.35434800553164	4.50047786124213	3.32990153674084	3.31571569355352	3.31147367098473	3.36305685110139
ENSRNOG00000003398	Tomm40l	-0.874856008123315	0.0501386748593267		4.16317197066233	4.57148120807998	4.95093659579142	4.75285003096457	3.80077726211954	3.66823728488624	3.71328850845735	3.93461598030827
ENSRNOG00000003399	Hnrnph1	0.0701167443910119	0.862495571130607		5.43595703720576	5.44349555201896	5.3186439045845	5.3198651370808	5.44922593111968	5.35621920165125	5.51219486141601	5.50151138748872
ENSRNOG00000003400	Fmo4	-0.0602307113462609	NA		1.52584291029544	1.33253708570291	1.31990793961555	1.66151763179207	1.5560356300827	1.24975165471999	1.18611994618132	1.65244434354464
ENSRNOG00000003401	AABR07029195.1	-0.372088546712357	NA		0	0	1.31990793961555	0	0	0.756171397546499	0	0.777832262941357
ENSRNOG00000003402	Stx6	0.000972273387510308	0.998752544945587		4.49919624944146	4.26464308168933	4.12610721590833	4.01296541855242	4.15519952640631	4.18785170398753	4.2849060364872	4.44108694848465
ENSRNOG00000003403	Slc35f5	-0.201964741060721	NA		3.09054797792124	3.33781246848906	2.80446811925906	2.90505700106373	2.90075238056756	2.98002973018284	2.75259838798667	2.89355140891824
ENSRNOG00000003407	Ptpn14	0.509809388881478	NA		1.52584291029544	2.01324909346388	1.31990793961555	1.66151763179207	2.28714559307712	1.90920078527791	1.82814379798016	1.94793199463306
ENSRNOG00000003409	NEWGENE_1565644	-0.405627605867483	NA		0	0	0	0	0	0.756171397546499	0	0
ENSRNOG00000003424	Elac2	0.602891611967299	NA		2.73088929068579	2.82248684954276	1.99747436360799	2.41331857269211	3.02058636635697	2.98002973018284	3.11309998781388	3.14731970635557
ENSRNOG00000003428	Rufy3	-0.0121950612024826	0.978088906284243		5.49727395036728	5.79867948632073	5.6549097633868	5.39596539622535	5.57200241106197	5.6214708043112	5.45041575997074	5.69301972422738
ENSRNOG00000003434	Ro60	0.10033777074024	0.843223989016497		4.66869429460755	4.66079332907106	4.64062258214282	4.50047786124213	4.84865187410345	4.72754419638111	4.69322447160844	4.61942707655497
ENSRNOG00000003435	Mcf2	-0.412161154119617	NA		2.25068820939312	2.47387916348192	2.45667615953896	2.41331857269211	2.08204812613733	2.54176682048718	1.82814379798016	1.65244434354464
ENSRNOG00000003439	Il15	-0.485832086083012	NA		0.955888976426942	1.33253708570291	0	0	1.19763364086189	0.756171397546499	0	0
ENSRNOG00000003442	Adora1	0.286843306165068	0.47952714658193		5.19815750337934	5.10458568300769	4.72467921192479	4.35553939796838	5.19278071371388	5.35621920165125	5.12093621943981	5.14153621528892
ENSRNOG00000003443	Klf1	-1.52483139670188	NA		0.955888976426942	1.33253708570291	1.31990793961555	1.66151763179207	0.719679163848423	0.756171397546499	0	0.777832262941357
ENSRNOG00000003453	Lypd1	0.0859466480116284	0.901075033698629		4.00327773883335	3.87440999862249	3.85484505935888	3.80539026725691	3.98884485750557	3.9513127760188	3.7817789526848	4.1818392346777
ENSRNOG00000003455	Zfp13	0.366959903901477	NA		2.25068820939312	2.01324909346388	1.31990793961555	1.66151763179207	2.08204812613733	2.15218735069341	2.06643335096257	2.40253563482961
ENSRNOG00000003461	Zfp330	-0.418959207448949	0.495292056978342		3.50303318058944	4.01654244218184	3.85484505935888	3.80539026725691	3.41984040469861	3.50271711131983	3.21569374796709	3.45992179377379
ENSRNOG00000003463	Srebf1	0.942265158775441	0.194776327670298		3.09054797792124	2.47387916348192	2.45667615953896	2.41331857269211	3.73221486832675	3.58784966025313	3.56570644807455	3.14731970635557
ENSRNOG00000003464	Hid1	0.745255874174813	0.187541681368197		3.50303318058944	3.33781246848906	3.31889680020623	2.90505700106373	4.04645424448581	3.9513127760188	3.96966585806553	4.06351672784274
ENSRNOG00000003469	MAST1	1.5601521527317	0.0163129833374077		3.24153069449549	2.82248684954276	1.99747436360799	1.66151763179207	4.35081353870699	4.13225258190995	3.84716471914885	3.93461598030827
ENSRNOG00000003470	Fundc1	-0.803173183740776	0.0297903368323459		5.08287750208204	5.58712504041152	5.42297468257821	5.89273745721678	4.71291569056596	4.52657451329249	4.46232026727742	5.081911587969
ENSRNOG00000003472	Atp11c	-0.14807210001891	NA		2.92189743353692	2.82248684954276	3.08449104497935	3.27112163087974	2.90075238056756	2.84820163537834	2.75259838798667	3.02600807093504
ENSRNOG00000003479	Rnf150	0.0694238525534266	NA		2.73088929068579	2.47387916348192	2.45667615953896	2.90505700106373	2.77005557011594	2.70310499349368	2.88303386937755	2.40253563482961
ENSRNOG00000003480	Aim2	-1.31620142466693	NA		2.5106765642962	2.01324909346388	2.45667615953896	1.66151763179207	1.19763364086189	0.756171397546499	1.82814379798016	1.28042511035634
ENSRNOG00000003486	Mnda	-0.985000068560828	NA		2.25068820939312	2.01324909346388	2.45667615953896	2.90505700106373	0.719679163848423	1.24975165471999	2.27088736683398	1.94793199463306
ENSRNOG00000003491	Prkca	0.832497662694151	0.0439660807222578		4.49919624944146	4.26464308168933	3.85484505935888	3.56284765376128	5.03095277516033	4.93673706000644	4.86090281302614	4.95471810400747
ENSRNOG00000003494	Ppfia4	0.641092506000138	NA		1.93331716602834	2.01324909346388	1.99747436360799	1.66151763179207	2.62632841557738	2.3600873807123	2.27088736683398	2.40253563482961
ENSRNOG00000003495	Prpf8	1.16994424466032	0.00283355381817876		4.49919624944146	4.14591944442505	4.12610721590833	3.80539026725691	5.57200241106197	5.33174598676168	5.42922051244783	4.9210869159852
ENSRNOG00000003496	Tbc1d9	0.761900964724172	0.255724139483927		3.09054797792124	2.82248684954276	2.80446811925906	2.90505700106373	3.66023084185906	3.66823728488624	3.71328850845735	3.36305685110139
ENSRNOG00000003497	Thoc6	0.15403209978268	NA		2.5106765642962	2.82248684954276	2.80446811925906	2.41331857269211	2.90075238056756	2.84820163537834	2.60918725059878	2.74769282195732
ENSRNOG00000003498	Olr1585	-1.95604410820969	NA		0	1.33253708570291	1.31990793961555	0	0	0	0.71167093792883	0
ENSRNOG00000003504	Rnaseh2a	-0.992528139005468	0.0354823435545667		4.08543886138466	4.47627308369995	4.35434800553164	4.63217539050778	3.32990153674084	3.66823728488624	3.48583858098504	3.25921712871403
ENSRNOG00000003506	Gosr2	-0.140429782406932	0.727033271937578		5.2346242093102	5.33912830561585	5.08419352838774	5.23952606023352	5.00212445665955	5.2294775017276	5.01110605602069	5.11203190532156
ENSRNOG00000003508	Ergic1	0.447852616150552	0.377684242129874		4.23693004663479	3.87440999862249	3.85484505935888	3.80539026725691	4.60201541318345	4.48278860639274	4.37633860625207	4.12389066768781
ENSRNOG00000003509	Olr1588	-1.84830012626676	NA		0	0	0	1.66151763179207	0	0	0	0
ENSRNOG00000003510	Fmo2	0.151000675139572	NA		0	1.33253708570291	1.31990793961555	0	0.719679163848423	1.24975165471999	0.71167093792883	0.777832262941357
ENSRNOG00000003512	Gabra1	0.287178951878703	0.690181264962856		2.92189743353692	3.33781246848906	3.52048668271296	3.56284765376128	3.66023084185906	3.58784966025313	3.40128875402947	3.63608438215655
ENSRNOG00000003515	Ephx1	0.577491515437316	NA		2.92189743353692	2.47387916348192	2.45667615953896	2.41331857269211	3.13122549985147	3.10081397323126	3.11309998781388	3.14731970635557
ENSRNOG00000003517	Tbx2	0.73410912939784	NA		0.955888976426942	1.33253708570291	0	0	1.19763364086189	0.756171397546499	1.18611994618132	1.28042511035634
ENSRNOG00000003520	Prdx2	-0.400381258119416	0.111602487883152		7.30325423179633	7.41841425436679	7.55507010535989	8.00164449165568	7.24515404899715	7.22712997348663	6.99168694348462	7.24574875895754
ENSRNOG00000003522	Mr1	0.503995930201165	NA		0.955888976426942	1.33253708570291	0	0	1.19763364086189	0.756171397546499	1.18611994618132	0.777832262941357
ENSRNOG00000003524	Lrrc59	-0.12013469990472	0.782838520267363		5.00056613603064	5.10458568300769	5.2061760109258	5.15444795911597	4.81589621276471	5.00023031788368	5.17286708906785	4.95471810400747
ENSRNOG00000003526	Sytl4	-1.1117605667917	NA		0.955888976426942	1.33253708570291	1.31990793961555	1.66151763179207	0.719679163848423	0.756171397546499	0.71167093792883	0.777832262941357
ENSRNOG00000003533	Clcn4	0.335607234924558	0.382329952474906		4.91327291935079	4.66079332907106	4.80410686241496	4.63217539050778	5.1670387801568	5.14771865214806	5.12093621943981	4.95471810400747
ENSRNOG00000003536	Rufy1	-0.00562875703172237	0.995202296427586		3.82342772734509	3.71672909254474	3.85484505935888	3.80539026725691	3.73221486832675	3.66823728488624	3.90971511485316	3.86557260705612
ENSRNOG00000003537	Spta1	-0.301448582862046	NA		0.955888976426942	1.33253708570291	1.31990793961555	1.66151763179207	0.719679163848423	1.61683158547724	1.18611994618132	0.777832262941357
ENSRNOG00000003538	Adamts4	1.18655744980217	0.000813790717442988		4.66869429460755	4.26464308168933	4.35434800553164	3.56284765376128	5.53222666259706	5.60113689323537	5.42922051244783	5.33272223228395
ENSRNOG00000003541	Pggt1b	0.119002589109425	0.849633587943232		4.08543886138466	4.01654244218184	3.85484505935888	4.19439681223021	4.25631939191014	4.29300736711407	4.08257446763361	3.93461598030827
ENSRNOG00000003542	Hcfc1r1	-0.457503804572465	0.0763185478586585		6.65271738017626	6.8248369418126	6.40606211259351	7.05498919986626	6.35494524321362	6.14137647938772	6.16560406170452	6.4623048245586
ENSRNOG00000003543	Gpr143	-0.4016816180655	NA		0.955888976426942	0	0	0	0.719679163848423	0.756171397546499	0	0
ENSRNOG00000003544	Tbx4	0.307865784724157	NA		1.52584291029544	1.33253708570291	1.31990793961555	1.66151763179207	1.842883542693	1.61683158547724	1.82814379798016	1.28042511035634
ENSRNOG00000003545	Uchl5	-0.658651252651163	0.138983544648206		4.30709992968373	4.47627308369995	4.64062258214282	5.15444795911597	3.98884485750557	4.01418148950127	4.02722444178612	4.00050549042627
ENSRNOG00000003546	Tnfrsf12a	-0.813041548315356	0.138296643326379		4.16317197066233	4.14591944442505	3.85484505935888	5.15444795911597	3.50449991571154	3.58784966025313	3.90971511485316	3.36305685110139
ENSRNOG00000003549	Cnpy2	-0.94656907252068	0.00638919271192598		5.43595703720576	5.94808846926101	5.96246974390536	6.45186474876897	4.78237953884374	5.09051965389666	4.89222059188109	5.33272223228395
ENSRNOG00000003550	Acbd6	-0.52234403469763	0.303052202904393		4.43796274023528	4.57148120807998	5.01910307780892	5.8392232927255	4.60201541318345	4.34284398337029	4.50346282519646	4.61942707655497
ENSRNOG00000003551	B4galt3	-0.241603634355114	0.740749237034018		3.24153069449549	3.71672909254474	3.52048668271296	3.56284765376128	3.32990153674084	3.31571569355352	3.31147367098473	3.14731970635557
ENSRNOG00000003553	Efemp1	0.166632658254682	0.837162864527192		3.24153069449549	3.33781246848906	3.08449104497935	3.80539026725691	3.32990153674084	3.21226256974324	3.84716471914885	3.55069024605896
ENSRNOG00000003554	Piga	-0.0118652203973391	0.990857503064121		3.82342772734509	4.01654244218184	3.69733061414405	3.27112163087974	3.80077726211954	4.01418148950127	3.71328850845735	3.36305685110139
ENSRNOG00000003559	Ccdc112	-0.231047088978902	NA		2.92189743353692	2.82248684954276	3.08449104497935	3.27112163087974	3.02058636635697	2.84820163537834	2.75259838798667	2.58541183429005
ENSRNOG00000003562	Susd4	0.724775628525508	0.24980028325275		3.37819882731892	3.33781246848906	3.08449104497935	2.41331857269211	3.98884485750557	3.88557909404063	3.56570644807455	3.79305820021772
ENSRNOG00000003563	Blmh	0.151767697342633	0.822337708767209		3.82342772734509	3.71672909254474	3.52048668271296	3.80539026725691	3.98884485750557	3.74438110149931	3.7817789526848	3.93461598030827
ENSRNOG00000003566	Apoh	-0.405627605867483	NA		0	0	0	0	0	0	0	0.777832262941357
ENSRNOG00000003567	Ppox	0.0500955548622722	NA		1.93331716602834	2.01324909346388	2.45667615953896	2.41331857269211	1.842883542693	2.3600873807123	2.4499307335768	2.19306633226287
ENSRNOG00000003576	Ints2	0.270167609552641	NA		2.25068820939312	2.47387916348192	1.99747436360799	1.66151763179207	2.46668202036372	2.3600873807123	2.4499307335768	2.19306633226287
ENSRNOG00000003578	Fem1c	-0.222201327253656	0.714767838075558		4.00327773883335	3.87440999862249	4.12610721590833	3.80539026725691	3.73221486832675	3.66823728488624	3.84716471914885	3.79305820021772
ENSRNOG00000003580	Ucp1	-1.84830012626676	NA		0	0	1.31990793961555	0	0	0	0	0
ENSRNOG00000003581	Pou2f1	0.141569973259239	NA		3.09054797792124	2.82248684954276	2.80446811925906	1.66151763179207	2.90075238056756	3.10081397323126	2.75259838798667	2.74769282195732
ENSRNOG00000003583	Smyd2	-0.183481834600661	0.661764262956349		4.95757965884541	5.22661802896702	5.08419352838774	5.23952606023352	5.19278071371388	4.83592896952796	4.82889007929054	4.85137706297938
ENSRNOG00000003585	Sytl5	-0.161652297107549	NA		2.5106765642962	2.47387916348192	1.99747436360799	1.66151763179207	2.08204812613733	2.15218735069341	1.82814379798016	2.40253563482961
ENSRNOG00000003590	Tom1l2	1.02634379460394	0.00389076535922454		4.77155217138927	4.37433512861933	4.2447365003696	3.80539026725691	5.49132311144361	5.40395431731544	5.34118124138691	5.33272223228395
ENSRNOG00000003592	Med28	-1.13205949165292	0.00717132859598427		4.30709992968373	4.74489730582901	4.87938886594217	5.15444795911597	3.73221486832675	3.66823728488624	3.56570644807455	3.79305820021772
ENSRNOG00000003594	Tmem183a	-1.01012172143377	0.00776098920750627		4.86756224119692	5.63199057732563	5.69713607249255	6.08890970168512	4.52304349465199	4.68952769315102	4.54346454497975	4.70095816753172
ENSRNOG00000003595	Lhx4	1.17583355089483	NA		0	1.33253708570291	0	0	0.719679163848423	1.24975165471999	1.18611994618132	0.777832262941357
ENSRNOG00000003596	Itgb1bp2	-2.18728810173864	NA		1.52584291029544	0	1.31990793961555	0	0	0.756171397546499	0	0
ENSRNOG00000003597	Tuba4a	0.627372315928584	0.0156767615652759		5.66698520483025	5.58712504041152	5.3186439045845	5.78364739530158	6.36630098907498	6.21012107765524	6.10005633548217	6.15027871026142
ENSRNOG00000003599	Utp3	-0.134360481507735	0.82450923397836		4.23693004663479	4.14591944442505	3.85484505935888	4.63217539050778	4.15519952640631	3.88557909404063	4.18728436190234	4.12389066768781
ENSRNOG00000003600	Pnpt1	-0.500925941821889	0.383923674194203		3.82342772734509	3.71672909254474	3.99684226304938	4.01296541855242	3.41984040469861	3.41224416265264	3.56570644807455	3.25921712871403
ENSRNOG00000003603	Arhgap44	0.803199466568351	0.0716905340691805		4.08543886138466	4.14591944442505	3.69733061414405	3.56284765376128	4.81589621276471	4.80069775244413	4.58238699171978	4.53301097043144
ENSRNOG00000003611	Dynlt3	-1.0424937460452	0.000423417536409363		6.46595866755633	7.22697346346315	7.09994383630237	7.51359551600833	5.9794380764839	5.99320381217464	6.00297882577983	6.30170188200158
ENSRNOG00000003613	Mid1	-0.57923877341482	NA		1.52584291029544	1.33253708570291	1.31990793961555	1.66151763179207	1.19763364086189	0.756171397546499	1.18611994618132	1.28042511035634
ENSRNOG00000003614	Mgat5	0.342780033622399	0.582935010157605		3.91615348986154	3.53967525712525	3.52048668271296	3.27112163087974	3.98884485750557	4.01418148950127	4.08257446763361	3.63608438215655
ENSRNOG00000003616	Grem2	0.503178607752986	NA		1.93331716602834	2.01324909346388	2.45667615953896	2.41331857269211	2.62632841557738	2.84820163537834	2.27088736683398	2.58541183429005
ENSRNOG00000003620	Fmo3	-0.031395402892568	NA		0.955888976426942	1.33253708570291	1.31990793961555	0	0.719679163848423	0.756171397546499	0.71167093792883	1.65244434354464
ENSRNOG00000003622	Cybb	-0.191198496820603	0.787411664612648		4.49919624944146	4.01654244218184	4.55136385368544	4.35553939796838	3.66023084185906	3.8167068072035	4.89222059188109	4.06351672784274
ENSRNOG00000003625	Ubxn4	0.0995749392660356	0.815868612335167		4.95757965884541	5.10458568300769	5.2061760109258	5.39596539622535	5.21807137552788	5.28151774427024	5.19814795612082	5.28063322916443
ENSRNOG00000003626	Atp5pd	-1.45376765620684	0.000150232820370399		7.61818801911913	8.27260974005118	8.30042292170218	9.22950883632003	6.89142488658826	6.96602012972318	6.87112120752627	7.30562035937741
ENSRNOG00000003629	Nvl	-0.303779673306335	NA		1.93331716602834	2.47387916348192	2.45667615953896	2.41331857269211	2.08204812613733	1.90920078527791	2.06643335096257	2.19306633226287
ENSRNOG00000003633	Rcvrn	-0.405627605867483	NA		0	0	0	0	0	0	0.71167093792883	0
ENSRNOG00000003634	Zfp354a	-0.631183575107671	NA		2.5106765642962	2.47387916348192	2.45667615953896	2.90505700106373	1.842883542693	2.15218735069341	1.82814379798016	2.40253563482961
ENSRNOG00000003635	Disp1	0.428011959690227	NA		1.52584291029544	1.33253708570291	1.99747436360799	1.66151763179207	2.08204812613733	2.15218735069341	1.82814379798016	1.65244434354464
ENSRNOG00000003643	Tab3	0.250992955913593	NA		3.09054797792124	2.82248684954276	2.80446811925906	2.41331857269211	3.02058636635697	2.98002973018284	3.11309998781388	3.14731970635557
ENSRNOG00000003645	Hnrnpab	-0.0179754383430625	0.959454598911139		6.59778445646808	6.40113287961693	6.59657911043591	6.52146907861476	6.42177645198208	6.48994928711823	6.76515371248357	6.35304900103069
ENSRNOG00000003648	Cldn6	-1.84830012626676	NA		0	0	0	1.66151763179207	0	0	0	0
ENSRNOG00000003649	Qsox1	0.712867588912902	NA		2.25068820939312	2.01324909346388	2.45667615953896	1.66151763179207	2.90075238056756	2.70310499349368	2.75259838798667	2.58541183429005
ENSRNOG00000003650	Nt5c	-1.19754334282132	NA		2.5106765642962	2.01324909346388	1.99747436360799	3.27112163087974	0.719679163848423	1.90920078527791	1.18611994618132	2.19306633226287
ENSRNOG00000003653	Fh	0.125219864296661	0.75838306237371		5.08287750208204	5.10458568300769	5.3186439045845	4.96757803444765	5.19278071371388	5.2294775017276	5.24741827133285	5.33272223228395
ENSRNOG00000003654	Cldn9	0.777791737312068	NA		0.955888976426942	0	1.31990793961555	1.66151763179207	1.19763364086189	1.61683158547724	1.82814379798016	1.28042511035634
ENSRNOG00000003657	Pkmyt1	-1.12305788159634	NA		0.955888976426942	0	1.31990793961555	1.66151763179207	0.719679163848423	0.756171397546499	0.71167093792883	0
ENSRNOG00000003661	Jpt1	-0.546117117858916	0.217375483818846		4.55793624879128	4.37433512861933	4.64062258214282	4.96757803444765	3.86622859881566	4.07442457555525	4.33134653160367	4.12389066768781
ENSRNOG00000003666	Jchain	-0.87713390132227	NA		1.52584291029544	1.33253708570291	2.45667615953896	1.66151763179207	0	2.3600873807123	0.71167093792883	0.777832262941357
ENSRNOG00000003669	Myocd	1.31641627228943	NA		0	0	0	0	0.719679163848423	0.756171397546499	0.71167093792883	0.777832262941357
ENSRNOG00000003670	Sumo2	-1.17541216800382	0.000227258129416822		6.55516703074237	6.50125844152371	7.14640237015046	7.42555844393387	5.55225161188826	5.97751389692658	5.57143673500032	5.98107828329046
ENSRNOG00000003671	Prop1	-1.84830012626676	NA		0	0	1.31990793961555	0	0	0	0	0
ENSRNOG00000003673	Nup85	0.151704109709858	NA		2.25068820939312	2.47387916348192	2.45667615953896	2.41331857269211	2.28714559307712	2.70310499349368	2.4499307335768	2.58541183429005
ENSRNOG00000003674	Pir	-0.266668817149338	0.606105234224433		4.16317197066233	4.26464308168933	4.35434800553164	4.63217539050778	4.10185124762578	4.07442457555525	3.96966585806553	4.1818392346777
ENSRNOG00000003675	Ptchd1	0.265252065353407	NA		1.93331716602834	2.01324909346388	1.99747436360799	1.66151763179207	2.08204812613733	2.15218735069341	2.06643335096257	2.19306633226287
ENSRNOG00000003679	Med13	0.43181825929955	0.355004490859208		4.55793624879128	4.14591944442505	4.2447365003696	3.56284765376128	4.63993731739756	4.5690705656044	4.69322447160844	4.66076849170263
ENSRNOG00000003680	Gabrb2	0.911442286725461	NA		2.5106765642962	2.47387916348192	1.99747436360799	2.41331857269211	3.2339808219747	3.41224416265264	3.11309998781388	2.74769282195732
ENSRNOG00000003682	Hook2	0.301866917785369	NA		1.52584291029544	1.33253708570291	1.31990793961555	0	1.5560356300827	1.24975165471999	1.82814379798016	0.777832262941357
ENSRNOG00000003683	Glp2r	-1.84830012626676	NA		0	0	1.31990793961555	0	0	0	0	0
ENSRNOG00000003686	Tbl1x	0.0908481710069455	0.879713658107694		4.43796274023528	4.14591944442505	4.35434800553164	3.80539026725691	4.39583664732196	4.29300736711407	4.2849060364872	4.34290480619212
ENSRNOG00000003687	Rgs2	-0.740906872523865	0.0148938858954372		5.37191792862371	5.71774109741785	5.77805253051235	6.042310308538	5.11413459756899	5.03095890936865	4.89222059188109	4.9210869159852
ENSRNOG00000003689	Nono	-0.236282731995426	0.416609242857967		5.88913330512072	5.98314231522718	6.15655000422427	5.78364739530158	5.6484078623156	5.75630776525099	5.8196652129346	5.69301972422738
ENSRNOG00000003691	Tmed7	-0.375332147085527	0.123326886789279		6.33772599978542	6.17726468130675	6.32759027240384	6.58786926904465	5.93437180129812	5.96165146938963	5.97399880043331	6.06045492065145
ENSRNOG00000003694	Prox1	0.639690756162336	0.245584899803557		3.82342772734509	3.71672909254474	3.31889680020623	2.90505700106373	4.15519952640631	4.24138740140882	4.13587917857511	4.00050549042627
ENSRNOG00000003699	Endov	-0.880921777296035	NA		1.93331716602834	2.01324909346388	1.99747436360799	1.66151763179207	1.19763364086189	1.24975165471999	1.18611994618132	1.65244434354464
ENSRNOG00000003703	Mcm6	0.395562538943327	NA		2.5106765642962	2.01324909346388	1.99747436360799	2.41331857269211	1.842883542693	2.70310499349368	3.21569374796709	2.19306633226287
ENSRNOG00000003704	Fam184b	-0.368943566087085	NA		0.955888976426942	0	1.31990793961555	1.66151763179207	1.19763364086189	0.756171397546499	0.71167093792883	0.777832262941357
ENSRNOG00000003705	Bmx	-1.77110530069946	NA		0.955888976426942	0	1.31990793961555	0	0.719679163848423	0	0	0
ENSRNOG00000003706	Ufc1	-0.832543613143744	0.00110749675198814		6.46595866755633	6.80538245409581	6.45610144254908	7.0072626456807	5.62968249521469	5.87961274051251	5.80328345889242	6.10606576864003
ENSRNOG00000003707	Zmym3	0.788298301131636	0.25537881388248		3.09054797792124	2.82248684954276	2.80446811925906	2.41331857269211	3.58446564559501	3.74438110149931	3.48583858098504	3.36305685110139
ENSRNOG00000003709	Kmo	-0.915674734796359	NA		1.52584291029544	2.01324909346388	2.45667615953896	1.66151763179207	1.19763364086189	1.24975165471999	1.18611994618132	1.65244434354464
ENSRNOG00000003712	Ppp4r3b	-0.391874292607163	0.35094877432778		4.66869429460755	4.82436722951533	4.64062258214282	4.75285003096457	4.35081353870699	4.29300736711407	4.2849060364872	4.44108694848465
ENSRNOG00000003714	Clk4	-0.190655634099737	0.779671044188186		3.72433037676754	3.71672909254474	3.85484505935888	3.56284765376128	3.58446564559501	3.50271711131983	3.56570644807455	3.55069024605896
ENSRNOG00000003715	Srpx2	-0.277722192310199	NA		1.52584291029544	0	0	1.66151763179207	0.719679163848423	0.756171397546499	1.18611994618132	0.777832262941357
ENSRNOG00000003716	Batf3	0.195663560752632	NA		0	0	1.31990793961555	0	0.719679163848423	0.756171397546499	0	0.777832262941357
ENSRNOG00000003717	Cnih4	-0.428386003902622	0.359371168513438		4.30709992968373	4.74489730582901	4.35434800553164	4.86420531444165	4.20664522629162	3.9513127760188	4.33134653160367	4.06351672784274
ENSRNOG00000003719	Atpaf2	-0.231026194958014	0.74040648536069		3.50303318058944	3.53967525712525	3.52048668271296	4.35553939796838	3.50449991571154	3.66823728488624	3.40128875402947	3.45992179377379
ENSRNOG00000003720	Prrx1	0.119749887319952	0.881618619420412		3.37819882731892	3.87440999862249	3.31889680020623	3.56284765376128	3.58446564559501	3.21226256974324	4.02722444178612	3.63608438215655
ENSRNOG00000003721	Paqr4	0.62461924139628	0.265534110068982		3.61792076470301	3.33781246848906	3.31889680020623	3.56284765376128	4.10185124762578	4.24138740140882	3.96966585806553	3.86557260705612
ENSRNOG00000003722	Dusp27	-1.84830012626676	NA		0.955888976426942	0	0	0	0	0	0	0
ENSRNOG00000003723	Wdr26	0.189901781433476	0.671467541198308		5.12233657718951	4.82436722951533	4.64062258214282	4.35553939796838	4.97270831702448	5.00023031788368	5.06706603570553	4.9210869159852
ENSRNOG00000003724	Mrpl27	-0.975490185801717	0.0228729101436642		4.86756224119692	5.44349555201896	5.52026676928666	6.3407256557787	4.48187498798408	4.68952769315102	4.76265137357757	4.66076849170263
ENSRNOG00000003726	Scml2	-0.53292048409875	NA		0.955888976426942	1.33253708570291	1.31990793961555	1.66151763179207	1.19763364086189	0.756171397546499	1.18611994618132	0.777832262941357
ENSRNOG00000003728	Xylt2	0.215965645359687	NA		2.92189743353692	2.82248684954276	2.80446811925906	1.66151763179207	2.90075238056756	3.10081397323126	2.88303386937755	2.58541183429005
ENSRNOG00000003732	Flrt2	0.168272964849566	0.832543083560137		3.50303318058944	3.10303743162437	3.52048668271296	3.27112163087974	3.86622859881566	3.21226256974324	3.40128875402947	3.55069024605896
ENSRNOG00000003734	AABR07041600.1	0.248393618381718	NA		0.955888976426942	1.33253708570291	0	0	1.19763364086189	0.756171397546499	0.71167093792883	0.777832262941357
ENSRNOG00000003736	Col5a2	0.220762578273788	0.800816610204499		3.72433037676754	3.10303743162437	3.52048668271296	3.56284765376128	3.98884485750557	3.21226256974324	4.2849060364872	2.89355140891824
ENSRNOG00000003741	Nptx1	1.55921985486748	0.00425429915094232		3.50303318058944	2.82248684954276	2.80446811925906	2.41331857269211	4.74806564832051	4.43763208711739	4.33134653160367	4.29118879975745
ENSRNOG00000003742	Cdkl5	0.579954471884113	0.344467602065987		3.24153069449549	3.33781246848906	3.52048668271296	2.90505700106373	3.9288389978285	3.74438110149931	3.7817789526848	3.79305820021772
ENSRNOG00000003743	Dars	-0.238307305392623	0.538057660760864		5.27019183304054	5.33912830561585	5.6549097633868	5.78364739530158	5.03095277516033	5.09051965389666	5.40770922770654	5.50151138748872
ENSRNOG00000003745	Atf3	-0.81979396514837	NA		2.25068820939312	2.01324909346388	2.45667615953896	3.27112163087974	1.5560356300827	1.90920078527791	2.27088736683398	1.65244434354464
ENSRNOG00000003746	Gjb1	-0.520580294808993	0.0812177056560511		6.52603954126897	6.70396886815955	6.82320970136632	7.38878219061912	6.35494524321362	6.5335216461938	6.13974123510463	6.39039452594488
ENSRNOG00000003747	Get3	-0.536121150349708	0.11920352720506		5.61260319248223	5.63199057732563	5.56655810650412	6.45186474876897	5.33827327688473	5.2557322567881	5.29506134729502	5.33272223228395
ENSRNOG00000003748	RGD1565785	-1.68583362849119	NA		2.73088929068579	2.82248684954276	3.52048668271296	3.27112163087974	1.842883542693	1.61683158547724	1.82814379798016	1.65244434354464
ENSRNOG00000003749	Xk	0.571488606215002	NA		1.52584291029544	1.33253708570291	1.31990793961555	0	1.5560356300827	1.61683158547724	1.5425549484562	1.65244434354464
ENSRNOG00000003755	Clgn	0.703181758702404	NA		1.52584291029544	1.33253708570291	1.31990793961555	1.66151763179207	1.842883542693	1.61683158547724	2.06643335096257	2.19306633226287
ENSRNOG00000003756	Lancl3	0.535862865577477	NA		0.955888976426942	1.33253708570291	0	0	0.719679163848423	0.756171397546499	0.71167093792883	1.65244434354464
ENSRNOG00000003759	Galc	0.0473168678979082	0.938638797769803		4.37401460126137	4.14591944442505	4.35434800553164	4.50047786124213	4.35081353870699	4.29300736711407	4.50346282519646	4.39283093543478
ENSRNOG00000003762	Smarca1	-0.237852356829317	NA		2.5106765642962	2.82248684954276	1.99747436360799	2.41331857269211	2.08204812613733	2.3600873807123	2.4499307335768	2.19306633226287
ENSRNOG00000003763	Prdx4	-1.07029139785119	0.000658717071987052		5.40429277896425	5.54081934988015	5.6549097633868	6.17782240289304	4.67688790391979	4.52657451329249	4.72835551168386	4.66076849170263
ENSRNOG00000003767	Rps6kc1	-0.386948255964049	0.514707505310612		3.72433037676754	4.01654244218184	3.69733061414405	4.63217539050778	3.58446564559501	3.8167068072035	3.48583858098504	3.71670519974215
ENSRNOG00000003769	Tmem163	0.726449134943742	0.334712750320595		2.73088929068579	3.10303743162437	2.45667615953896	2.41331857269211	3.32990153674084	3.50271711131983	3.11309998781388	3.45992179377379
ENSRNOG00000003772	Csrp2	-0.843165872751041	0.0833602522620134		4.08543886138466	4.47627308369995	4.55136385368544	5.23952606023352	3.58446564559501	3.66823728488624	3.96966585806553	3.93461598030827
ENSRNOG00000003773	Hmox2	-0.120254272088518	0.747217106679039		5.40429277896425	5.75877782031993	5.47244071531963	5.89273745721678	5.57200241106197	5.49493252788396	5.38587233819823	5.54631954688814
ENSRNOG00000003777	Chrne	-1.12696161402378	NA		0.955888976426942	0	0	0	0.719679163848423	0	0	0
ENSRNOG00000003778	Opn3	0.677063903538493	NA		2.25068820939312	1.33253708570291	0	1.66151763179207	2.46668202036372	1.90920078527791	1.5425549484562	2.19306633226287
ENSRNOG00000003779	Dedd	-0.344633300461814	0.457997031030874		4.49919624944146	4.47627308369995	4.55136385368544	4.63217539050778	3.98884485750557	4.13225258190995	4.33134653160367	4.34290480619212
ENSRNOG00000003781	Atp10b	0.52001879623803	NA		1.52584291029544	1.33253708570291	1.31990793961555	1.66151763179207	1.842883542693	1.90920078527791	1.82814379798016	1.65244434354464
ENSRNOG00000003782	Acot9	-0.554364148307298	0.140021619022268		4.86756224119692	4.97126923447695	4.87938886594217	5.15444795911597	4.35081353870699	4.34284398337029	4.50346282519646	4.48778097458873
ENSRNOG00000003784	Rilp	0.0271346468376557	NA		1.52584291029544	1.33253708570291	0	0	1.19763364086189	0.756171397546499	1.18611994618132	0.777832262941357
ENSRNOG00000003785	Usp43	-0.405627605867483	NA		0	0	0	0	0	0	0	0.777832262941357
ENSRNOG00000003786	Tspan6	-0.329348488435877	0.438105854268437		4.66869429460755	4.57148120807998	4.87938886594217	4.96757803444765	4.35081353870699	4.48278860639274	4.41996988328732	4.53301097043144
ENSRNOG00000003787	Lcorl	-0.694935836598234	0.263422040403279		3.37819882731892	3.53967525712525	3.99684226304938	4.01296541855242	3.32990153674084	3.10081397323126	3.00264814870714	2.89355140891824
ENSRNOG00000003792	Med14	0.540156630707901	0.432977097814411		3.37819882731892	3.10303743162437	2.80446811925906	2.90505700106373	3.80077726211954	3.50271711131983	3.64138378945982	3.36305685110139
ENSRNOG00000003794	Nmral1	-0.36441697791081	0.651460815802395		3.09054797792124	3.10303743162437	2.80446811925906	3.80539026725691	2.90075238056756	2.98002973018284	2.75259838798667	2.89355140891824
ENSRNOG00000003795	Angel2	-0.160041796306666	0.837600180637071		3.24153069449549	3.53967525712525	3.52048668271296	3.56284765376128	3.32990153674084	3.31571569355352	3.31147367098473	3.25921712871403
ENSRNOG00000003797	Mrps7	-1.02442348721662	0.0165894266440537		5.43595703720576	6.11541468732389	6.21584528863013	7.10118731496343	5.26736029350167	5.35621920165125	5.29506134729502	5.306912804389
ENSRNOG00000003800	Rgs9	1.16577531169394	NA		0.955888976426942	0	0	0	1.19763364086189	0.756171397546499	1.18611994618132	0.777832262941357
ENSRNOG00000003802	Pttg1	-1.03527589039596	NA		2.5106765642962	3.33781246848906	3.31889680020623	3.80539026725691	2.08204812613733	2.54176682048718	2.88303386937755	1.65244434354464
ENSRNOG00000003803	Zdhhc17	0.0944745949322262	0.837162864527192		4.86756224119692	5.03946684811377	5.2061760109258	4.86420531444165	5.1670387801568	5.09051965389666	4.89222059188109	5.19879412736534
ENSRNOG00000003805	Rnft1	-0.874707787894403	0.109600022996554		3.91615348986154	3.87440999862249	4.12610721590833	4.35553939796838	3.02058636635697	3.10081397323126	3.64138378945982	3.14731970635557
ENSRNOG00000003806	Gpr65	-0.536699352325889	NA		1.93331716602834	2.01324909346388	1.31990793961555	1.66151763179207	1.19763364086189	1.24975165471999	1.82814379798016	1.28042511035634
ENSRNOG00000003807	Wnt9b	-0.405627605867483	NA		0	0	0	0	0	0	0.71167093792883	0
ENSRNOG00000003809	Sat1	-1.80891460235194	7.64322039414876e-07		7.10084426005364	7.35292035502182	7.9710595003288	8.49241226104538	5.773091942429	6.09850035474543	6.24052190384721	5.96466509571587
ENSRNOG00000003812	Nlgn3	1.1862424714564	0.00522287258794869		4.30709992968373	3.71672909254474	3.69733061414405	3.27112163087974	5.1670387801568	5.06104662572536	4.89222059188109	4.85137706297938
ENSRNOG00000003813	Kcnk10	-0.398499991533295	NA		1.52584291029544	2.01324909346388	1.99747436360799	2.90505700106373	1.842883542693	1.61683158547724	1.82814379798016	1.94793199463306
ENSRNOG00000003815	Slc25a11	-0.109627859991974	0.740895928543601		5.93417608470062	5.91216164826153	5.96246974390536	5.78364739530158	5.85598439743201	5.66129852851215	5.71846259288464	5.94806302843378
ENSRNOG00000003816	Tada1	-0.185704246925787	0.822337708767209		3.24153069449549	3.33781246848906	3.31889680020623	3.27112163087974	3.2339808219747	3.21226256974324	2.88303386937755	3.14731970635557
ENSRNOG00000003821	Rptor	1.01353710748031	NA		2.92189743353692	2.47387916348192	1.99747436360799	2.41331857269211	3.66023084185906	3.41224416265264	3.31147367098473	3.25921712871403
ENSRNOG00000003822	Slu7	0.0126434232442048	0.982296798432859		4.86756224119692	4.8996872065541	5.01910307780892	4.86420531444165	4.8806803153352	4.96883295441473	4.79615084668524	5.051148991042
ENSRNOG00000003825	Wdr75	-0.00689152256864893	0.995202296427586		2.92189743353692	3.33781246848906	3.31889680020623	3.56284765376128	3.2339808219747	3.10081397323126	3.40128875402947	3.25921712871403
ENSRNOG00000003827	Wipi1	0.226992208915491	0.578745741301167		5.19815750337934	5.22661802896702	4.80410686241496	4.50047786124213	5.26736029350167	5.28151774427024	5.06706603570553	5.25386605979663
ENSRNOG00000003829	Ap3s1	-1.21262518407905	0.000403507856725271		5.52698203648613	6.14667110647402	6.15655000422427	6.71214979070239	5.03095277516033	4.76458459193156	4.98229046351872	5.11203190532156
ENSRNOG00000003831	Tdp1	0.249286067138582	NA		1.52584291029544	1.33253708570291	1.99747436360799	1.66151763179207	1.842883542693	1.61683158547724	1.82814379798016	1.94793199463306
ENSRNOG00000003832	Vash2	-0.154645635111659	NA		1.93331716602834	1.33253708570291	1.31990793961555	1.66151763179207	1.19763364086189	1.61683158547724	1.5425549484562	1.65244434354464
ENSRNOG00000003833	Nenf	-1.28017470917877	0.000848855534500715		5.46694122798397	5.98314231522718	6.18650225717413	6.68206887635302	4.78237953884374	4.96883295441473	4.41996988328732	5.19879412736534
ENSRNOG00000003834	Map2k4	0.00241215262467171	0.995943011925176		5.30490364344488	5.87531725846573	5.61141016896668	5.66562869282129	5.61071088380647	5.70005622326295	5.38587233819823	5.73233292847604
ENSRNOG00000003835	Slc43a2	0.996326164029093	0.10992609437892		3.50303318058944	2.82248684954276	2.80446811925906	2.41331857269211	3.98884485750557	4.07442457555525	3.90971511485316	3.71670519974215
ENSRNOG00000003837	Mif4gd	-0.969880311282087	0.165130783692328		3.09054797792124	3.53967525712525	3.31889680020623	4.01296541855242	2.46668202036372	2.3600873807123	3.00264814870714	2.58541183429005
ENSRNOG00000003840	Slit2	0.45341068992922	NA		2.73088929068579	2.47387916348192	2.45667615953896	2.90505700106373	3.2339808219747	2.98002973018284	3.00264814870714	2.89355140891824
ENSRNOG00000003841	Kcnh1	0.980924870677702	NA		1.52584291029544	1.33253708570291	1.31990793961555	0	1.842883542693	1.90920078527791	1.82814379798016	1.94793199463306
ENSRNOG00000003844	Dhx15	0.0713930171692959	0.866728409362731		5.19815750337934	5.39225548822023	5.42297468257821	5.23952606023352	5.29138733175214	5.30685044505498	5.55195849462776	5.35807803968993
ENSRNOG00000003845	Wnt3	0.311990566048495	NA		0	0	0	0	0	0	0.71167093792883	0.777832262941357
ENSRNOG00000003846	Pitpna	-0.212540431296694	0.377583120683496		7.18710735250772	7.3925723745715	7.44786188406076	7.82019872595297	7.20144138426652	7.29199529861321	7.20624230279042	7.2990893457004
ENSRNOG00000003847	Gid4	-0.280459571995343	0.541263697142905		4.82035573203273	5.28396967031913	4.95093659579142	4.19439681223021	4.71291569056596	4.5690705656044	4.41996988328732	4.74005854161226
ENSRNOG00000003848	Med12	0.722413127043846	NA		2.92189743353692	2.47387916348192	2.45667615953896	1.66151763179207	3.2339808219747	3.21226256974324	3.21569374796709	2.89355140891824
ENSRNOG00000003849	Stx8	-0.677338740101626	0.0599362513137012		5.08287750208204	5.22661802896702	4.80410686241496	5.46825180294551	4.52304349465199	4.52657451329249	4.33134653160367	4.5768659574481
ENSRNOG00000003853	Scoc	-0.881716655270461	0.00365464472214561		6.65271738017626	7.2701890259266	7.26343994075668	7.76387051575012	6.39984157832035	6.28851122845342	6.27657068793909	6.60680665734006
ENSRNOG00000003855	Dnaja3	-0.108975257986076	0.835663727359265		4.49919624944146	4.66079332907106	4.45621640426422	4.86420531444165	4.48187498798408	4.5690705656044	4.37633860625207	4.5768659574481
ENSRNOG00000003858	Atp6ap2	0.192151113222372	0.508787619070631		5.79459582080717	5.79867948632073	5.96246974390536	6.042310308538	6.17292217136324	6.11293444426046	5.95928752313681	6.06045492065145
ENSRNOG00000003861	Gorab	-0.508468323107734	NA		2.73088929068579	3.10303743162437	3.08449104497935	3.27112163087974	2.62632841557738	2.3600873807123	2.75259838798667	2.58541183429005
ENSRNOG00000003863	Trir	-0.94504499931952	0.00333670120154711		5.79459582080717	6.20722294243084	6.38037618164716	6.90679467634753	5.36115695675413	5.35621920165125	5.42922051244783	5.52408942031072
ENSRNOG00000003864	Gipc1	-0.242502029092021	0.487646215957934		5.40429277896425	5.39225548822023	5.3186439045845	5.66562869282129	5.1670387801568	5.33174598676168	5.03935735432955	5.25386605979663
ENSRNOG00000003866	Cxcr4	-0.133548887548177	0.872436604418898		3.37819882731892	3.10303743162437	3.31889680020623	3.80539026725691	3.2339808219747	3.31571569355352	3.48583858098504	3.02600807093504
ENSRNOG00000003869	Sod3	1.01601249051197	0.0735319745340365		4.66869429460755	3.53967525712525	3.08449104497935	3.27112163087974	5.14082917736971	4.80069775244413	4.79615084668524	4.53301097043144
ENSRNOG00000003870	C1qtnf2	-0.590776544648948	NA		2.5106765642962	2.47387916348192	2.45667615953896	2.41331857269211	1.842883542693	1.61683158547724	2.27088736683398	2.19306633226287
ENSRNOG00000003872	NEWGENE_620180	0.407645568352432	NA		2.5106765642962	2.47387916348192	2.45667615953896	2.41331857269211	2.77005557011594	2.98002973018284	2.88303386937755	2.58541183429005
ENSRNOG00000003873	Cpd	1.05907178495795	0.000197663164294162		6.52603954126897	5.91216164826153	6.03010598946883	5.46825180294551	7.2815959558629	7.22712997348663	7.01321280782227	6.91939796552988
ENSRNOG00000003875	Ocrl	0.643862945131768	NA		2.5106765642962	2.47387916348192	1.99747436360799	2.41331857269211	3.02058636635697	2.84820163537834	2.88303386937755	2.89355140891824
ENSRNOG00000003878	Thsd7b	0.925888588525299	NA		1.52584291029544	2.01324909346388	1.31990793961555	1.66151763179207	2.46668202036372	2.3600873807123	2.27088736683398	2.19306633226287
ENSRNOG00000003879	Rnf167	0.15355211460719	0.74040648536069		4.82035573203273	4.74489730582901	4.55136385368544	4.63217539050778	4.84865187410345	4.87032029529059	4.69322447160844	4.98758312957917
ENSRNOG00000003880	Tph2	-0.405627605867483	NA		0	0	0	0	0.719679163848423	0	0	0
ENSRNOG00000003881	Nit1	-0.156970081187935	0.77988324707528		4.23693004663479	4.14591944442505	4.35434800553164	4.86420531444165	4.25631939191014	4.24138740140882	4.37633860625207	4.06351672784274
ENSRNOG00000003882	Cep350	0.224263291741179	0.740749237034018		3.61792076470301	3.53967525712525	3.31889680020623	3.56284765376128	3.73221486832675	3.8167068072035	3.71328850845735	3.63608438215655
ENSRNOG00000003883	LOC317456	-1.32659183307148	NA		0	0	1.31990793961555	2.41331857269211	0	0.756171397546499	0.71167093792883	0.777832262941357
ENSRNOG00000003887	Lgi2	1.22779733341819	0.0134961893569797		3.50303318058944	3.33781246848906	3.31889680020623	2.90505700106373	4.67688790391979	4.48278860639274	4.33134653160367	4.34290480619212
ENSRNOG00000003889	Tbc1d15	-0.377810767036435	0.33999616357186		4.82035573203273	4.74489730582901	5.14647361582936	5.15444795911597	4.52304349465199	4.65048224080644	4.50346282519646	4.70095816753172
ENSRNOG00000003890	Nap1l1	-0.672515383131858	0.00527171717132853		6.63917899500789	6.8248369418126	7.05193929323114	7.33179796818606	6.14682020595144	6.35073208063722	6.34607356915837	6.34038253101819
ENSRNOG00000003891	Dio2	-0.610174769115915	NA		1.93331716602834	0	1.31990793961555	2.90505700106373	1.5560356300827	0.756171397546499	1.82814379798016	1.28042511035634
ENSRNOG00000003893	Ccnjl	0.372784612210663	NA		2.25068820939312	2.01324909346388	1.99747436360799	1.66151763179207	2.46668202036372	2.3600873807123	2.27088736683398	2.19306633226287
ENSRNOG00000003895	Rgs1	-2.0647602942028	NA		2.5106765642962	3.10303743162437	3.31889680020623	3.56284765376128	1.19763364086189	1.24975165471999	1.82814379798016	1.65244434354464
ENSRNOG00000003897	Col1a1	0.352190436692796	0.6553799288543		8.02966019261205	6.74539361323738	6.64052141502736	6.22030488673179	7.71814450346866	7.18676308366406	8.10439390234981	6.01335487519828
ENSRNOG00000003899	Krt14	-0.405627605867483	NA		0	0	0	0	0	0	0	0.777832262941357
ENSRNOG00000003901	Cfap36	-1.15141346505713	0.000271768964881355		6.793812940522	7.45632936137993	7.42291586304901	8.03772510817186	6.26073034840242	6.24984851261228	6.27657068793909	6.54190662795513
ENSRNOG00000003905	Nsf	1.10809475456226	8.95631941408915e-07		6.33772599978542	6.32119737411774	6.0947128160416	5.72584451284	7.47233101244698	7.27925345125554	7.17475053028488	7.09555543278052
ENSRNOG00000003908	Cep128	-0.164054458997349	NA		2.5106765642962	2.47387916348192	2.45667615953896	1.66151763179207	2.08204812613733	2.3600873807123	2.27088736683398	2.19306633226287
ENSRNOG00000003915	Pacc1	-0.030444638834309	0.97217985332886		3.50303318058944	3.10303743162437	3.31889680020623	3.56284765376128	3.2339808219747	3.41224416265264	3.31147367098473	3.45992179377379
ENSRNOG00000003917	Uck2	0.0977415106579266	0.884775278152776		3.82342772734509	3.71672909254474	3.85484505935888	4.19439681223021	4.10185124762578	3.88557909404063	3.96966585806553	3.93461598030827
ENSRNOG00000003918	Slc25a19	-0.3871648940147	0.600601046842177		3.37819882731892	3.53967525712525	3.31889680020623	3.27112163087974	3.02058636635697	2.84820163537834	2.88303386937755	3.36305685110139
ENSRNOG00000003919	Rps6kb1	-0.508184797671118	0.297928861958441		4.23693004663479	4.01654244218184	4.55136385368544	4.50047786124213	3.86622859881566	3.66823728488624	3.90971511485316	3.93461598030827
ENSRNOG00000003923	Rab21	-0.174567378864042	0.56070675639379		6.37086844853417	6.95413337686206	6.89752653021613	6.71214979070239	6.46467035999585	6.52275130691771	6.49630213358437	6.76682649671498
ENSRNOG00000003924	Pi4k2b	-0.220490164743568	NA		2.73088929068579	2.82248684954276	2.45667615953896	3.27112163087974	2.62632841557738	2.54176682048718	2.88303386937755	2.40253563482961
ENSRNOG00000003925	Hhat	-3.17484798249118	NA		0.955888976426942	0	1.31990793961555	1.66151763179207	0	0	0	0
ENSRNOG00000003927	Cd55	-0.00639295318784009	NA		2.5106765642962	2.82248684954276	1.99747436360799	3.27112163087974	2.62632841557738	2.3600873807123	3.00264814870714	2.58541183429005
ENSRNOG00000003928	Tmco1	-0.693817794546974	0.0509655510196402		5.55609069415643	5.87531725846573	5.89150594306613	6.68206887635302	5.33827327688473	5.2557322567881	5.38587233819823	5.40749067652469
ENSRNOG00000003929	Pcdh19	0.676266289471028	NA		2.5106765642962	2.47387916348192	1.99747436360799	2.41331857269211	3.2339808219747	2.70310499349368	3.00264814870714	2.74769282195732
ENSRNOG00000003931	Arsg	0.0789239305330936	NA		1.52584291029544	1.33253708570291	1.31990793961555	1.66151763179207	1.5560356300827	1.61683158547724	1.18611994618132	1.65244434354464
ENSRNOG00000003936	Pwwp2a	-0.686389948742598	0.0947117883456755		4.49919624944146	4.8996872065541	4.72467921192479	5.3198651370808	4.15519952640631	4.18785170398753	4.18728436190234	4.23754979278758
ENSRNOG00000003942	Asnsd1	-0.523885505511656	0.225661990284624		4.43796274023528	4.74489730582901	4.64062258214282	4.50047786124213	4.04645424448581	4.13225258190995	4.02722444178612	4.12389066768781
ENSRNOG00000003946	Tor1aip1	-0.0323953058820984	0.966897398758235		3.82342772734509	3.71672909254474	3.52048668271296	3.56284765376128	3.73221486832675	3.58784966025313	3.71328850845735	3.55069024605896
ENSRNOG00000003947	Ntn1	0.762504381743723	0.162516126290374		4.00327773883335	3.10303743162437	3.31889680020623	3.27112163087974	4.30433997841122	4.24138740140882	4.33134653160367	4.06351672784274
ENSRNOG00000003948	Llgl1	0.799938765937579	0.139556052896833		4.00327773883335	3.53967525712525	3.31889680020623	2.90505700106373	4.43949710870131	4.48278860639274	4.23692075254324	4.06351672784274
ENSRNOG00000003949	AABR07037995.1	0.520968733612301	NA		0.955888976426942	1.33253708570291	1.31990793961555	0	1.5560356300827	1.24975165471999	1.5425549484562	0.777832262941357
ENSRNOG00000003950	Lvrn	-1.84830012626676	NA		0.955888976426942	0	0	0	0	0	0	0
ENSRNOG00000003951	Psmc1	-0.78756053162702	0.0172288162977985		6.95548095283729	7.7179939877548	7.54354399548695	8.19510801458767	6.75120394529804	6.83284442079312	6.78197165330393	7.10307342255905
ENSRNOG00000003952	AABR07020879.1	0.311990566048495	NA		0	0	0	0	0	0.756171397546499	0.71167093792883	0
ENSRNOG00000003953	Rab3gap1	0.686595052491948	0.197569925783853		3.72433037676754	3.33781246848906	3.31889680020623	3.56284765376128	4.10185124762578	4.18785170398753	4.13587917857511	4.1818392346777
ENSRNOG00000003954	Il2rg	1.40734716630333	NA		0.955888976426942	0	0	0	0.719679163848423	1.24975165471999	1.18611994618132	1.28042511035634
ENSRNOG00000003955	Spata7	-0.499177395777518	0.453108470916922		3.24153069449549	3.87440999862249	3.31889680020623	4.01296541855242	3.02058636635697	3.21226256974324	3.11309998781388	3.25921712871403
ENSRNOG00000003956	Arhgap6	0.0713709095628078	NA		1.93331716602834	2.01324909346388	1.99747436360799	2.41331857269211	2.08204812613733	2.15218735069341	2.06643335096257	2.19306633226287
ENSRNOG00000003958	Commd10	-0.351305980158814	0.465188725383809		4.30709992968373	4.66079332907106	4.55136385368544	4.19439681223021	4.15519952640631	4.24138740140882	4.02722444178612	4.00050549042627
ENSRNOG00000003959	Rgs18	-2.02428864868924	NA		2.92189743353692	2.01324909346388	4.12610721590833	3.80539026725691	1.5560356300827	1.61683158547724	2.06643335096257	1.65244434354464
ENSRNOG00000003964	Nsmce2	-0.510168478216347	0.383276376194398		3.72433037676754	3.71672909254474	3.85484505935888	4.63217539050778	3.50449991571154	3.31571569355352	3.64138378945982	3.55069024605896
ENSRNOG00000003967	Vmp1	-0.351009300893189	0.145511527431967		6.26906565163333	6.32119737411774	6.35422463258314	6.52146907861476	5.93437180129812	6.03927501642166	5.95928752313681	6.10606576864003
ENSRNOG00000003969	Fam20a	0.329424922855065	NA		1.93331716602834	2.01324909346388	1.99747436360799	1.66151763179207	2.46668202036372	1.61683158547724	2.27088736683398	2.19306633226287
ENSRNOG00000003970	Tnpo2	0.579227301369283	0.158181438349668		4.55793624879128	4.47627308369995	4.2447365003696	3.80539026725691	4.97270831702448	4.93673706000644	4.79615084668524	4.88665298896663
ENSRNOG00000003971	Gosr1	-0.0455840182470927	0.945359637701207		4.16317197066233	4.26464308168933	4.12610721590833	4.01296541855242	4.10185124762578	4.18785170398753	4.08257446763361	4.06351672784274
ENSRNOG00000003972	Tshr	0.311990566048495	NA		0	0	0	0	0	0	0.71167093792883	0.777832262941357
ENSRNOG00000003973	Cyb5r1	0.389864067302692	0.486572849670599		3.72433037676754	3.87440999862249	3.52048668271296	3.80539026725691	4.25631939191014	4.13225258190995	3.90971511485316	4.06351672784274
ENSRNOG00000003975	Pfn1	-0.548622980782836	0.00694661853411684		8.89070923129784	8.8393737950779	9.0231614106058	9.3491947057233	8.34166506214544	8.55916797656237	8.68760796295295	8.3269669912273
ENSRNOG00000003977	Dusp1	-0.784148175697658	0.141585942987874		3.82342772734509	4.37433512861933	3.99684226304938	4.01296541855242	3.2339808219747	3.50271711131983	3.31147367098473	3.25921712871403
ENSRNOG00000003979	Zranb3	0.198899766359639	NA		1.52584291029544	1.33253708570291	1.31990793961555	1.66151763179207	1.5560356300827	1.90920078527791	1.5425549484562	1.28042511035634
ENSRNOG00000003980	Ttc1	-0.820382885196965	0.0200160233999227		5.79459582080717	6.47687094359317	6.50446320074404	7.07827316955813	5.57200241106197	5.68080752412486	5.6650682586787	5.86205997397687
ENSRNOG00000003981	Zfp18	0.167191175846294	NA		2.5106765642962	2.47387916348192	1.99747436360799	2.41331857269211	2.46668202036372	2.3600873807123	2.60918725059878	2.58541183429005
ENSRNOG00000003983	Pfdn2	-1.26709547860124	0.000466253343944219		6.46595866755633	7.55281942241768	7.31858067375174	7.9394294587578	6.00871869764726	6.15538995324569	6.01725342179588	6.36560523006586
ENSRNOG00000003984	Apln	0.103742526599226	0.891467261083372		3.37819882731892	3.71672909254474	3.99684226304938	3.56284765376128	3.80077726211954	4.01418148950127	3.64138378945982	3.55069024605896
ENSRNOG00000003985	Tmem19	0.167289233748612	0.830313199755822		3.09054797792124	3.33781246848906	3.52048668271296	3.56284765376128	3.50449991571154	3.31571569355352	3.64138378945982	3.55069024605896
ENSRNOG00000003988	Dnajc27	-0.141344795694361	0.77988324707528		4.55793624879128	4.82436722951533	4.64062258214282	4.50047786124213	4.60201541318345	4.52657451329249	4.2849060364872	4.5768659574481
ENSRNOG00000003990	Grb2	0.0530707286995814	0.871229912862962		6.12108880437628	6.11541468732389	6.18650225717413	6.08890970168512	6.19856026700548	6.2757384359046	6.10005633548217	6.15027871026142
ENSRNOG00000003992	Pik3r6	-0.18290301953302	NA		1.52584291029544	1.33253708570291	1.99747436360799	0	1.19763364086189	1.61683158547724	1.5425549484562	0.777832262941357
ENSRNOG00000003993	Thap2	-0.326599304498236	NA		2.73088929068579	2.82248684954276	1.99747436360799	2.41331857269211	2.46668202036372	1.90920078527791	2.06643335096257	2.58541183429005
ENSRNOG00000003997	Pld5	0.264881111384334	NA		2.25068820939312	1.33253708570291	1.31990793961555	1.66151763179207	2.28714559307712	2.15218735069341	1.82814379798016	1.28042511035634
ENSRNOG00000003998	Sgca	0.0961830243788402	NA		2.92189743353692	2.01324909346388	1.31990793961555	1.66151763179207	2.28714559307712	2.70310499349368	2.06643335096257	1.94793199463306
ENSRNOG00000003999	Adcy3	1.00657872076942	NA		2.25068820939312	1.33253708570291	1.99747436360799	1.66151763179207	3.13122549985147	2.54176682048718	2.60918725059878	2.40253563482961
ENSRNOG00000004000	Tefm	-0.960975090065198	NA		2.73088929068579	2.82248684954276	3.08449104497935	3.56284765376128	2.08204812613733	2.3600873807123	1.82814379798016	2.58541183429005
ENSRNOG00000004001	Osgepl1	-0.513123697711693	NA		2.5106765642962	2.47387916348192	2.80446811925906	3.27112163087974	2.46668202036372	2.3600873807123	2.27088736683398	2.19306633226287
ENSRNOG00000004003	Dusp10	-0.246057650636351	NA		2.73088929068579	3.10303743162437	2.80446811925906	2.90505700106373	2.62632841557738	2.70310499349368	2.75259838798667	2.58541183429005
ENSRNOG00000004004	Nrde2	0.181564994223611	NA		2.25068820939312	2.01324909346388	1.99747436360799	1.66151763179207	2.08204812613733	2.3600873807123	2.27088736683398	1.94793199463306
ENSRNOG00000004006	Dnajb9	-0.58347289929123	0.0803985143006162		5.30490364344488	5.71774109741785	5.73816152248259	6.13405090056094	5.05921630580164	5.09051965389666	5.06706603570553	5.35807803968993
ENSRNOG00000004011	Nedd1	0.0597215327668179	NA		2.73088929068579	2.47387916348192	2.80446811925906	2.90505700106373	2.77005557011594	2.84820163537834	2.88303386937755	2.58541183429005
ENSRNOG00000004013	Grip1	-0.109558084031611	NA		1.52584291029544	2.47387916348192	1.99747436360799	2.41331857269211	2.08204812613733	1.90920078527791	1.82814379798016	2.19306633226287
ENSRNOG00000004014	Chmp6	-0.665457914449382	0.235909267785941		3.82342772734509	3.71672909254474	3.99684226304938	4.35553939796838	3.50449991571154	3.41224416265264	3.40128875402947	3.02600807093504
ENSRNOG00000004016	Msl3	-0.649903759632564	0.164595835109308		4.23693004663479	4.26464308168933	4.55136385368544	4.63217539050778	3.73221486832675	3.58784966025313	3.96966585806553	3.86557260705612
ENSRNOG00000004018	Tdrd5	0.877166660153461	NA		0	0	0	0	0.719679163848423	0.756171397546499	0.71167093792883	0
ENSRNOG00000004019	Phlda1	0.0467213428826813	0.941631965431959		4.37401460126137	4.37433512861933	4.35434800553164	4.01296541855242	4.35081353870699	4.34284398337029	4.50346282519646	4.1818392346777
ENSRNOG00000004022	Klhdc9	-1.54376385574509	NA		0.955888976426942	1.33253708570291	1.31990793961555	1.66151763179207	0.719679163848423	0.756171397546499	0.71167093792883	0
ENSRNOG00000004026	Atp2b1	0.679403838714061	0.0696764259392839		4.72103970378255	4.47627308369995	4.55136385368544	4.35553939796838	5.38368332149873	5.11940260786251	5.34118124138691	4.95471810400747
ENSRNOG00000004027	Aldh9a1	0.19704375605823	0.618992883161997		5.08287750208204	4.66079332907106	5.08419352838774	5.15444795911597	5.19278071371388	5.11940260786251	5.24741827133285	5.22659285992524
ENSRNOG00000004029	Nectin4	0.17156762902221	NA		0.955888976426942	0	0	0	0.719679163848423	0	0.71167093792883	0.777832262941357
ENSRNOG00000004032	Tmem94	1.62056039326474	0.0160302944826753		3.09054797792124	2.47387916348192	1.99747436360799	1.66151763179207	4.15519952640631	4.07442457555525	3.84716471914885	3.71670519974215
ENSRNOG00000004033	Sema6a	1.48840395169249	0.00353995564743397		4.00327773883335	3.33781246848906	3.08449104497935	2.41331857269211	5.00212445665955	5.00023031788368	4.76265137357757	4.44108694848465
ENSRNOG00000004035	Krr1	-0.480145972332747	0.486037765626336		3.37819882731892	3.53967525712525	3.69733061414405	3.80539026725691	2.90075238056756	2.84820163537834	3.11309998781388	3.63608438215655
ENSRNOG00000004036	Snx12	-0.269010866352109	0.539024537223516		4.66869429460755	4.82436722951533	4.80410686241496	5.06403650342787	4.30433997841122	4.65048224080644	4.58238699171978	4.70095816753172
ENSRNOG00000004040	Abca8	0.530422731573202	NA		0.955888976426942	1.33253708570291	1.31990793961555	0	1.5560356300827	1.24975165471999	1.18611994618132	1.28042511035634
ENSRNOG00000004048	Lrrk2	0.645900271498204	NA		2.25068820939312	2.01324909346388	1.99747436360799	1.66151763179207	2.46668202036372	2.54176682048718	2.60918725059878	2.58541183429005
ENSRNOG00000004049	Baiap2	0.753159176607556	NA		2.73088929068579	2.47387916348192	2.45667615953896	2.41331857269211	3.2339808219747	3.21226256974324	3.40128875402947	2.89355140891824
ENSRNOG00000004050	Snrk	-0.225705990160375	0.675256646407127		4.08543886138466	4.37433512861933	4.2447365003696	4.96757803444765	4.25631939191014	4.24138740140882	4.13587917857511	4.12389066768781
ENSRNOG00000004057	Ccdc88a	0.0841425158013426	0.823012435558584		5.43595703720576	5.49297797485334	5.56655810650412	5.39596539622535	5.57200241106197	5.58051228595532	5.53221366959289	5.54631954688814
ENSRNOG00000004059	Ptrhd1	-1.60559786326702	0.00435749986071122		4.00327773883335	4.14591944442505	4.55136385368544	5.39596539622535	2.77005557011594	2.70310499349368	3.40128875402947	3.36305685110139
ENSRNOG00000004060	Calm1	-0.26794488979872	0.138886186622071		9.39835538147753	9.53528402746721	9.6467899121534	9.82231487786344	9.26100072781007	9.32746564311348	9.24055695896723	9.50436417894883
ENSRNOG00000004061	Pnn	-0.0289540116226296	0.959065313946204		4.61437789520552	4.66079332907106	4.80410686241496	4.35553939796838	4.71291569056596	4.61035058741085	4.54346454497975	4.53301097043144
ENSRNOG00000004063	Sh3pxd2b	0.901511595468022	0.187770351267353		3.91615348986154	2.82248684954276	2.45667615953896	2.41331857269211	3.80077726211954	4.01418148950127	4.23692075254324	3.79305820021772
ENSRNOG00000004066	LOC100912365	-1.84830012626676	NA		0.955888976426942	0	0	0	0	0	0	0
ENSRNOG00000004067	Nrcam	0.902758493871716	0.0079075384813969		4.72103970378255	4.47627308369995	4.55136385368544	4.35553939796838	5.62968249521469	5.42724236212899	5.40770922770654	5.22659285992524
ENSRNOG00000004068	Ncoa1	0.838694996154353	0.0350020220636205		4.37401460126137	4.14591944442505	3.99684226304938	3.80539026725691	5.03095277516033	4.93673706000644	4.89222059188109	4.88665298896663
ENSRNOG00000004072	Myo1c	0.316082417838387	0.67289924272455		3.61792076470301	3.10303743162437	2.80446811925906	3.27112163087974	3.66023084185906	3.21226256974324	3.7817789526848	3.45992179377379
ENSRNOG00000004076	Pms1	-0.620922393405706	NA		2.92189743353692	2.82248684954276	2.80446811925906	3.27112163087974	2.08204812613733	2.3600873807123	2.60918725059878	2.58541183429005
ENSRNOG00000004077	Kcnc2	0.226022883046845	0.792791337885879		2.92189743353692	2.82248684954276	3.31889680020623	2.90505700106373	3.2339808219747	3.31571569355352	3.11309998781388	3.14731970635557
ENSRNOG00000004078	Eno3	-2.44591798340622	NA		5.69342632308339	1.33253708570291	1.99747436360799	2.41331857269211	2.08204812613733	1.90920078527791	2.27088736683398	1.28042511035634
ENSRNOG00000004083	Zc3h14	-0.297944226015666	0.517362608340237		4.55793624879128	4.47627308369995	4.55136385368544	4.75285003096457	4.20664522629162	4.18785170398753	4.41996988328732	4.34290480619212
ENSRNOG00000004084	Lratd1	0.697070710014669	NA		2.73088929068579	2.47387916348192	2.45667615953896	2.41331857269211	3.32990153674084	2.84820163537834	3.11309998781388	3.25921712871403
ENSRNOG00000004085	Tcaim	-0.615431274280621	0.245838299439899		3.82342772734509	4.26464308168933	4.2447365003696	4.50047786124213	3.2339808219747	3.66823728488624	3.64138378945982	3.86557260705612
ENSRNOG00000004089	Enpp2	0.643928448064468	0.000676669325312708		7.36212591595033	7.0231266699538	7.19141137557189	6.90679467634753	7.92042598551947	7.84391354322466	7.72845549997069	7.64645220387335
ENSRNOG00000004090	LOC100361025	-1.63436907018157	0.0365737285253741		3.37819882731892	3.10303743162437	3.69733061414405	5.23952606023352	2.62632841557738	2.98002973018284	2.06643335096257	2.58541183429005
ENSRNOG00000004091	Cwc25	0.240963753390689	NA		3.09054797792124	2.47387916348192	2.80446811925906	2.90505700106373	3.2339808219747	2.98002973018284	3.00264814870714	3.02600807093504
ENSRNOG00000004093	Rhot1	-0.0540465670973725	0.938889760655561		3.91615348986154	4.01654244218184	3.99684226304938	4.01296541855242	4.10185124762578	3.88557909404063	3.90971511485316	3.79305820021772
ENSRNOG00000004094	Ptger1	0.320394718160831	NA		0	0	0	0	0.719679163848423	0.756171397546499	0	0
ENSRNOG00000004099	R3hdm1	0.41245518241576	0.457780722962502		4.16317197066233	3.71672909254474	3.69733061414405	3.27112163087974	4.30433997841122	4.24138740140882	4.02722444178612	4.1818392346777
ENSRNOG00000004100	Trib1	-0.119917247326677	NA		2.5106765642962	2.47387916348192	2.45667615953896	2.41331857269211	2.08204812613733	2.3600873807123	2.75259838798667	2.19306633226287
ENSRNOG00000004101	Marc1	0.928441011787054	NA		0.955888976426942	0	0	0	0.719679163848423	0.756171397546499	0.71167093792883	1.28042511035634
ENSRNOG00000004103	Trappc6b	-0.717388960867184	0.0394201409343798		5.04230876242154	5.44349555201896	5.37175219383857	5.60278967368472	4.52304349465199	4.68952769315102	4.46232026727742	4.9210869159852
ENSRNOG00000004104	Zkscan7	0.0789239305330936	NA		1.52584291029544	1.33253708570291	1.31990793961555	1.66151763179207	1.5560356300827	1.61683158547724	1.18611994618132	1.65244434354464
ENSRNOG00000004107	Rpl23	-1.99106707794559	2.42273217062325e-07		9.806816001286	10.6327971933146	10.7410468777214	11.5432515502299	8.44167124690033	8.77648744395564	8.92188305080011	9.06662736819751
ENSRNOG00000004109	Zfpm2	0.416725664574851	NA		1.52584291029544	1.33253708570291	1.31990793961555	1.66151763179207	1.842883542693	1.90920078527791	1.82814379798016	1.28042511035634
ENSRNOG00000004110	Trib2	0.081724806814896	0.896316900326105		4.23693004663479	4.01654244218184	3.99684226304938	4.35553939796838	4.20664522629162	4.18785170398753	4.18728436190234	4.34290480619212
ENSRNOG00000004111	Soat1	0.470878253548056	0.375035249216566		3.91615348986154	3.53967525712525	3.99684226304938	3.80539026725691	4.30433997841122	4.13225258190995	4.54346454497975	4.06351672784274
ENSRNOG00000004112	RGD1308775	-0.405627605867483	NA		0	0	0	0	0	0	0	0.777832262941357
ENSRNOG00000004117	Kcnv1	0.359476507182226	NA		0	0	0	0	0	0.756171397546499	0	0.777832262941357
ENSRNOG00000004118	Frmpd4	0.586296579004898	NA		1.93331716602834	2.01324909346388	1.99747436360799	1.66151763179207	2.62632841557738	2.3600873807123	2.06643335096257	2.40253563482961
ENSRNOG00000004120	RGD1565844	-0.408824075092234	NA		0	1.33253708570291	0	0	0	0.756171397546499	0.71167093792883	0
ENSRNOG00000004124	Grpr	1.88546128998449	NA		0	0	0	0	1.19763364086189	0.756171397546499	1.18611994618132	0.777832262941357
ENSRNOG00000004125	C4bpb	-0.405627605867483	NA		0	0	0	0	0	0	0	0.777832262941357
ENSRNOG00000004127	Cep170	0.338545820846303	0.401861800969487		5.12233657718951	4.8996872065541	4.87938886594217	4.19439681223021	5.33827327688473	5.17548961344243	5.22299343589549	4.98758312957917
ENSRNOG00000004130	Anapc4	-0.0806313310875537	0.910012289598769		3.72433037676754	4.01654244218184	3.99684226304938	4.01296541855242	3.66023084185906	3.66823728488624	4.08257446763361	3.93461598030827
ENSRNOG00000004131	Pkn1	0.340698748217692	0.673253090221654		3.24153069449549	2.82248684954276	3.08449104497935	2.41331857269211	3.2339808219747	3.21226256974324	3.48583858098504	3.14731970635557
ENSRNOG00000004132	Lasp1	0.362951481478144	0.316607019892131		5.43595703720576	5.10458568300769	5.01910307780892	4.75285003096457	5.47042806288896	5.33174598676168	5.68308683470011	5.45526681496264
ENSRNOG00000004133	Slc7a3	0.743541782426339	NA		0.955888976426942	0	1.31990793961555	0	1.19763364086189	1.24975165471999	0.71167093792883	1.28042511035634
ENSRNOG00000004135	RGD1311745	-1.34473024197015	0.0014182396814206		5.04230876242154	5.39225548822023	5.6549097633868	6.37873130009237	4.25631939191014	4.01418148950127	4.50346282519646	4.61942707655497
ENSRNOG00000004137	Ubtd2	-0.270541275451204	0.693084242156927		3.50303318058944	3.53967525712525	3.69733061414405	3.80539026725691	3.50449991571154	3.21226256974324	3.40128875402947	3.36305685110139
ENSRNOG00000004139	Ndel1	-0.154112414302015	0.670902163709531		5.3387998591407	5.49297797485334	5.47244071531963	5.53708845387943	5.38368332149873	5.20273608167585	5.27143646899317	5.33272223228395
ENSRNOG00000004140	Pacrgl	-0.322040041247371	NA		1.93331716602834	2.01324909346388	2.45667615953896	3.27112163087974	2.28714559307712	2.15218735069341	2.06643335096257	2.19306633226287
ENSRNOG00000004141	Vasn	0.691635690894247	NA		2.73088929068579	2.01324909346388	1.99747436360799	1.66151763179207	3.02058636635697	2.54176682048718	3.00264814870714	2.58541183429005
ENSRNOG00000004143	Adipor1	-0.577022275560247	0.0150618183596992		6.54067679393786	6.57204089436538	6.89752653021613	7.10118731496343	6.23618286207605	6.09850035474543	6.17836366398251	6.30170188200158
ENSRNOG00000004145	Prorsd1	-0.482482811971603	NA		1.52584291029544	2.47387916348192	2.80446811925906	2.90505700106373	1.5560356300827	1.90920078527791	2.4499307335768	2.19306633226287
ENSRNOG00000004146	Coro7	1.2071846375402	NA		3.09054797792124	2.01324909346388	1.99747436360799	1.66151763179207	3.50449991571154	3.58784966025313	3.56570644807455	3.14731970635557
ENSRNOG00000004147	Abca8a	0.403920522998529	0.291716653548944		4.91327291935079	4.74489730582901	4.55136385368544	4.50047786124213	5.00212445665955	5.14771865214806	5.03935735432955	5.22659285992524
ENSRNOG00000004148	Cdk17	0.323864860176664	0.530735939172013		4.08543886138466	4.01654244218184	3.99684226304938	4.01296541855242	4.52304349465199	4.34284398337029	4.2849060364872	4.1818392346777
ENSRNOG00000004149	Mgat4c	-0.871045305842606	NA		2.5106765642962	2.82248684954276	3.31889680020623	2.90505700106373	2.28714559307712	2.3600873807123	2.06643335096257	1.94793199463306
ENSRNOG00000004150	Slc9a7	0.729446327549933	0.252572461301359		3.09054797792124	3.10303743162437	2.80446811925906	3.27112163087974	3.9288389978285	3.66823728488624	3.64138378945982	3.63608438215655
ENSRNOG00000004152	Lrp12	0.509598522808356	0.38508698480036		3.50303318058944	3.33781246848906	3.69733061414405	3.27112163087974	4.10185124762578	4.01418148950127	3.7817789526848	3.86557260705612
ENSRNOG00000004155	Samd14	0.434179696095555	NA		2.73088929068579	2.82248684954276	2.45667615953896	2.41331857269211	3.2339808219747	3.10081397323126	2.60918725059878	3.02600807093504
ENSRNOG00000004158	Hdac9	-0.0562563811732444	NA		1.93331716602834	2.01324909346388	1.99747436360799	1.66151763179207	1.842883542693	1.90920078527791	1.82814379798016	1.94793199463306
ENSRNOG00000004159	Flii	1.07450553531457	0.0134961893569797		4.30709992968373	3.71672909254474	3.85484505935888	3.27112163087974	5.08693675402258	4.90391084409973	5.01110605602069	4.66076849170263
ENSRNOG00000004160	Prps2	-0.0827869726118671	0.908224770780828		3.72433037676754	3.71672909254474	4.12610721590833	4.19439681223021	3.73221486832675	3.66823728488624	3.90971511485316	4.06351672784274
ENSRNOG00000004161	Mtif2	-0.31295642318537	NA		2.73088929068579	2.82248684954276	3.52048668271296	2.90505700106373	2.77005557011594	2.54176682048718	2.60918725059878	3.02600807093504
ENSRNOG00000004162	Pfkfb2	0.393794314518171	NA		2.25068820939312	2.47387916348192	2.45667615953896	1.66151763179207	2.77005557011594	2.70310499349368	2.27088736683398	2.58541183429005
ENSRNOG00000004163	AABR07064667.1	-1.84830012626676	NA		0	0	0	1.66151763179207	0	0	0	0
ENSRNOG00000004165	Prkd1	0.785995751444261	NA		1.93331716602834	2.01324909346388	1.31990793961555	1.66151763179207	2.62632841557738	2.54176682048718	2.06643335096257	2.19306633226287
ENSRNOG00000004168	Slc35e4	0.535984838344215	NA		2.92189743353692	3.10303743162437	2.45667615953896	2.41331857269211	3.41984040469861	3.21226256974324	3.11309998781388	3.25921712871403
ENSRNOG00000004169	Fzr1	0.999956185934122	0.0784126441677191		3.61792076470301	2.82248684954276	3.08449104497935	2.90505700106373	4.25631939191014	4.18785170398753	3.96966585806553	4.06351672784274
ENSRNOG00000004171	Dnah9	0.928250612577806	NA		0.955888976426942	1.33253708570291	0	0	1.19763364086189	1.24975165471999	1.18611994618132	1.28042511035634
ENSRNOG00000004172	Pdk2	0.685664331972891	0.0993914315578995		4.86756224119692	4.37433512861933	4.2447365003696	3.80539026725691	5.2429263155264	5.14771865214806	4.89222059188109	5.081911587969
ENSRNOG00000004179	Nts	-1.07115060295302	0.160673480984179		3.09054797792124	3.33781246848906	3.99684226304938	4.50047786124213	2.77005557011594	2.15218735069341	2.4499307335768	3.55069024605896
ENSRNOG00000004180	Tafa2	-0.493674784359896	0.335161300106928		3.91615348986154	4.14591944442505	4.35434800553164	4.63217539050778	3.80077726211954	3.88557909404063	3.71328850845735	3.71670519974215
ENSRNOG00000004181	Sdccag8	-0.646091370946323	0.332360592911338		3.24153069449549	3.33781246848906	3.69733061414405	4.01296541855242	2.77005557011594	3.10081397323126	2.88303386937755	3.14731970635557
ENSRNOG00000004183	Ccdc59	-0.614932845164816	0.338103850270423		3.37819882731892	4.01654244218184	3.31889680020623	4.01296541855242	3.13122549985147	3.31571569355352	2.88303386937755	3.14731970635557
ENSRNOG00000004185	Mon2	0.640702191263787	0.226835895751243		3.82342772734509	3.53967525712525	3.52048668271296	3.27112163087974	4.30433997841122	4.13225258190995	4.23692075254324	4.06351672784274
ENSRNOG00000004186	Snx13	-0.352026143455088	0.217345522866481		5.79459582080717	5.94808846926101	6.0947128160416	6.13405090056094	5.61071088380647	5.6214708043112	5.49189435928513	5.80788447903932
ENSRNOG00000004188	LOC298795	-1.84830012626676	NA		0	0	0	1.66151763179207	0	0	0	0
ENSRNOG00000004189	Helb	0.324652958934969	NA		2.5106765642962	2.47387916348192	2.45667615953896	1.66151763179207	2.62632841557738	2.70310499349368	2.75259838798667	2.40253563482961
ENSRNOG00000004192	Arhgap30	-0.641076648596954	NA		2.5106765642962	2.01324909346388	2.45667615953896	2.41331857269211	1.5560356300827	1.90920078527791	2.27088736683398	1.65244434354464
ENSRNOG00000004193	Klhl12	-0.0428433485654814	0.964153633401211		3.09054797792124	3.10303743162437	3.31889680020623	3.27112163087974	3.2339808219747	3.31571569355352	3.11309998781388	2.89355140891824
ENSRNOG00000004195	Dtl	-0.308912353562426	NA		0.955888976426942	1.33253708570291	1.31990793961555	1.66151763179207	0.719679163848423	1.24975165471999	1.5425549484562	0.777832262941357
ENSRNOG00000004196	LOC108352650	-2.15586518871568	8.24687635637401e-08		9.68527918393741	10.6842956120995	10.6391366398325	11.4637063112854	8.1480112288941	8.58009776892788	8.53970666358062	8.99165500313611
ENSRNOG00000004197	Asb12	-2.34376995675735	NA		1.52584291029544	0	0	0	0	0	0	0
ENSRNOG00000004198	Stxbp6	0.00247275476394443	0.997013140445468		4.61437789520552	4.57148120807998	4.35434800553164	4.01296541855242	4.60201541318345	4.52657451329249	3.90971511485316	4.61942707655497
ENSRNOG00000004200	Sybu	0.523044480718025	0.499125351681207		2.5106765642962	2.82248684954276	2.80446811925906	3.27112163087974	3.2339808219747	3.21226256974324	3.21569374796709	3.45992179377379
ENSRNOG00000004201	Rims2	-0.490440725874776	0.376075655684117		3.61792076470301	4.26464308168933	4.12610721590833	4.63217539050778	3.80077726211954	3.58784966025313	3.56570644807455	3.79305820021772
ENSRNOG00000004205	Pkdcc	-0.0739967277894787	NA		2.73088929068579	2.01324909346388	2.45667615953896	1.66151763179207	2.28714559307712	2.3600873807123	2.06643335096257	2.40253563482961
ENSRNOG00000004206	Glrx5	-1.34630061635926	0.00262732910868346		4.16317197066233	4.82436722951533	4.80410686241496	5.15444795911597	3.2339808219747	3.66823728488624	3.40128875402947	3.55069024605896
ENSRNOG00000004207	Eml5	-0.0614975740712157	NA		2.25068820939312	2.01324909346388	1.99747436360799	2.41331857269211	2.28714559307712	2.15218735069341	1.82814379798016	2.19306633226287
ENSRNOG00000004208	Crim1	0.836118277367532	0.199599597586151		3.37819882731892	2.82248684954276	2.80446811925906	2.90505700106373	4.10185124762578	3.88557909404063	3.56570644807455	3.55069024605896
ENSRNOG00000004210	Osr1	0.236675531432419	NA		3.09054797792124	3.10303743162437	1.99747436360799	2.90505700106373	3.2339808219747	2.70310499349368	3.31147367098473	2.89355140891824
ENSRNOG00000004212	Fbxw9	-0.245598952839056	NA		1.93331716602834	2.01324909346388	1.99747436360799	1.66151763179207	1.5560356300827	2.15218735069341	1.5425549484562	1.65244434354464
ENSRNOG00000004214	Rpl26	-2.28473240623049	1.80993676445355e-07		9.76067358805093	10.8370096455656	11.0345231904574	11.9032716640422	8.49437386486541	8.79674556219388	8.83792138029272	8.99165500313611
ENSRNOG00000004216	Lrr1	-1.12696161402378	NA		0.955888976426942	0	0	0	0	0	0.71167093792883	0
ENSRNOG00000004217	Stk10	0.406252578300441	NA		3.09054797792124	2.47387916348192	2.45667615953896	1.66151763179207	2.77005557011594	2.84820163537834	3.31147367098473	2.74769282195732
ENSRNOG00000004218	Klhl28	-0.222505017890006	0.654306152103164		4.49919624944146	4.37433512861933	4.64062258214282	4.50047786124213	4.39583664732196	4.18785170398753	4.13587917857511	4.44108694848465
ENSRNOG00000004219	Dhps	-0.43965480269799	0.372570394007043		4.23693004663479	4.37433512861933	4.12610721590833	4.75285003096457	4.10185124762578	4.01418148950127	3.7817789526848	3.86557260705612
ENSRNOG00000004220	Ebag9	-0.589027082980206	0.152364759104048		4.61437789520552	4.74489730582901	5.01910307780892	5.39596539622535	4.30433997841122	4.34284398337029	4.23692075254324	4.5768659574481
ENSRNOG00000004221	Lgr5	1.13514469774004	NA		0.955888976426942	0	1.31990793961555	1.66151763179207	1.842883542693	1.90920078527791	1.5425549484562	1.65244434354464
ENSRNOG00000004222	S100g	-0.405627605867483	NA		0	0	0	0	0.719679163848423	0	0	0
ENSRNOG00000004225	Odf4	-1.84830012626676	NA		0	0	1.31990793961555	0	0	0	0	0
ENSRNOG00000004226	Irak3	0.0160771688963744	NA		1.93331716602834	2.47387916348192	2.80446811925906	2.41331857269211	2.46668202036372	2.3600873807123	2.60918725059878	2.19306633226287
ENSRNOG00000004229	Tac3	0.440165673607614	0.633056918733006		2.5106765642962	2.47387916348192	2.45667615953896	3.80539026725691	3.13122549985147	3.31571569355352	2.60918725059878	3.71670519974215
ENSRNOG00000004232	G2e3	-0.489725505366093	NA		2.25068820939312	2.47387916348192	2.45667615953896	2.41331857269211	1.842883542693	2.15218735069341	2.06643335096257	1.94793199463306
ENSRNOG00000004234	Mgat2	-0.554453822518786	0.27493506011763		4.08543886138466	4.01654244218184	4.2447365003696	4.75285003096457	3.58446564559501	3.66823728488624	3.84716471914885	3.86557260705612
ENSRNOG00000004242	Pole2	-0.64507048859006	NA		0.955888976426942	1.33253708570291	1.99747436360799	1.66151763179207	1.19763364086189	0.756171397546499	1.5425549484562	0.777832262941357
ENSRNOG00000004245	Mgst3	-0.352121694824639	0.286387870148466		6.3543923930733	6.50125844152371	5.99668419462717	6.95790304659204	6.22375069267977	6.24984851261228	5.86772311139404	6.13569109687623
ENSRNOG00000004246	Spag7	-0.544031218474846	0.272315032884535		3.91615348986154	4.57148120807998	4.45621640426422	4.63217539050778	3.73221486832675	4.07442457555525	3.7817789526848	3.86557260705612
ENSRNOG00000004247	Nhp2	-1.38583441583036	0.0458011300826497		3.37819882731892	3.10303743162437	4.45621640426422	4.75285003096457	2.77005557011594	3.21226256974324	2.27088736683398	2.74769282195732
ENSRNOG00000004249	Tlr7	-0.512352567728073	0.492272730538857		3.50303318058944	3.10303743162437	3.69733061414405	2.90505700106373	2.62632841557738	2.70310499349368	3.21569374796709	3.02600807093504
ENSRNOG00000004252	LOC108348062	-1.18602052877006	0.000113358621544377		7.41074318430104	7.95714635903254	8.03006737467075	8.64834281136452	6.76842562613113	6.85017936211915	6.85531659341255	7.06508547178837
ENSRNOG00000004255	Usf1	-0.0523602348382456	0.921210753159115		4.82035573203273	4.82436722951533	4.45621640426422	4.86420531444165	4.71291569056596	4.65048224080644	4.72835551168386	4.70095816753172
ENSRNOG00000004257	Ctps2	0.0337740076128338	0.961703486900177		3.72433037676754	4.26464308168933	3.99684226304938	4.01296541855242	4.10185124762578	3.9513127760188	3.96966585806553	4.06351672784274
ENSRNOG00000004258	Chst7	0.463513632338393	NA		1.93331716602834	1.33253708570291	1.31990793961555	1.66151763179207	1.842883542693	2.15218735069341	2.06643335096257	1.65244434354464
ENSRNOG00000004259	Dohh	0.0907748604049454	0.920500123355544		3.37819882731892	3.33781246848906	2.80446811925906	3.27112163087974	3.58446564559501	3.10081397323126	3.00264814870714	3.45992179377379
ENSRNOG00000004263	Ints7	0.350514834003117	NA		2.73088929068579	2.47387916348192	2.45667615953896	2.41331857269211	2.90075238056756	2.70310499349368	3.00264814870714	2.74769282195732
ENSRNOG00000004265	Dipk2b	1.88546128998449	NA		0	0	0	0	1.19763364086189	0.756171397546499	1.18611994618132	0.777832262941357
ENSRNOG00000004268	Zfp386	-0.761100912856639	0.0685264145655882		4.43796274023528	4.74489730582901	4.72467921192479	4.75285003096457	3.98884485750557	3.74438110149931	3.96966585806553	4.00050549042627
ENSRNOG00000004269	Myt1l	0.621553719553365	0.396476317087242		3.09054797792124	2.82248684954276	2.80446811925906	2.41331857269211	3.50449991571154	3.50271711131983	3.31147367098473	3.25921712871403
ENSRNOG00000004273	Ifitm1	-0.76987125670607	0.231510868362164		5.71939154834177	4.47627308369995	5.47244071531963	5.94433740336911	4.48187498798408	3.66823728488624	5.55195849462776	4.66076849170263
ENSRNOG00000004275	Egfl6	1.59486416058198	NA		0.955888976426942	0	0	0	1.19763364086189	1.24975165471999	1.18611994618132	1.28042511035634
ENSRNOG00000004276	Itga3	1.10491524387763	NA		1.93331716602834	2.01324909346388	1.99747436360799	1.66151763179207	3.02058636635697	2.84820163537834	2.88303386937755	2.40253563482961
ENSRNOG00000004278	Dlx3	0.191815088368068	NA		0.955888976426942	0	0	0	0	0.756171397546499	0.71167093792883	0.777832262941357
ENSRNOG00000004279	Adgra3	0.407068385035377	NA		2.5106765642962	2.01324909346388	1.99747436360799	1.66151763179207	2.46668202036372	2.54176682048718	2.4499307335768	2.40253563482961
ENSRNOG00000004280	Tcn2	0.515030663564033	0.204059414203046		5.04230876242154	4.37433512861933	4.64062258214282	4.35553939796838	5.26736029350167	5.06104662572536	5.36369983522349	4.95471810400747
ENSRNOG00000004281	Cobl	0.550288073703871	NA		1.93331716602834	1.33253708570291	1.31990793961555	1.66151763179207	2.08204812613733	1.90920078527791	1.82814379798016	2.19306633226287
ENSRNOG00000004282	Arl4a	-1.29029237476935	0.00163147073746842		4.72103970378255	5.44349555201896	5.37175219383857	5.99415535932103	3.86622859881566	4.34284398337029	4.13587917857511	4.29118879975745
ENSRNOG00000004283	Camta2	1.02089201159417	0.0376719900440344		4.23693004663479	3.71672909254474	3.31889680020623	2.90505700106373	4.8806803153352	4.68952769315102	4.58238699171978	4.53301097043144
ENSRNOG00000004284	Btg1	-0.490625045144991	0.0979346448285495		5.61260319248223	5.58712504041152	5.77805253051235	5.8392232927255	5.08693675402258	5.17548961344243	5.38587233819823	5.19879412736534
ENSRNOG00000004287	Wdr83	-0.741657136192557	0.298380700942647		3.24153069449549	3.33781246848906	3.08449104497935	3.80539026725691	2.46668202036372	2.98002973018284	2.75259838798667	2.58541183429005
ENSRNOG00000004288	Ptrh2	-0.56265626319853	NA		2.92189743353692	3.10303743162437	3.08449104497935	3.27112163087974	2.28714559307712	2.70310499349368	2.60918725059878	2.74769282195732
ENSRNOG00000004290	Grb10	0.576327057185761	0.312780309501136		4.00327773883335	3.33781246848906	3.31889680020623	3.56284765376128	4.30433997841122	3.88557909404063	4.37633860625207	4.00050549042627
ENSRNOG00000004291	Cltc	0.66229495102978	0.00019216130245932		7.16837858386821	6.91835865271989	7.00228229488397	6.95790304659204	7.81248702206757	7.69356866880655	7.70218958284951	7.50606425006484
ENSRNOG00000004292	Sptssa	-1.11031298112952	0.000201972715290349		5.99920842101933	6.59488380044688	6.48048495890609	7.03132327218291	5.44922593111968	5.38028417969936	5.38587233819823	5.58977784500778
ENSRNOG00000004294	Ascl1	0.254095615947176	NA		1.52584291029544	2.01324909346388	1.31990793961555	1.66151763179207	2.08204812613733	1.61683158547724	1.18611994618132	2.19306633226287
ENSRNOG00000004300	Gtf2a1	0.025634403173629	0.958281643954074		5.19815750337934	5.03946684811377	5.08419352838774	4.86420531444165	5.03095277516033	5.06104662572536	5.0942525518202	5.19879412736534
ENSRNOG00000004301	Dcaf13	-0.327315186616459	0.456180818777929		4.55793624879128	4.57148120807998	4.72467921192479	5.06403650342787	4.35081353870699	4.29300736711407	4.46232026727742	4.48778097458873
ENSRNOG00000004302	Pah	-0.405627605867483	NA		0	0	0	0	0	0	0	0.777832262941357
ENSRNOG00000004303	Timp3	0.811328690642195	0.0144273615368179		5.04230876242154	4.74489730582901	4.72467921192479	4.63217539050778	5.82339668468509	5.33174598676168	5.59065549350186	5.65260515963578
ENSRNOG00000004304	Syap1	-0.235509719975493	0.616050710908667		4.43796274023528	4.74489730582901	4.72467921192479	5.15444795911597	4.43949710870131	4.3910163675292	4.65721655911635	4.5768659574481
ENSRNOG00000004305	Abl2	0.71288357589475	NA		2.92189743353692	2.47387916348192	1.99747436360799	1.66151763179207	3.02058636635697	3.10081397323126	3.00264814870714	3.02600807093504
ENSRNOG00000004306	Zbtb39	0.437572991841854	NA		2.73088929068579	2.47387916348192	1.99747436360799	1.66151763179207	2.62632841557738	2.70310499349368	2.75259838798667	2.74769282195732
ENSRNOG00000004307	Tor3a	0.0760267515516121	NA		2.5106765642962	2.01324909346388	1.99747436360799	2.41331857269211	2.08204812613733	2.3600873807123	2.60918725059878	2.19306633226287
ENSRNOG00000004310	Caskin2	1.31579953910133	NA		2.5106765642962	2.01324909346388	1.99747436360799	1.66151763179207	3.32990153674084	3.21226256974324	3.21569374796709	3.25921712871403
ENSRNOG00000004311	Gpr182	-0.41337691387693	NA		1.93331716602834	2.01324909346388	1.31990793961555	1.66151763179207	1.5560356300827	0.756171397546499	2.27088736683398	0.777832262941357
ENSRNOG00000004312	Tmbim4	-0.562430392547915	0.0561987674185162		5.49727395036728	5.83750719940685	5.73816152248259	5.89273745721678	5.14082917736971	5.03095890936865	5.22299343589549	5.306912804389
ENSRNOG00000004314	Ppm1h	0.432529229222179	0.52438688084067		3.37819882731892	3.10303743162437	3.31889680020623	2.90505700106373	3.66023084185906	3.74438110149931	3.56570644807455	3.45992179377379
ENSRNOG00000004316	Llph	-1.01671871734334	0.00522608301101708		5.43595703720576	5.87531725846573	5.99668419462717	6.30169165806481	4.52304349465199	4.61035058741085	5.14713530287351	5.25386605979663
ENSRNOG00000004317	Vipr2	0.489416295298292	NA		0.955888976426942	0	1.31990793961555	1.66151763179207	1.5560356300827	1.24975165471999	1.18611994618132	1.28042511035634
ENSRNOG00000004322	Sh3kbp1	0.0949982997425912	0.827215919580505		5.27019183304054	4.97126923447695	4.95093659579142	5.06403650342787	5.19278071371388	5.20273608167585	5.14713530287351	5.17044921033529
ENSRNOG00000004327	Ddc	1.38356971222123	NA		0.955888976426942	1.33253708570291	0	0	1.5560356300827	1.24975165471999	1.5425549484562	1.65244434354464
ENSRNOG00000004328	Deptor	0.345844914744544	0.612705481845464		3.37819882731892	3.71672909254474	3.52048668271296	2.41331857269211	3.58446564559501	3.74438110149931	3.71328850845735	3.71670519974215
ENSRNOG00000004330	Chrdl1	1.39870266857656	NA		0.955888976426942	0	0	0	1.19763364086189	0.756171397546499	1.18611994618132	1.28042511035634
ENSRNOG00000004332	Egfr	0.81788442829685	NA		2.25068820939312	2.01324909346388	1.31990793961555	1.66151763179207	2.90075238056756	2.15218735069341	2.75259838798667	2.19306633226287
ENSRNOG00000004333	Flywch1	1.05807023402133	0.00223838349553669		5.08287750208204	4.47627308369995	4.45621640426422	4.01296541855242	5.73855376383245	5.73779988324429	5.53221366959289	5.58977784500778
ENSRNOG00000004337	Fam20b	-0.143264129024539	0.778267167925998		4.61437789520552	4.82436722951533	4.64062258214282	4.19439681223021	4.43949710870131	4.48278860639274	4.41996988328732	4.53301097043144
ENSRNOG00000004339	Yy1	0.348142301788208	0.474297021342122		4.43796274023528	4.14591944442505	4.12610721590833	3.80539026725691	4.60201541318345	4.43763208711739	4.62028687764331	4.39283093543478
ENSRNOG00000004342	Ahr	0.0369257842973243	NA		1.52584291029544	1.33253708570291	1.99747436360799	1.66151763179207	1.842883542693	1.24975165471999	1.82814379798016	1.65244434354464
ENSRNOG00000004344	Zdhhc3	-0.0264972783287066	0.967358913125633		4.16317197066233	4.26464308168933	4.2447365003696	4.19439681223021	4.25631939191014	4.24138740140882	4.23692075254324	4.00050549042627
ENSRNOG00000004345	Daam1	0.573137160980272	0.252195046736578		4.08543886138466	4.01654244218184	3.99684226304938	2.90505700106373	4.56306974355505	4.3910163675292	4.33134653160367	4.39283093543478
ENSRNOG00000004346	Notch3	2.60713837265572	NA		1.52584291029544	0	0	0	2.77005557011594	2.3600873807123	2.4499307335768	1.65244434354464
ENSRNOG00000004351	Slc25a29	0.314531590677159	NA		1.93331716602834	2.01324909346388	1.31990793961555	1.66151763179207	2.08204812613733	2.15218735069341	1.82814379798016	1.94793199463306
ENSRNOG00000004353	Ppfia2	0.247698004137748	NA		1.93331716602834	2.47387916348192	2.45667615953896	1.66151763179207	2.62632841557738	2.3600873807123	2.27088736683398	2.19306633226287
ENSRNOG00000004356	Lrrc52	-0.405627605867483	NA		0	0	0	0	0.719679163848423	0	0	0
ENSRNOG00000004359	Wars1	0.617582720225303	0.126346709829658		4.61437789520552	4.37433512861933	4.35434800553164	4.35553939796838	5.21807137552788	5.17548961344243	5.01110605602069	4.70095816753172
ENSRNOG00000004360	Gemin2	-0.814129642590507	NA		3.09054797792124	3.53967525712525	2.80446811925906	3.56284765376128	2.62632841557738	2.3600873807123	2.60918725059878	2.58541183429005
ENSRNOG00000004361	Parp10	0.312474764276968	NA		1.52584291029544	1.33253708570291	1.31990793961555	0	1.5560356300827	1.61683158547724	1.18611994618132	1.28042511035634
ENSRNOG00000004362	Rps6ka5	0.430852013183003	0.440713801534951		3.61792076470301	3.71672909254474	3.69733061414405	3.56284765376128	4.15519952640631	4.07442457555525	3.90971511485316	4.06351672784274
ENSRNOG00000004364	Babam2	0.489329041393634	0.283418182839855		4.16317197066233	4.14591944442505	4.55136385368544	3.56284765376128	4.63993731739756	4.68952769315102	4.69322447160844	4.53301097043144
ENSRNOG00000004367	Elk3	-0.13347162472351	0.853378983650116		3.91615348986154	3.53967525712525	3.99684226304938	3.56284765376128	3.58446564559501	3.58784966025313	3.96966585806553	3.45992179377379
ENSRNOG00000004372	Cbln4	0.343972786315324	NA		1.52584291029544	1.33253708570291	1.99747436360799	1.66151763179207	1.842883542693	1.90920078527791	1.82814379798016	1.94793199463306
ENSRNOG00000004373	Ddx39a	-0.291738946201072	NA		2.5106765642962	2.82248684954276	2.80446811925906	3.27112163087974	2.46668202036372	2.3600873807123	3.11309998781388	2.19306633226287
ENSRNOG00000004377	Lpin1	0.922499504943691	0.12352483316543		3.50303318058944	3.33781246848906	2.80446811925906	2.41331857269211	4.15519952640631	3.88557909404063	3.90971511485316	4.00050549042627
ENSRNOG00000004378	Abca5	0.441818376722301	0.561864584571172		2.92189743353692	2.82248684954276	3.08449104497935	2.90505700106373	3.50449991571154	3.31571569355352	3.21569374796709	3.25921712871403
ENSRNOG00000004382	Arel1	0.665227792206033	0.164729768183232		4.16317197066233	3.87440999862249	3.85484505935888	3.27112163087974	4.63993731739756	4.5690705656044	4.41996988328732	4.39283093543478
ENSRNOG00000004387	Utp23	-0.779751204771902	NA		2.25068820939312	3.10303743162437	2.80446811925906	2.90505700106373	1.842883542693	2.3600873807123	2.06643335096257	2.19306633226287
ENSRNOG00000004392	Aatk	1.15004524683445	0.00390537271361955		5.61260319248223	4.97126923447695	4.45621640426422	4.19439681223021	6.18579817017542	6.3261648089629	5.88339312805621	5.94806302843378
ENSRNOG00000004395	Fbxw11	0.349299102902865	0.333751917693452		5.12233657718951	5.10458568300769	4.95093659579142	4.50047786124213	5.31502076341188	5.35621920165125	5.22299343589549	5.35807803968993
ENSRNOG00000004398	Pkhd1l1	0.594730828881057	NA		0.955888976426942	0	0	0	0.719679163848423	0.756171397546499	0.71167093792883	0.777832262941357
ENSRNOG00000004400	Avpr1a	-0.285121052487	NA		1.52584291029544	2.01324909346388	2.45667615953896	1.66151763179207	2.28714559307712	1.61683158547724	1.18611994618132	1.65244434354464
ENSRNOG00000004401	Mrpl13	-1.05106529164097	0.00598368644284303		5.69342632308339	6.63951238360731	6.15655000422427	7.05498919986626	5.21807137552788	5.40395431731544	5.38587233819823	5.63196523910303
ENSRNOG00000004402	Lpgat1	0.220270048303809	0.588303629055628		4.86756224119692	4.8996872065541	4.80410686241496	4.63217539050778	5.03095277516033	5.06104662572536	4.98229046351872	5.051148991042
ENSRNOG00000004403	Slc25a32	-0.0651108907401484	NA		2.5106765642962	2.82248684954276	2.45667615953896	2.41331857269211	2.62632841557738	2.3600873807123	2.4499307335768	2.58541183429005
ENSRNOG00000004404	Tac4	-2.20701228564234	NA		0.955888976426942	0	2.45667615953896	2.41331857269211	0	1.24975165471999	0.71167093792883	0
ENSRNOG00000004409	Sash3	-0.297146496154394	NA		2.5106765642962	2.47387916348192	2.45667615953896	2.90505700106373	1.842883542693	2.54176682048718	2.4499307335768	2.40253563482961
ENSRNOG00000004410	Pax6	0.113280944475999	NA		2.25068820939312	2.01324909346388	1.99747436360799	1.66151763179207	1.842883542693	2.3600873807123	2.27088736683398	1.94793199463306
ENSRNOG00000004411	Tspan8	-0.586341747019161	0.443921987259888		4.00327773883335	3.71672909254474	3.69733061414405	3.56284765376128	2.28714559307712	2.70310499349368	3.48583858098504	3.93461598030827
ENSRNOG00000004412	Mtbp	-0.384113074866219	NA		1.52584291029544	1.33253708570291	1.31990793961555	1.66151763179207	1.19763364086189	1.24975165471999	1.18611994618132	1.28042511035634
ENSRNOG00000004414	F11r	0.313602736476645	NA		2.73088929068579	2.47387916348192	2.45667615953896	2.41331857269211	2.90075238056756	2.84820163537834	2.75259838798667	2.74769282195732
[truncated: 15,574 more rows]
